# Supplementary material for: Investigation on the Underlying Mechanisms of the Mechanical and Electrical Enhancement of Nano-SiO2-Doped Epoxy Resins: A Molecular Simulation Study
Source: Molecules. 2025 Jul 14;30(14):2960. doi: 10.3390/molecules30142960 (PMC12297980; doi:10.3390/molecules30142960)
Supplement: Supplementary file 1 [file molecules-30-02960-s001.zip]

Archive with 7 entries (6 files):
- supplementary/
- supplementary/EP.cif
- supplementary/EP@SiO2.cif
- supplementary/Layer-Cu-SiO2.cif
- supplementary/layer-Cu.cif
- supplementary/Layer-Fe-SiO2.cif
- supplementary/layer-Fe.cif
