# Supplementary material for: Investigation on the Underlying Mechanisms of the Mechanical and Electrical Enhancement of Nano-SiO2-Doped Epoxy Resins: A Molecular Simulation Study
Source: Molecules. 2025 Jul 14;30(14):2960. doi: 10.3390/molecules30142960 (PMC12297980; doi:10.3390/molecules30142960)
Supplement: Supplementary file 1 [file molecules-30-02960-s001.zip › supplementary/EP.cif]

data_xlink_final\(3)
_audit_creation_date              2025-06-06
_audit_creation_method            'Materials Studio'
_symmetry_space_group_name_H-M    'P1'
_symmetry_Int_Tables_number       1
_symmetry_cell_setting            triclinic
loop_
_symmetry_equiv_pos_as_xyz
  x,y,z
_cell_length_a                    27.6300
_cell_length_b                    27.6300
_cell_length_c                    27.6300
_cell_angle_alpha                 90.0000
_cell_angle_beta                  90.0000
_cell_angle_gamma                 90.0000
loop_
_atom_site_label
_atom_site_type_symbol
_atom_site_fract_x
_atom_site_fract_y
_atom_site_fract_z
_atom_site_U_iso_or_equiv
_atom_site_adp_type
_atom_site_occupancy
C1     C     0.85423   0.89409   0.38990   0.00000  Uiso   1.00
H2     H     0.84271   0.88888   0.35262   0.00000  Uiso   1.00
H3     H     0.88393   0.86741   0.39403   0.00000  Uiso   1.00
H4     H     0.87118   0.92978   0.38854   0.00000  Uiso   1.00
C5     C     0.81044   0.89387   0.42535   0.00000  Uiso   1.00
C6     C     0.77516   0.93538   0.41058   0.00000  Uiso   1.00
H7     H     0.74504   0.93668   0.43949   0.00000  Uiso   1.00
H8     H     0.75935   0.93409   0.37516   0.00000  Uiso   1.00
H9     H     0.79377   0.96713   0.42050   0.00000  Uiso   1.00
C10    C     0.81143   0.80572   0.43540   0.00000  Uiso   1.00
H11    H     0.84904   0.81210   0.45107   0.00000  Uiso   1.00
C12    C     0.79840   0.75767   0.43165   0.00000  Uiso   1.00
H13    H     0.81938   0.73071   0.45283   0.00000  Uiso   1.00
C14    C     0.75477   0.74761   0.40734   0.00000  Uiso   1.00
O15    O     0.73581   0.69950   0.40372   0.00000  Uiso   1.00
C16    C     0.76652   0.66063   0.41770   0.00000  Uiso   1.00
H17    H     0.76054   0.62908   0.39406   0.00000  Uiso   1.00
H18    H     0.80456   0.67048   0.41215   0.00000  Uiso   1.00
C19    C     0.72438   0.78629   0.39042   0.00000  Uiso   1.00
H20    H     0.68933   0.77978   0.37402   0.00000  Uiso   1.00
C21    C     0.74427   0.83171   0.39295   0.00000  Uiso   1.00
H22    H     0.72119   0.86358   0.38183   0.00000  Uiso   1.00
C23    C     0.78710   0.84367   0.41697   0.00000  Uiso   1.00
C24    C     0.78099   0.88957   0.51364   0.00000  Uiso   1.00
H25    H     0.74507   0.87701   0.49849   0.00000  Uiso   1.00
C26    C     0.78973   0.89048   0.56335   0.00000  Uiso   1.00
H27    H     0.76065   0.88328   0.58657   0.00000  Uiso   1.00
C28    C     0.83529   0.90732   0.58122   0.00000  Uiso   1.00
O29    O     0.84183   0.91421   0.63070   0.00000  Uiso   1.00
C30    C     0.85159   0.96198   0.64365   0.00000  Uiso   1.00
H31    H     0.81739   0.98282   0.64872   0.00000  Uiso   1.00
H32    H     0.87075   0.98460   0.61330   0.00000  Uiso   1.00
C33    C     0.87341   0.91471   0.54817   0.00000  Uiso   1.00
H34    H     0.90869   0.92069   0.55947   0.00000  Uiso   1.00
C35    C     0.86485   0.90997   0.49642   0.00000  Uiso   1.00
H36    H     0.89505   0.91711   0.47188   0.00000  Uiso   1.00
C37    C     0.81832   0.89974   0.48039   0.00000  Uiso   1.00
C38    C     0.76427   0.64270   0.47056   0.00000  Uiso   1.00
H39    H     0.78564   0.60925   0.47659   0.00000  Uiso   1.00
O40    O     0.77422   0.68109   0.50430   0.00000  Uiso   1.00
C41    C     0.88643   0.96920   0.68804   0.00000  Uiso   1.00
H42    H     0.89891   1.00537   0.69135   0.00000  Uiso   1.00
O43    O     0.87870   0.94793   0.73443   0.00000  Uiso   1.00
C44    C     0.91914   0.93104   0.70694   0.00000  Uiso   1.00
H45    H     0.95508   0.94061   0.72195   0.00000  Uiso   1.00
H46    H     0.91325   0.89358   0.70074   0.00000  Uiso   1.00
C47    C     0.73019   0.65775   0.50520   0.00000  Uiso   1.00
H48    H     0.69727   0.67823   0.49446   0.00000  Uiso   1.00
H49    H     0.71985   0.63314   0.53448   0.00000  Uiso   1.00
C50    C     0.38629   0.23382   0.75487   0.00000  Uiso   1.00
H51    H     0.35658   0.21206   0.76896   0.00000  Uiso   1.00
H52    H     0.41296   0.21499   0.72962   0.00000  Uiso   1.00
H53    H     0.36710   0.25493   0.72766   0.00000  Uiso   1.00
C54    C     0.41198   0.26555   0.79156   0.00000  Uiso   1.00
C55    C     0.37472   0.28158   0.82806   0.00000  Uiso   1.00
H56    H     0.35766   0.25303   0.84957   0.00000  Uiso   1.00
H57    H     0.34592   0.30413   0.81160   0.00000  Uiso   1.00
H58    H     0.38885   0.30412   0.86029   0.00000  Uiso   1.00
C59    C     0.48609   0.20574   0.79132   0.00000  Uiso   1.00
H60    H     0.48918   0.20618   0.75178   0.00000  Uiso   1.00
C61    C     0.52231   0.18049   0.81393   0.00000  Uiso   1.00
H62    H     0.55670   0.17211   0.79447   0.00000  Uiso   1.00
C63    C     0.51896   0.17268   0.86345   0.00000  Uiso   1.00
O64    O     0.55534   0.14394   0.88527   0.00000  Uiso   1.00
C65    C     0.54292   0.10319   0.91426   0.00000  Uiso   1.00
H66    H     0.54301   0.11793   0.95036   0.00000  Uiso   1.00
H67    H     0.50894   0.08426   0.90719   0.00000  Uiso   1.00
C68    C     0.48259   0.19408   0.88904   0.00000  Uiso   1.00
H69    H     0.47836   0.18738   0.92858   0.00000  Uiso   1.00
C70    C     0.45117   0.22677   0.86458   0.00000  Uiso   1.00
H71    H     0.42646   0.24802   0.88691   0.00000  Uiso   1.00
C72    C     0.45024   0.23131   0.81417   0.00000  Uiso   1.00
C73    C     0.48915   0.31323   0.76967   0.00000  Uiso   1.00
H74    H     0.50927   0.28909   0.79346   0.00000  Uiso   1.00
C75    C     0.51237   0.34952   0.74520   0.00000  Uiso   1.00
H76    H     0.54982   0.35392   0.75624   0.00000  Uiso   1.00
C77    C     0.48365   0.38524   0.72247   0.00000  Uiso   1.00
O78    O     0.50346   0.42260   0.69598   0.00000  Uiso   1.00
C79    C     0.55183   0.42432   0.68423   0.00000  Uiso   1.00
H80    H     0.55828   0.39104   0.66179   0.00000  Uiso   1.00
H81    H     0.57380   0.42575   0.71877   0.00000  Uiso   1.00
C82    C     0.43385   0.37970   0.71994   0.00000  Uiso   1.00
H83    H     0.41344   0.40692   0.70221   0.00000  Uiso   1.00
C84    C     0.41263   0.33983   0.74172   0.00000  Uiso   1.00
H85    H     0.37313   0.34018   0.74298   0.00000  Uiso   1.00
C86    C     0.43970   0.30494   0.76679   0.00000  Uiso   1.00
C87    C     0.58249   0.06276   0.91323   0.00000  Uiso   1.00
H88    H     0.58974   0.05931   0.87440   0.00000  Uiso   1.00
O89    O     0.63118   0.07570   0.92991   0.00000  Uiso   1.00
C90    C     0.56482   0.47019   0.65503   0.00000  Uiso   1.00
H91    H     0.60584   0.47414   0.64847   0.00000  Uiso   1.00
O92    O     0.54448   0.47152   0.60917   0.00000  Uiso   1.00
C93    C     0.55126   0.51743   0.68619   0.00000  Uiso   1.00
H94    H     0.54812   0.50908   0.72497   0.00000  Uiso   1.00
H95    H     0.51278   0.53034   0.67668   0.00000  Uiso   1.00
C96    C     0.56476   0.00470   0.93592   0.00000  Uiso   1.00
H97    H     0.56007  -0.02254   0.90785   0.00000  Uiso   1.00
H98    H     0.59672  -0.00552   0.95867   0.00000  Uiso   1.00
C99    C     0.49747   0.85265  -0.08985   0.00000  Uiso   1.00
H100   H     0.46799   0.82616  -0.09522   0.00000  Uiso   1.00
H101   H     0.49303   0.87604  -0.12231   0.00000  Uiso   1.00
H102   H     0.48903   0.87705  -0.05886   0.00000  Uiso   1.00
C103   C     0.54760   0.83205  -0.08840   0.00000  Uiso   1.00
C104   C     0.58260   0.87688  -0.07931   0.00000  Uiso   1.00
H105   H     0.58002   0.90533  -0.10812   0.00000  Uiso   1.00
H106   H     0.62149   0.86913  -0.07796   0.00000  Uiso   1.00
H107   H     0.57753   0.89452  -0.04410   0.00000  Uiso   1.00
C108   C     0.53136   0.80128   0.00064   0.00000  Uiso   1.00
H109   H     0.50450   0.82901   0.00164   0.00000  Uiso   1.00
C110   C     0.53996   0.77157   0.03926   0.00000  Uiso   1.00
H111   H     0.51983   0.77993   0.07264   0.00000  Uiso   1.00
C112   C     0.57363   0.73425   0.03826   0.00000  Uiso   1.00
O113   O     0.57939   0.70834   0.08020   0.00000  Uiso   1.00
C114   C     0.62201   0.68173   0.07988   0.00000  Uiso   1.00
H115   H     0.62197   0.65326   0.05254   0.00000  Uiso   1.00
H116   H     0.65159   0.70565   0.06701   0.00000  Uiso   1.00
C117   C     0.60068   0.73012  -0.00453   0.00000  Uiso   1.00
H118   H     0.63049   0.70449  -0.01322   0.00000  Uiso   1.00
C119   C     0.59055   0.76101  -0.04297   0.00000  Uiso   1.00
H120   H     0.61496   0.75849  -0.07616   0.00000  Uiso   1.00
C121   C     0.55515   0.79671  -0.04444   0.00000  Uiso   1.00
C122   C     0.59876   0.80999  -0.16093   0.00000  Uiso   1.00
H123   H     0.62654   0.83243  -0.15020   0.00000  Uiso   1.00
C124   C     0.60433   0.79243  -0.20733   0.00000  Uiso   1.00
H125   H     0.63905   0.80050  -0.22590   0.00000  Uiso   1.00
C126   C     0.56970   0.76270  -0.22737   0.00000  Uiso   1.00
O127   O     0.57833   0.74374  -0.27238   0.00000  Uiso   1.00
C128   C     0.54006   0.72178  -0.30154   0.00000  Uiso   1.00
H129   H     0.51439   0.70508  -0.27623   0.00000  Uiso   1.00
H130   H     0.55764   0.69409  -0.32294   0.00000  Uiso   1.00
C131   C     0.52907   0.75067  -0.20088   0.00000  Uiso   1.00
H132   H     0.49938   0.72854  -0.21264   0.00000  Uiso   1.00
C133   C     0.52138   0.77211  -0.15634   0.00000  Uiso   1.00
H134   H     0.48456   0.76890  -0.14066   0.00000  Uiso   1.00
C135   C     0.55611   0.80471  -0.13442   0.00000  Uiso   1.00
C136   C     0.64015   0.66556   0.13036   0.00000  Uiso   1.00
H137   H     0.67341   0.64375   0.13002   0.00000  Uiso   1.00
O138   O     0.64901   0.70463   0.16378   0.00000  Uiso   1.00
C139   C     0.52026   0.76234  -0.33671   0.00000  Uiso   1.00
H140   H     0.55306   0.78106  -0.34690   0.00000  Uiso   1.00
O141   O     0.50097   0.74447  -0.37987   0.00000  Uiso   1.00
C142   C     0.48539   0.80108  -0.31243   0.00000  Uiso   1.00
H143   H     0.48672   0.82846  -0.34052   0.00000  Uiso   1.00
H144   H     0.50513   0.81960  -0.28281   0.00000  Uiso   1.00
C145   C     0.61146   0.66987   0.17212   0.00000  Uiso   1.00
H146   H     0.57455   0.68469   0.17003   0.00000  Uiso   1.00
H147   H     0.61445   0.64483   0.20156   0.00000  Uiso   1.00
C148   C     1.08117   0.01801   0.48185   0.00000  Uiso   1.00
H149   H     1.10890   0.00401   0.45414   0.00000  Uiso   1.00
H150   H     1.09194   0.00111   0.51447   0.00000  Uiso   1.00
H151   H     1.08049   0.05664   0.48520   0.00000  Uiso   1.00
C152   C     1.03282  -0.00299   0.46081   0.00000  Uiso   1.00
C153   C     1.03206  -0.05800   0.45585   0.00000  Uiso   1.00
H154   H     1.03926  -0.07850   0.49060   0.00000  Uiso   1.00
H155   H     1.06199  -0.06966   0.43040   0.00000  Uiso   1.00
H156   H     0.99545  -0.06865   0.44272   0.00000  Uiso   1.00
C157   C     0.98058   0.05929   0.50476   0.00000  Uiso   1.00
H158   H     0.98930   0.08266   0.47439   0.00000  Uiso   1.00
C159   C     0.95514   0.07536   0.54436   0.00000  Uiso   1.00
H160   H     0.94386   0.11408   0.54496   0.00000  Uiso   1.00
C161   C     0.94570   0.04672   0.58572   0.00000  Uiso   1.00
O162   O     0.92664   0.06418   0.62798   0.00000  Uiso   1.00
C163   C     0.91881   0.11370   0.63600   0.00000  Uiso   1.00
H164   H     0.95224   0.13477   0.62750   0.00000  Uiso   1.00
H165   H     0.88711   0.12650   0.61313   0.00000  Uiso   1.00
C166   C     0.96245  -0.00074   0.58265   0.00000  Uiso   1.00
H167   H     0.95880  -0.02459   0.61440   0.00000  Uiso   1.00
C168   C     0.98938  -0.01810   0.54421   0.00000  Uiso   1.00
H169   H     1.00426  -0.05428   0.54672   0.00000  Uiso   1.00
C170   C     0.99872   0.01121   0.50324   0.00000  Uiso   1.00
C171   C     0.97583   0.00512   0.38835   0.00000  Uiso   1.00
H172   H     0.94974  -0.00736   0.41513   0.00000  Uiso   1.00
C173   C     0.96369   0.00998   0.34037   0.00000  Uiso   1.00
H174   H     0.92476  -0.00169   0.33175   0.00000  Uiso   1.00
C175   C     0.99924   0.03120   0.30863   0.00000  Uiso   1.00
O176   O     0.99760   0.03648   0.25835   0.00000  Uiso   1.00
C177   C     0.96368   0.00497   0.23415   0.00000  Uiso   1.00
H178   H     0.92986   0.01778   0.24613   0.00000  Uiso   1.00
H179   H     0.96774  -0.03094   0.24657   0.00000  Uiso   1.00
C180   C     1.04329   0.04507   0.33120   0.00000  Uiso   1.00
H181   H     1.06976   0.06289   0.30788   0.00000  Uiso   1.00
C182   C     1.05482   0.03468   0.37800   0.00000  Uiso   1.00
H183   H     1.09018   0.03888   0.39166   0.00000  Uiso   1.00
C184   C     1.02026   0.01524   0.40955   0.00000  Uiso   1.00
C185   C     0.91067   0.12699   0.68864   0.00000  Uiso   1.00
H186   H     0.90933   0.16722   0.69058   0.00000  Uiso   1.00
O187   O     0.86412   0.10771   0.69857   0.00000  Uiso   1.00
C188   C     0.96949   0.00557   0.17724   0.00000  Uiso   1.00
H189   H     0.95855  -0.03117   0.16613   0.00000  Uiso   1.00
O190   O     0.93357   0.03876   0.16158   0.00000  Uiso   1.00
C191   C     1.02644   0.01543   0.16017   0.00000  Uiso   1.00
H192   H     1.04606  -0.01677   0.16937   0.00000  Uiso   1.00
H193   H     1.04182   0.04901   0.18118   0.00000  Uiso   1.00
C194   C     0.94744   0.10912   0.72711   0.00000  Uiso   1.00
H195   H     0.95977   0.07205   0.71982   0.00000  Uiso   1.00
H196   H     0.97756   0.13252   0.71920   0.00000  Uiso   1.00
C197   C     0.30232   0.47490  -0.05311   0.00000  Uiso   1.00
H198   H     0.29904   0.50987  -0.07042   0.00000  Uiso   1.00
H199   H     0.32982   0.44946  -0.07121   0.00000  Uiso   1.00
H200   H     0.31707   0.47457  -0.01656   0.00000  Uiso   1.00
C201   C     0.25642   0.44271  -0.05484   0.00000  Uiso   1.00
C202   C     0.25963   0.40355  -0.01478   0.00000  Uiso   1.00
H203   H     0.23273   0.37465  -0.01669   0.00000  Uiso   1.00
H204   H     0.26073   0.42125   0.02212   0.00000  Uiso   1.00
H205   H     0.29480   0.38419  -0.01755   0.00000  Uiso   1.00
C206   C     0.21273   0.51925  -0.02281   0.00000  Uiso   1.00
H207   H     0.24903   0.53319  -0.01536   0.00000  Uiso   1.00
C208   C     0.17128   0.55092  -0.02427   0.00000  Uiso   1.00
H209   H     0.17313   0.58697  -0.00952   0.00000  Uiso   1.00
C210   C     0.12695   0.53196  -0.03810   0.00000  Uiso   1.00
O211   O     0.08887   0.56623  -0.03633   0.00000  Uiso   1.00
C212   C     0.04855   0.54774  -0.06241   0.00000  Uiso   1.00
H213   H     0.05693   0.53259  -0.09688   0.00000  Uiso   1.00
H214   H     0.03697   0.51784  -0.03819   0.00000  Uiso   1.00
C215   C     0.12397   0.48333  -0.05234   0.00000  Uiso   1.00
H216   H     0.08930   0.46352  -0.06244   0.00000  Uiso   1.00
C217   C     0.16432   0.45541  -0.05927   0.00000  Uiso   1.00
H218   H     0.15810   0.41763  -0.07087   0.00000  Uiso   1.00
C219   C     0.21013   0.47286  -0.04154   0.00000  Uiso   1.00
C220   C     0.25559   0.37893  -0.12378   0.00000  Uiso   1.00
H221   H     0.25411   0.35016  -0.09616   0.00000  Uiso   1.00
C222   C     0.26106   0.36632  -0.17159   0.00000  Uiso   1.00
H223   H     0.25657   0.32970  -0.18686   0.00000  Uiso   1.00
C224   C     0.26708   0.40019  -0.20749   0.00000  Uiso   1.00
O225   O     0.27187   0.38622  -0.25643   0.00000  Uiso   1.00
C226   C     0.28247   0.42521  -0.28640   0.00000  Uiso   1.00
H227   H     0.31354   0.44573  -0.27653   0.00000  Uiso   1.00
H228   H     0.25063   0.44914  -0.28663   0.00000  Uiso   1.00
C229   C     0.27034   0.44769  -0.19303   0.00000  Uiso   1.00
H230   H     0.27375   0.47888  -0.21829   0.00000  Uiso   1.00
C231   C     0.25778   0.46204  -0.14589   0.00000  Uiso   1.00
H232   H     0.25576   0.50128  -0.13797   0.00000  Uiso   1.00
C233   C     0.25376   0.42829  -0.10812   0.00000  Uiso   1.00
C234   C     0.00758   0.58143  -0.07052   0.00000  Uiso   1.00
H235   H    -0.00473   0.58457  -0.03204   0.00000  Uiso   1.00
O236   O     0.02693   0.62605  -0.08753   0.00000  Uiso   1.00
C237   C     0.28851   0.40487  -0.34005   0.00000  Uiso   1.00
H238   H     0.29665   0.43582  -0.36397   0.00000  Uiso   1.00
O239   O     0.32789   0.36904  -0.34628   0.00000  Uiso   1.00
C240   C     0.24216   0.38069  -0.36018   0.00000  Uiso   1.00
H241   H     0.24986   0.37013  -0.39986   0.00000  Uiso   1.00
H242   H     0.21436   0.41124  -0.36536   0.00000  Uiso   1.00
C243   C    -0.03285   0.55450  -0.10231   0.00000  Uiso   1.00
H244   H    -0.06421   0.57762  -0.10310   0.00000  Uiso   1.00
H245   H    -0.01528   0.54678  -0.13697   0.00000  Uiso   1.00
C246   C     0.34219   0.16460   0.11095   0.00000  Uiso   1.00
H247   H     0.30840   0.17497   0.12695   0.00000  Uiso   1.00
H248   H     0.33849   0.16695   0.07220   0.00000  Uiso   1.00
H249   H     0.37329   0.18640   0.12097   0.00000  Uiso   1.00
C250   C     0.35447   0.11151   0.12587   0.00000  Uiso   1.00
C251   C     0.40684   0.10298   0.11049   0.00000  Uiso   1.00
H252   H     0.41022   0.10980   0.07123   0.00000  Uiso   1.00
H253   H     0.42167   0.06457   0.11615   0.00000  Uiso   1.00
H254   H     0.43091   0.12700   0.12997   0.00000  Uiso   1.00
C255   C     0.35803   0.05848   0.20035   0.00000  Uiso   1.00
H256   H     0.36670   0.02751   0.17867   0.00000  Uiso   1.00
C257   C     0.35425   0.05048   0.24947   0.00000  Uiso   1.00
H258   H     0.36174   0.01245   0.26202   0.00000  Uiso   1.00
C259   C     0.33933   0.08566   0.28243   0.00000  Uiso   1.00
O260   O     0.33611   0.07425   0.33019   0.00000  Uiso   1.00
C261   C     0.36982   0.04241   0.35103   0.00000  Uiso   1.00
H262   H     0.35923   0.00488   0.34869   0.00000  Uiso   1.00
H263   H     0.40420   0.04612   0.33161   0.00000  Uiso   1.00
C264   C     0.33036   0.13224   0.26648   0.00000  Uiso   1.00
H265   H     0.31712   0.16053   0.28844   0.00000  Uiso   1.00
C266   C     0.33259   0.13944   0.21574   0.00000  Uiso   1.00
H267   H     0.32196   0.17480   0.20132   0.00000  Uiso   1.00
C268   C     0.34826   0.10532   0.18127   0.00000  Uiso   1.00
C269   C     0.27166   0.09327   0.08632   0.00000  Uiso   1.00
H270   H     0.25796   0.12912   0.09989   0.00000  Uiso   1.00
C271   C     0.24252   0.06368   0.05941   0.00000  Uiso   1.00
H272   H     0.20987   0.07855   0.04959   0.00000  Uiso   1.00
C273   C     0.25666   0.01970   0.04179   0.00000  Uiso   1.00
O274   O     0.22588  -0.00652   0.01246   0.00000  Uiso   1.00
C275   C     0.24836  -0.04402  -0.01321   0.00000  Uiso   1.00
H276   H     0.25708  -0.07170   0.01351   0.00000  Uiso   1.00
H277   H     0.28306  -0.03447  -0.02860   0.00000  Uiso   1.00
C278   C     0.30293   0.00527   0.05294   0.00000  Uiso   1.00
H279   H     0.31127  -0.03075   0.04483   0.00000  Uiso   1.00
C280   C     0.33284   0.03549   0.07947   0.00000  Uiso   1.00
H281   H     0.36880   0.02325   0.09110   0.00000  Uiso   1.00
C282   C     0.32073   0.08056   0.09653   0.00000  Uiso   1.00
C283   C     0.36994   0.05660   0.40470   0.00000  Uiso   1.00
H284   H     0.33126   0.05182   0.41591   0.00000  Uiso   1.00
O285   O     0.39770   0.02503   0.43628   0.00000  Uiso   1.00
C286   C     0.21465  -0.06056  -0.05114   0.00000  Uiso   1.00
H287   H     0.23183  -0.08701  -0.07242   0.00000  Uiso   1.00
O288   O     0.16995  -0.08316  -0.03255   0.00000  Uiso   1.00
C289   C     0.20415  -0.01204  -0.09387   0.00000  Uiso   1.00
H290   H     0.18347   0.01376  -0.07217   0.00000  Uiso   1.00
H291   H     0.18047  -0.02888  -0.11994   0.00000  Uiso   1.00
C292   C     0.37920   0.11270   0.41648   0.00000  Uiso   1.00
H293   H     0.36295   0.13568   0.38737   0.00000  Uiso   1.00
H294   H     0.35930   0.12051   0.45130   0.00000  Uiso   1.00
C295   C     0.68740   0.47546   0.15083   0.00000  Uiso   1.00
H296   H     0.71918   0.45878   0.13347   0.00000  Uiso   1.00
H297   H     0.66994   0.44749   0.16995   0.00000  Uiso   1.00
H298   H     0.69709   0.50600   0.17357   0.00000  Uiso   1.00
C299   C     0.65469   0.49565   0.10786   0.00000  Uiso   1.00
C300   C     0.62909   0.44795   0.09031   0.00000  Uiso   1.00
H301   H     0.65528   0.42252   0.07746   0.00000  Uiso   1.00
H302   H     0.60010   0.45276   0.06253   0.00000  Uiso   1.00
H303   H     0.61303   0.43496   0.12245   0.00000  Uiso   1.00
C304   C     0.59293   0.52873   0.16935   0.00000  Uiso   1.00
H305   H     0.60676   0.50188   0.19672   0.00000  Uiso   1.00
C306   C     0.55200   0.55898   0.18098   0.00000  Uiso   1.00
H307   H     0.53595   0.56132   0.21723   0.00000  Uiso   1.00
C308   C     0.53221   0.59057   0.14682   0.00000  Uiso   1.00
O309   O     0.49326   0.61827   0.16056   0.00000  Uiso   1.00
C310   C     0.47520   0.64995   0.12609   0.00000  Uiso   1.00
H311   H     0.50109   0.67891   0.11547   0.00000  Uiso   1.00
H312   H     0.46770   0.62989   0.09386   0.00000  Uiso   1.00
C313   C     0.55242   0.59116   0.09979   0.00000  Uiso   1.00
H314   H     0.53527   0.61645   0.07516   0.00000  Uiso   1.00
C315   C     0.59048   0.56178   0.08830   0.00000  Uiso   1.00
H316   H     0.60385   0.56398   0.05081   0.00000  Uiso   1.00
C317   C     0.61267   0.52921   0.12193   0.00000  Uiso   1.00
C318   C     0.72422   0.55131   0.08054   0.00000  Uiso   1.00
H319   H     0.73323   0.56133   0.11613   0.00000  Uiso   1.00
C320   C     0.74988   0.57530   0.04544   0.00000  Uiso   1.00
H321   H     0.77453   0.60141   0.06010   0.00000  Uiso   1.00
C322   C     0.74157   0.56839  -0.00371   0.00000  Uiso   1.00
O323   O     0.76742   0.59423  -0.03536   0.00000  Uiso   1.00
C324   C     0.77369   0.57414  -0.08225   0.00000  Uiso   1.00
H325   H     0.73710   0.57242  -0.09805   0.00000  Uiso   1.00
H326   H     0.78665   0.53688  -0.07998   0.00000  Uiso   1.00
C327   C     0.70638   0.53501  -0.01556   0.00000  Uiso   1.00
H328   H     0.70468   0.52053  -0.05376   0.00000  Uiso   1.00
C329   C     0.67648   0.51173   0.01517   0.00000  Uiso   1.00
H330   H     0.64827   0.48485   0.00119   0.00000  Uiso   1.00
C331   C     0.68493   0.52022   0.06713   0.00000  Uiso   1.00
C332   C     0.42844   0.67386   0.14065   0.00000  Uiso   1.00
H333   H     0.41373   0.69361   0.10963   0.00000  Uiso   1.00
O334   O     0.39018   0.64322   0.15673   0.00000  Uiso   1.00
C335   C     0.80456   0.60459  -0.11202   0.00000  Uiso   1.00
H336   H     0.78523   0.63866  -0.11411   0.00000  Uiso   1.00
O337   O     0.84841   0.61712  -0.08688   0.00000  Uiso   1.00
C338   C     0.81619   0.58406  -0.16364   0.00000  Uiso   1.00
H339   H     0.83553   0.54954  -0.15892   0.00000  Uiso   1.00
H340   H     0.83916   0.61076  -0.17979   0.00000  Uiso   1.00
C341   C     0.40830   0.68006   0.18855   0.00000  Uiso   1.00
H342   H     0.42665   0.66877   0.22061   0.00000  Uiso   1.00
H343   H     0.38507   0.71277   0.19732   0.00000  Uiso   1.00
C344   C     1.04154   0.73589   0.09795   0.00000  Uiso   1.00
H345   H     1.04974   0.74638   0.05964   0.00000  Uiso   1.00
H346   H     1.07418   0.71639   0.11162   0.00000  Uiso   1.00
H347   H     1.03780   0.76875   0.11969   0.00000  Uiso   1.00
C348   C     1.00166   0.69720   0.10068   0.00000  Uiso   1.00
C349   C     1.02493   0.65001   0.07943   0.00000  Uiso   1.00
H350   H     1.03945   0.65613   0.04147   0.00000  Uiso   1.00
H351   H     1.00066   0.61963   0.07852   0.00000  Uiso   1.00
H352   H     1.06004   0.64352   0.09888   0.00000  Uiso   1.00
C353   C     0.95198   0.64724   0.15937   0.00000  Uiso   1.00
H354   H     0.93033   0.63213   0.12693   0.00000  Uiso   1.00
C355   C     0.93380   0.63709   0.20474   0.00000  Uiso   1.00
H356   H     0.90761   0.60651   0.20724   0.00000  Uiso   1.00
C357   C     0.94775   0.66107   0.24382   0.00000  Uiso   1.00
O358   O     0.93056   0.65017   0.28994   0.00000  Uiso   1.00
C359   C     0.93587   0.67806   0.33259   0.00000  Uiso   1.00
H360   H     0.94998   0.65321   0.36226   0.00000  Uiso   1.00
H361   H     0.95880   0.70909   0.32739   0.00000  Uiso   1.00
C362   C     0.98486   0.69839   0.23904   0.00000  Uiso   1.00
H363   H     1.00465   0.71339   0.27288   0.00000  Uiso   1.00
C364   C     1.00410   0.70686   0.19242   0.00000  Uiso   1.00
H365   H     1.03049   0.73559   0.18958   0.00000  Uiso   1.00
C366   C     0.98671   0.68225   0.15156   0.00000  Uiso   1.00
C367   C     0.93132   0.75459   0.08429   0.00000  Uiso   1.00
H368   H     0.94403   0.77280   0.11878   0.00000  Uiso   1.00
C369   C     0.88859   0.76892   0.06393   0.00000  Uiso   1.00
H370   H     0.86923   0.79945   0.07783   0.00000  Uiso   1.00
C371   C     0.86897   0.74277   0.02548   0.00000  Uiso   1.00
O372   O     0.82403   0.75576   0.00900   0.00000  Uiso   1.00
C373   C     0.80000   0.72362  -0.02449   0.00000  Uiso   1.00
H374   H     0.79774   0.68651  -0.01127   0.00000  Uiso   1.00
H375   H     0.82177   0.72418  -0.05744   0.00000  Uiso   1.00
C376   C     0.89739   0.70492   0.00561   0.00000  Uiso   1.00
H377   H     0.88459   0.68718  -0.02675   0.00000  Uiso   1.00
C378   C     0.93883   0.68867   0.03093   0.00000  Uiso   1.00
H379   H     0.96219   0.65741   0.01274   0.00000  Uiso   1.00
C380   C     0.95736   0.71306   0.07141   0.00000  Uiso   1.00
C381   C     0.88679   0.69931   0.34557   0.00000  Uiso   1.00
H382   H     0.86255   0.66765   0.35322   0.00000  Uiso   1.00
O383   O     0.89909   0.72749   0.38595   0.00000  Uiso   1.00
C384   C     0.74648   0.74075  -0.03445   0.00000  Uiso   1.00
H385   H     0.72678   0.71382  -0.05579   0.00000  Uiso   1.00
O386   O     0.71794   0.74394   0.00881   0.00000  Uiso   1.00
C387   C     0.74393   0.79013  -0.06919   0.00000  Uiso   1.00
H388   H     0.76088   0.81912  -0.04669   0.00000  Uiso   1.00
H389   H     0.70501   0.79849  -0.07725   0.00000  Uiso   1.00
C390   C     0.86938   0.73184   0.29764   0.00000  Uiso   1.00
H391   H     0.89624   0.76130   0.30076   0.00000  Uiso   1.00
H392   H     0.87475   0.71220   0.26401   0.00000  Uiso   1.00
C393   C     0.11531   0.21006   0.72558   0.00000  Uiso   1.00
H394   H     0.08121   0.23277   0.71982   0.00000  Uiso   1.00
H395   H     0.13295   0.20274   0.68926   0.00000  Uiso   1.00
H396   H     0.14006   0.23497   0.74503   0.00000  Uiso   1.00
C397   C     0.11138   0.16548   0.75890   0.00000  Uiso   1.00
C398   C     0.16309   0.15126   0.76656   0.00000  Uiso   1.00
H399   H     0.17991   0.13377   0.73415   0.00000  Uiso   1.00
H400   H     0.16499   0.12335   0.79493   0.00000  Uiso   1.00
H401   H     0.18620   0.18214   0.77979   0.00000  Uiso   1.00
C402   C     0.10804   0.18311   0.84937   0.00000  Uiso   1.00
H403   H     0.14556   0.17780   0.85107   0.00000  Uiso   1.00
C404   C     0.08353   0.19015   0.89361   0.00000  Uiso   1.00
H405   H     0.10148   0.18749   0.92755   0.00000  Uiso   1.00
C406   C     0.03551   0.20548   0.89490   0.00000  Uiso   1.00
O407   O     0.01448   0.21536   0.94057   0.00000  Uiso   1.00
C408   C    -0.02071   0.25259   0.94236   0.00000  Uiso   1.00
H409   H    -0.03830   0.25911   0.90800   0.00000  Uiso   1.00
H410   H    -0.05091   0.23692   0.96884   0.00000  Uiso   1.00
C411   C     0.01230   0.21297   0.85072   0.00000  Uiso   1.00
H412   H    -0.02714   0.22269   0.85153   0.00000  Uiso   1.00
C413   C     0.03485   0.20018   0.80790   0.00000  Uiso   1.00
H414   H     0.01254   0.19885   0.77310   0.00000  Uiso   1.00
C415   C     0.08357   0.18270   0.80602   0.00000  Uiso   1.00
C416   C     0.07579   0.11784   0.68857   0.00000  Uiso   1.00
H417   H     0.07514   0.15088   0.66763   0.00000  Uiso   1.00
C418   C     0.05584   0.07414   0.67056   0.00000  Uiso   1.00
H419   H     0.04338   0.06778   0.63387   0.00000  Uiso   1.00
C420   C     0.05599   0.03175   0.69989   0.00000  Uiso   1.00
O421   O     0.03588  -0.01004   0.68266   0.00000  Uiso   1.00
C422   C     0.05523  -0.05482   0.70160   0.00000  Uiso   1.00
H423   H     0.02940  -0.06948   0.72789   0.00000  Uiso   1.00
H424   H     0.09157  -0.04823   0.71588   0.00000  Uiso   1.00
C425   C     0.07473   0.03581   0.74578   0.00000  Uiso   1.00
H426   H     0.07400   0.00353   0.77134   0.00000  Uiso   1.00
C427   C     0.09201   0.07972   0.76553   0.00000  Uiso   1.00
H428   H     0.10276   0.08032   0.80310   0.00000  Uiso   1.00
C429   C     0.09019   0.12073   0.73837   0.00000  Uiso   1.00
C430   C    -0.00407   0.30196   0.96536   0.00000  Uiso   1.00
H431   H     0.01633   0.28775   0.99682   0.00000  Uiso   1.00
O432   O     0.02671   0.32559   0.93021   0.00000  Uiso   1.00
C433   C     0.06011  -0.09630   0.66486   0.00000  Uiso   1.00
H434   H     0.07532  -0.13148   0.67766   0.00000  Uiso   1.00
O435   O     0.02402  -0.09794   0.62762   0.00000  Uiso   1.00
C436   C     0.07149  -0.08298   0.61525   0.00000  Uiso   1.00
H437   H     0.09444  -0.10485   0.59257   0.00000  Uiso   1.00
H438   H     0.07141  -0.04526   0.60280   0.00000  Uiso   1.00
C439   C    -0.05289   0.33449   0.98536   0.00000  Uiso   1.00
H440   H    -0.04453   0.36896   1.00056   0.00000  Uiso   1.00
H441   H    -0.07585   0.34218   0.95415   0.00000  Uiso   1.00
C442   C     0.09356   0.58266   0.22424   0.00000  Uiso   1.00
H443   H     0.08824   0.54361   0.20347   0.00000  Uiso   1.00
H444   H     0.12589   0.59586   0.20576   0.00000  Uiso   1.00
H445   H     0.06100   0.60337   0.20873   0.00000  Uiso   1.00
C446   C     0.10262   0.58348   0.27806   0.00000  Uiso   1.00
C447   C     0.11258   0.63716   0.29408   0.00000  Uiso   1.00
H448   H     0.14771   0.64961   0.27523   0.00000  Uiso   1.00
H449   H     0.11456   0.64247   0.33389   0.00000  Uiso   1.00
H450   H     0.08361   0.66167   0.28427   0.00000  Uiso   1.00
C451   C     0.01125   0.56229   0.28640   0.00000  Uiso   1.00
H452   H     0.00724   0.57291   0.24798   0.00000  Uiso   1.00
C453   C    -0.02623   0.54988   0.31455   0.00000  Uiso   1.00
H454   H    -0.06599   0.55306   0.30317   0.00000  Uiso   1.00
C455   C    -0.02230   0.53910   0.36560   0.00000  Uiso   1.00
O456   O    -0.06225   0.52886   0.39241   0.00000  Uiso   1.00
C457   C    -0.06031   0.53141   0.44467   0.00000  Uiso   1.00
H458   H    -0.04076   0.49926   0.45376   0.00000  Uiso   1.00
H459   H    -0.03374   0.55992   0.44903   0.00000  Uiso   1.00
C460   C     0.02556   0.53544   0.38378   0.00000  Uiso   1.00
H461   H     0.02938   0.52937   0.42324   0.00000  Uiso   1.00
C462   C     0.06335   0.55298   0.35472   0.00000  Uiso   1.00
H463   H     0.10030   0.55535   0.37186   0.00000  Uiso   1.00
C464   C     0.05832   0.56857   0.30674   0.00000  Uiso   1.00
C465   C     0.19378   0.56725   0.28687   0.00000  Uiso   1.00
H466   H     0.20132   0.60848   0.28369   0.00000  Uiso   1.00
C467   C     0.23427   0.53766   0.29767   0.00000  Uiso   1.00
H468   H     0.27016   0.55796   0.30088   0.00000  Uiso   1.00
C469   C     0.22816   0.48859   0.30006   0.00000  Uiso   1.00
O470   O     0.26801   0.45953   0.30905   0.00000  Uiso   1.00
C471   C     0.25900   0.40794   0.31249   0.00000  Uiso   1.00
H472   H     0.23397   0.40048   0.28321   0.00000  Uiso   1.00
H473   H     0.23987   0.40374   0.34564   0.00000  Uiso   1.00
C474   C     0.18062   0.46876   0.29415   0.00000  Uiso   1.00
H475   H     0.17198   0.43157   0.30275   0.00000  Uiso   1.00
C476   C     0.14074   0.49912   0.28866   0.00000  Uiso   1.00
H477   H     0.10491   0.48467   0.28224   0.00000  Uiso   1.00
C478   C     0.14623   0.54977   0.28471   0.00000  Uiso   1.00
C479   C    -0.10600   0.53855   0.47218   0.00000  Uiso   1.00
H480   H    -0.11889   0.57658   0.46695   0.00000  Uiso   1.00
O481   O    -0.14171   0.50255   0.46629   0.00000  Uiso   1.00
C482   C     0.30069   0.37713   0.31334   0.00000  Uiso   1.00
H483   H     0.32552   0.38110   0.28251   0.00000  Uiso   1.00
O484   O     0.32865   0.39432   0.35336   0.00000  Uiso   1.00
C485   C     0.28248   0.32447   0.31568   0.00000  Uiso   1.00
H486   H     0.31110   0.30029   0.31858   0.00000  Uiso   1.00
H487   H     0.26298   0.31857   0.28097   0.00000  Uiso   1.00
C488   C    -0.11815   0.50839   0.51332   0.00000  Uiso   1.00
H489   H    -0.09643   0.47718   0.52332   0.00000  Uiso   1.00
H490   H    -0.13929   0.52500   0.54399   0.00000  Uiso   1.00
C491   C     0.03466   0.89048   0.29838   0.00000  Uiso   1.00
H492   H     0.06013   0.90440   0.27217   0.00000  Uiso   1.00
H493   H     0.05110   0.89815   0.33501   0.00000  Uiso   1.00
H494   H     0.00193   0.91339   0.29721   0.00000  Uiso   1.00
C495   C     0.02335   0.83657   0.29398   0.00000  Uiso   1.00
C496   C    -0.01899   0.82976   0.25832   0.00000  Uiso   1.00
H497   H    -0.02876   0.79189   0.25479   0.00000  Uiso   1.00
H498   H    -0.00800   0.84371   0.22440   0.00000  Uiso   1.00
H499   H    -0.04771   0.85082   0.27561   0.00000  Uiso   1.00
C500   C     0.08535   0.80826   0.22881   0.00000  Uiso   1.00
H501   H     0.06004   0.81267   0.20017   0.00000  Uiso   1.00
C502   C     0.12874   0.78444   0.21842   0.00000  Uiso   1.00
H503   H     0.14356   0.77386   0.18157   0.00000  Uiso   1.00
C504   C     0.16204   0.77303   0.25619   0.00000  Uiso   1.00
O505   O     0.20294   0.74831   0.24360   0.00000  Uiso   1.00
C506   C     0.22798   0.72507   0.28107   0.00000  Uiso   1.00
H507   H     0.24594   0.75271   0.30519   0.00000  Uiso   1.00
H508   H     0.20059   0.70584   0.30200   0.00000  Uiso   1.00
C509   C     0.15284   0.79040   0.29970   0.00000  Uiso   1.00
H510   H     0.18283   0.78990   0.32679   0.00000  Uiso   1.00
C511   C     0.10781   0.81142   0.31166   0.00000  Uiso   1.00
H512   H     0.10421   0.82977   0.34705   0.00000  Uiso   1.00
C513   C     0.07198   0.81821   0.27691   0.00000  Uiso   1.00
C514   C     0.02526   0.77726   0.36791   0.00000  Uiso   1.00
H515   H     0.04739   0.75263   0.34766   0.00000  Uiso   1.00
C516   C     0.01240   0.76170   0.41435   0.00000  Uiso   1.00
H517   H     0.02178   0.72570   0.42723   0.00000  Uiso   1.00
C518   C    -0.01880   0.79193   0.44157   0.00000  Uiso   1.00
O519   O    -0.02945   0.77616   0.48837   0.00000  Uiso   1.00
C520   C    -0.04860   0.80804   0.52642   0.00000  Uiso   1.00
H521   H    -0.08884   0.80595   0.52383   0.00000  Uiso   1.00
H522   H    -0.03286   0.84483   0.52063   0.00000  Uiso   1.00
C523   C    -0.03526   0.83439   0.42067   0.00000  Uiso   1.00
H524   H    -0.05958   0.85870   0.44109   0.00000  Uiso   1.00
C525   C    -0.02299   0.84898   0.37468   0.00000  Uiso   1.00
H526   H    -0.03921   0.88312   0.36242   0.00000  Uiso   1.00
C527   C     0.00915   0.82078   0.34615   0.00000  Uiso   1.00
C528   C     0.26453   0.69043   0.26077   0.00000  Uiso   1.00
H529   H     0.25812   0.67823   0.22304   0.00000  Uiso   1.00
O530   O     0.31455   0.70426   0.27348   0.00000  Uiso   1.00
C531   C    -0.03249   0.79554   0.57664   0.00000  Uiso   1.00
H532   H    -0.04185   0.82784   0.59793   0.00000  Uiso   1.00
O533   O    -0.06540   0.75739   0.59558   0.00000  Uiso   1.00
C534   C     0.02531   0.77960   0.58433   0.00000  Uiso   1.00
H535   H     0.02227   0.76580   0.62395   0.00000  Uiso   1.00
H536   H     0.04982   0.81109   0.57708   0.00000  Uiso   1.00
C537   C     0.29603   0.65863   0.29063   0.00000  Uiso   1.00
H538   H     0.28881   0.65686   0.32778   0.00000  Uiso   1.00
H539   H     0.30984   0.62339   0.27753   0.00000  Uiso   1.00
C540   C     0.77605   0.47036   0.35625   0.00000  Uiso   1.00
H541   H     0.79296   0.45516   0.32287   0.00000  Uiso   1.00
H542   H     0.76694   0.43728   0.37946   0.00000  Uiso   1.00
H543   H     0.80068   0.49684   0.37350   0.00000  Uiso   1.00
C544   C     0.72893   0.49918   0.34594   0.00000  Uiso   1.00
C545   C     0.69320   0.46155   0.32637   0.00000  Uiso   1.00
H546   H     0.68489   0.43168   0.35005   0.00000  Uiso   1.00
H547   H     0.70979   0.44616   0.29440   0.00000  Uiso   1.00
H548   H     0.66039   0.47764   0.31382   0.00000  Uiso   1.00
C549   C     0.68411   0.56630   0.39346   0.00000  Uiso   1.00
H550   H     0.68172   0.58856   0.35972   0.00000  Uiso   1.00
C551   C     0.66009   0.57720   0.43825   0.00000  Uiso   1.00
H552   H     0.64149   0.61527   0.44065   0.00000  Uiso   1.00
C553   C     0.65836   0.54587   0.47962   0.00000  Uiso   1.00
O554   O     0.63533   0.56159   0.52062   0.00000  Uiso   1.00
C555   C     0.64708   0.54375   0.56769   0.00000  Uiso   1.00
H556   H     0.62925   0.50663   0.57629   0.00000  Uiso   1.00
H557   H     0.68478   0.53357   0.56929   0.00000  Uiso   1.00
C558   C     0.67542   0.49894   0.47225   0.00000  Uiso   1.00
H559   H     0.67364   0.47660   0.50392   0.00000  Uiso   1.00
C560   C     0.69616   0.48720   0.42668   0.00000  Uiso   1.00
H561   H     0.71291   0.45346   0.42786   0.00000  Uiso   1.00
C562   C     0.70084   0.51865   0.38862   0.00000  Uiso   1.00
C563   C     0.78009   0.56891   0.31015   0.00000  Uiso   1.00
H564   H     0.80888   0.56274   0.33868   0.00000  Uiso   1.00
C565   C     0.78864   0.60598   0.27861   0.00000  Uiso   1.00
H566   H     0.82065   0.62859   0.28350   0.00000  Uiso   1.00
C567   C     0.75728   0.61547   0.24039   0.00000  Uiso   1.00
O568   O     0.76116   0.65052   0.20574   0.00000  Uiso   1.00
C569   C     0.80813   0.66916   0.19622   0.00000  Uiso   1.00
H570   H     0.83607   0.64143   0.18786   0.00000  Uiso   1.00
H571   H     0.82038   0.69201   0.22771   0.00000  Uiso   1.00
C572   C     0.71495   0.58706   0.23937   0.00000  Uiso   1.00
H573   H     0.68833   0.59366   0.20931   0.00000  Uiso   1.00
C574   C     0.70737   0.55044   0.27157   0.00000  Uiso   1.00
H575   H     0.67404   0.52803   0.26715   0.00000  Uiso   1.00
C576   C     0.74037   0.53889   0.30656   0.00000  Uiso   1.00
C577   C     0.63513   0.58004   0.60705   0.00000  Uiso   1.00
H578   H     0.66412   0.57193   0.63535   0.00000  Uiso   1.00
O579   O     0.64531   0.62816   0.58668   0.00000  Uiso   1.00
C580   C     0.80987   0.70182   0.14957   0.00000  Uiso   1.00
H581   H     0.84340   0.72302   0.15037   0.00000  Uiso   1.00
O582   O     0.80221   0.67419   0.10718   0.00000  Uiso   1.00
C583   C     0.77032   0.71534   0.11837   0.00000  Uiso   1.00
H584   H     0.77384   0.74846   0.09459   0.00000  Uiso   1.00
H585   H     0.73357   0.70952   0.12976   0.00000  Uiso   1.00
C586   C     0.58043   0.57970   0.63028   0.00000  Uiso   1.00
H587   H     0.56299   0.61630   0.63083   0.00000  Uiso   1.00
H588   H     0.55911   0.55644   0.60810   0.00000  Uiso   1.00
C589   C     0.44282   0.47203   0.13718   0.00000  Uiso   1.00
H590   H     0.43602   0.46759   0.09525   0.00000  Uiso   1.00
H591   H     0.44906   0.43677   0.15403   0.00000  Uiso   1.00
H592   H     0.47316   0.49718   0.14042   0.00000  Uiso   1.00
C593   C     0.39593   0.49611   0.15868   0.00000  Uiso   1.00
C594   C     0.39158   0.53777   0.12754   0.00000  Uiso   1.00
H595   H     0.36262   0.56492   0.13768   0.00000  Uiso   1.00
H596   H     0.38389   0.52193   0.09113   0.00000  Uiso   1.00
H597   H     0.42287   0.56179   0.12565   0.00000  Uiso   1.00
C598   C     0.30759   0.47392   0.18022   0.00000  Uiso   1.00
H599   H     0.30296   0.51436   0.18917   0.00000  Uiso   1.00
C600   C     0.26970   0.44423   0.19043   0.00000  Uiso   1.00
H601   H     0.23988   0.46074   0.20472   0.00000  Uiso   1.00
C602   C     0.27125   0.39684   0.17446   0.00000  Uiso   1.00
O603   O     0.23217   0.36954   0.18591   0.00000  Uiso   1.00
C604   C     0.22528   0.32697   0.15745   0.00000  Uiso   1.00
H605   H     0.22752   0.33822   0.11989   0.00000  Uiso   1.00
H606   H     0.25514   0.30300   0.16613   0.00000  Uiso   1.00
C607   C     0.31100   0.38151   0.14739   0.00000  Uiso   1.00
H608   H     0.31450   0.34285   0.13521   0.00000  Uiso   1.00
C609   C     0.35006   0.41272   0.13913   0.00000  Uiso   1.00
H610   H     0.38345   0.40020   0.12202   0.00000  Uiso   1.00
C611   C     0.35141   0.45986   0.15789   0.00000  Uiso   1.00
C612   C     0.39764   0.47321   0.24979   0.00000  Uiso   1.00
H613   H     0.38203   0.43712   0.23944   0.00000  Uiso   1.00
C614   C     0.40153   0.48682   0.29696   0.00000  Uiso   1.00
H615   H     0.39532   0.46083   0.32536   0.00000  Uiso   1.00
C616   C     0.41277   0.53408   0.31207   0.00000  Uiso   1.00
O617   O     0.41995   0.54729   0.36082   0.00000  Uiso   1.00
C618   C     0.40487   0.51924   0.40101   0.00000  Uiso   1.00
H619   H     0.42784   0.52257   0.43249   0.00000  Uiso   1.00
H620   H     0.40785   0.48111   0.39311   0.00000  Uiso   1.00
C621   C     0.42615   0.56690   0.27733   0.00000  Uiso   1.00
H622   H     0.43155   0.60295   0.28724   0.00000  Uiso   1.00
C623   C     0.41924   0.55362   0.23023   0.00000  Uiso   1.00
H624   H     0.43106   0.57965   0.20444   0.00000  Uiso   1.00
C625   C     0.40507   0.50796   0.21295   0.00000  Uiso   1.00
C626   C     0.17668   0.30071   0.16610   0.00000  Uiso   1.00
H627   H     0.17446   0.27318   0.13802   0.00000  Uiso   1.00
O628   O     0.17368   0.27171   0.20816   0.00000  Uiso   1.00
C629   C     0.34939   0.52235   0.41602   0.00000  Uiso   1.00
H630   H     0.33181   0.49472   0.38928   0.00000  Uiso   1.00
O631   O     0.34526   0.50423   0.46472   0.00000  Uiso   1.00
C632   C     0.32288   0.57102   0.41022   0.00000  Uiso   1.00
H633   H     0.33440   0.58983   0.37776   0.00000  Uiso   1.00
H634   H     0.33382   0.59854   0.43431   0.00000  Uiso   1.00
C635   C     0.13266   0.33869   0.16366   0.00000  Uiso   1.00
H636   H     0.10004   0.32031   0.17017   0.00000  Uiso   1.00
H637   H     0.13987   0.36535   0.19105   0.00000  Uiso   1.00
C638   C     0.83590   0.52654   0.16911   0.00000  Uiso   1.00
H639   H     0.79642   0.52742   0.18047   0.00000  Uiso   1.00
H640   H     0.83729   0.51923   0.13078   0.00000  Uiso   1.00
H641   H     0.84742   0.56654   0.17429   0.00000  Uiso   1.00
C642   C     0.86749   0.49436   0.20043   0.00000  Uiso   1.00
C643   C     0.86501   0.51072   0.25352   0.00000  Uiso   1.00
H644   H     0.89199   0.49289   0.27746   0.00000  Uiso   1.00
H645   H     0.82853   0.50383   0.26767   0.00000  Uiso   1.00
H646   H     0.86936   0.54899   0.25584   0.00000  Uiso   1.00
C647   C     0.86329   0.41520   0.14908   0.00000  Uiso   1.00
H648   H     0.89512   0.42447   0.12985   0.00000  Uiso   1.00
C649   C     0.84763   0.36772   0.14242   0.00000  Uiso   1.00
H650   H     0.86479   0.34528   0.11282   0.00000  Uiso   1.00
C651   C     0.81168   0.34484   0.17225   0.00000  Uiso   1.00
O652   O     0.79825   0.29418   0.16900   0.00000  Uiso   1.00
C653   C     0.79400   0.27007   0.21525   0.00000  Uiso   1.00
H654   H     0.81672   0.28909   0.24415   0.00000  Uiso   1.00
H655   H     0.75683   0.27605   0.22575   0.00000  Uiso   1.00
C656   C     0.78915   0.37528   0.20753   0.00000  Uiso   1.00
H657   H     0.75762   0.36473   0.23109   0.00000  Uiso   1.00
C658   C     0.80646   0.42296   0.21191   0.00000  Uiso   1.00
H659   H     0.79155   0.44246   0.24260   0.00000  Uiso   1.00
C660   C     0.84595   0.44330   0.18712   0.00000  Uiso   1.00
C661   C     0.94315   0.52247   0.14489   0.00000  Uiso   1.00
H662   H     0.91953   0.54644   0.12423   0.00000  Uiso   1.00
C663   C     0.99086   0.51556   0.13035   0.00000  Uiso   1.00
H664   H     1.00562   0.53909   0.10006   0.00000  Uiso   1.00
C665   C     1.02118   0.48493   0.15666   0.00000  Uiso   1.00
O666   O     1.06880   0.47940   0.14158   0.00000  Uiso   1.00
C667   C     1.07572   0.46731   0.09277   0.00000  Uiso   1.00
H668   H     1.06639   0.49587   0.06684   0.00000  Uiso   1.00
H669   H     1.05470   0.43508   0.08239   0.00000  Uiso   1.00
C670   C     1.00096   0.46051   0.19705   0.00000  Uiso   1.00
H671   H     1.02675   0.44128   0.21859   0.00000  Uiso   1.00
C672   C     0.95387   0.46815   0.20871   0.00000  Uiso   1.00
H673   H     0.94080   0.44227   0.23931   0.00000  Uiso   1.00
C674   C     0.92064   0.49753   0.18173   0.00000  Uiso   1.00
C675   C     0.80766   0.21685   0.21553   0.00000  Uiso   1.00
H676   H     0.79677   0.20047   0.25257   0.00000  Uiso   1.00
O677   O     0.79066   0.18374   0.18089   0.00000  Uiso   1.00
C678   C     1.12826   0.45447   0.07854   0.00000  Uiso   1.00
H679   H     1.12441   0.43772   0.04333   0.00000  Uiso   1.00
O680   O     1.15800   0.49592   0.07732   0.00000  Uiso   1.00
C681   C     1.15702   0.41323   0.11416   0.00000  Uiso   1.00
H682   H     1.15790   0.43095   0.14978   0.00000  Uiso   1.00
H683   H     1.19456   0.41486   0.09840   0.00000  Uiso   1.00
C684   C     0.86512   0.21602   0.21431   0.00000  Uiso   1.00
H685   H     0.87939   0.24264   0.23846   0.00000  Uiso   1.00
H686   H     0.87776   0.18114   0.22995   0.00000  Uiso   1.00
C687   C     0.63625   0.23339   0.57524   0.00000  Uiso   1.00
H688   H     0.65080   0.27058   0.57279   0.00000  Uiso   1.00
H689   H     0.66456   0.20724   0.58067   0.00000  Uiso   1.00
H690   H     0.61183   0.22651   0.60729   0.00000  Uiso   1.00
C691   C     0.60699   0.22725   0.52680   0.00000  Uiso   1.00
C692   C     0.57196   0.18485   0.52086   0.00000  Uiso   1.00
H693   H     0.59443   0.15627   0.50463   0.00000  Uiso   1.00
H694   H     0.54794   0.19325   0.49007   0.00000  Uiso   1.00
H695   H     0.54898   0.17832   0.55411   0.00000  Uiso   1.00
C696   C     0.53386   0.27292   0.56275   0.00000  Uiso   1.00
H697   H     0.53235   0.24067   0.58438   0.00000  Uiso   1.00
C698   C     0.50087   0.31046   0.56840   0.00000  Uiso   1.00
H699   H     0.47568   0.31041   0.59947   0.00000  Uiso   1.00
C700   C     0.50826   0.35459   0.54037   0.00000  Uiso   1.00
O701   O     0.47890   0.39527   0.54136   0.00000  Uiso   1.00
C702   C     0.42885   0.38981   0.56052   0.00000  Uiso   1.00
H703   H     0.41605   0.35160   0.55839   0.00000  Uiso   1.00
H704   H     0.42724   0.40650   0.59687   0.00000  Uiso   1.00
C705   C     0.54815   0.35461   0.51019   0.00000  Uiso   1.00
H706   H     0.55558   0.38488   0.48725   0.00000  Uiso   1.00
C707   C     0.57963   0.31639   0.50499   0.00000  Uiso   1.00
H708   H     0.60447   0.31945   0.47438   0.00000  Uiso   1.00
C709   C     0.57300   0.27464   0.53196   0.00000  Uiso   1.00
C710   C     0.62419   0.23677   0.43603   0.00000  Uiso   1.00
H711   H     0.58608   0.24707   0.42898   0.00000  Uiso   1.00
C712   C     0.65187   0.23008   0.39443   0.00000  Uiso   1.00
H713   H     0.63900   0.24404   0.36094   0.00000  Uiso   1.00
C714   C     0.70047   0.21389   0.39898   0.00000  Uiso   1.00
O715   O     0.72805   0.21212   0.35555   0.00000  Uiso   1.00
C716   C     0.77506   0.19131   0.35598   0.00000  Uiso   1.00
H717   H     0.78006   0.16916   0.32229   0.00000  Uiso   1.00
H718   H     0.77634   0.16198   0.38397   0.00000  Uiso   1.00
C719   C     0.71781   0.19984   0.44472   0.00000  Uiso   1.00
H720   H     0.75448   0.18471   0.45265   0.00000  Uiso   1.00
C721   C     0.68955   0.20664   0.48485   0.00000  Uiso   1.00
H722   H     0.70094   0.19893   0.52141   0.00000  Uiso   1.00
C723   C     0.64234   0.22712   0.48214   0.00000  Uiso   1.00
C724   C     0.39545   0.41659   0.52648   0.00000  Uiso   1.00
H725   H     0.35541   0.41028   0.53567   0.00000  Uiso   1.00
O726   O     0.40714   0.46675   0.53005   0.00000  Uiso   1.00
C727   C     0.81297   0.23145   0.36151   0.00000  Uiso   1.00
H728   H     0.80865   0.26156   0.33800   0.00000  Uiso   1.00
O729   O     0.81174   0.25003   0.41180   0.00000  Uiso   1.00
C730   C     0.86449   0.20858   0.35653   0.00000  Uiso   1.00
H731   H     0.86888   0.19372   0.31841   0.00000  Uiso   1.00
H732   H     0.86894   0.18100   0.38360   0.00000  Uiso   1.00
C733   C     0.39889   0.39498   0.47270   0.00000  Uiso   1.00
H734   H     0.37490   0.41514   0.44972   0.00000  Uiso   1.00
H735   H     0.43521   0.39559   0.45606   0.00000  Uiso   1.00
C736   C     0.25810   1.08234   0.55647   0.00000  Uiso   1.00
H737   H     0.22755   1.06628   0.53619   0.00000  Uiso   1.00
H738   H     0.27550   1.10830   0.53344   0.00000  Uiso   1.00
H739   H     0.25158   1.10027   0.59028   0.00000  Uiso   1.00
C740   C     0.29550   1.04063   0.56787   0.00000  Uiso   1.00
C741   C     0.32383   1.02878   0.52263   0.00000  Uiso   1.00
H742   H     0.30315   1.00815   0.49768   0.00000  Uiso   1.00
H743   H     0.35587   1.00339   0.52910   0.00000  Uiso   1.00
H744   H     0.34055   1.05881   0.50531   0.00000  Uiso   1.00
C745   C     0.36529   1.09699   0.59464   0.00000  Uiso   1.00
H746   H     0.35938   1.12193   0.56333   0.00000  Uiso   1.00
C747   C     0.39560   1.11711   0.62944   0.00000  Uiso   1.00
H748   H     0.42067   1.14759   0.62363   0.00000  Uiso   1.00
C749   C     0.40179   1.09243   0.67474   0.00000  Uiso   1.00
O750   O     0.42962   1.11236   0.71039   0.00000  Uiso   1.00
C751   C     0.45259   1.07735   0.74065   0.00000  Uiso   1.00
H752   H     0.45998   1.04508   0.71818   0.00000  Uiso   1.00
H753   H     0.48678   1.09437   0.75244   0.00000  Uiso   1.00
C754   C     0.37376   1.05083   0.68215   0.00000  Uiso   1.00
H755   H     0.37332   1.02995   0.71600   0.00000  Uiso   1.00
C756   C     0.34313   1.03364   0.64699   0.00000  Uiso   1.00
H757   H     0.32378   1.00222   0.65940   0.00000  Uiso   1.00
C758   C     0.33599   1.05719   0.60301   0.00000  Uiso   1.00
C759   C     0.22739   1.00191   0.62264   0.00000  Uiso   1.00
H760   H     0.21759   1.03706   0.63198   0.00000  Uiso   1.00
C761   C     0.20356   0.96485   0.64517   0.00000  Uiso   1.00
H762   H     0.17745   0.97774   0.67332   0.00000  Uiso   1.00
C763   C     0.21387   0.91627   0.63410   0.00000  Uiso   1.00
O764   O     0.18460   0.87990   0.65476   0.00000  Uiso   1.00
C765   C     0.18111   0.83114   0.63372   0.00000  Uiso   1.00
H766   H     0.20748   0.82493   0.60642   0.00000  Uiso   1.00
H767   H     0.14708   0.82903   0.61611   0.00000  Uiso   1.00
C768   C     0.24988   0.91041   0.59855   0.00000  Uiso   1.00
H769   H     0.25969   0.87296   0.58629   0.00000  Uiso   1.00
C770   C     0.27483   0.94843   0.57486   0.00000  Uiso   1.00
H771   H     0.30258   0.94120   0.55051   0.00000  Uiso   1.00
C772   C     0.26426   0.99612   0.58711   0.00000  Uiso   1.00
C773   C     0.42707   1.06202   0.79082   0.00000  Uiso   1.00
H774   H     0.40028   1.03064   0.78569   0.00000  Uiso   1.00
O775   O     0.46612   1.04668   0.82027   0.00000  Uiso   1.00
C776   C     0.18200   0.78836   0.66779   0.00000  Uiso   1.00
H777   H     0.16395   0.79837   0.70172   0.00000  Uiso   1.00
O778   O     0.14870   0.75267   0.64926   0.00000  Uiso   1.00
C779   C     0.23264   0.77099   0.68139   0.00000  Uiso   1.00
H780   H     0.22821   0.74804   0.71170   0.00000  Uiso   1.00
H781   H     0.25641   0.80017   0.69390   0.00000  Uiso   1.00
C782   C     0.39027   1.10336   0.81109   0.00000  Uiso   1.00
H783   H     0.38422   1.09310   0.84841   0.00000  Uiso   1.00
H784   H     0.41440   1.13558   0.81559   0.00000  Uiso   1.00
C785   C    -0.24750   0.30505   0.52095   0.00000  Uiso   1.00
H786   H    -0.24652   0.31303   0.56069   0.00000  Uiso   1.00
H787   H    -0.22678   0.27094   0.51218   0.00000  Uiso   1.00
H788   H    -0.28693   0.29791   0.51462   0.00000  Uiso   1.00
C789   C    -0.23131   0.34948   0.49159   0.00000  Uiso   1.00
C790   C    -0.24872   0.39545   0.51776   0.00000  Uiso   1.00
H791   H    -0.28761   0.39387   0.52099   0.00000  Uiso   1.00
H792   H    -0.23612   0.42905   0.49829   0.00000  Uiso   1.00
H793   H    -0.23405   0.39424   0.55380   0.00000  Uiso   1.00
C794   C    -0.15126   0.38947   0.47032   0.00000  Uiso   1.00
H795   H    -0.16661   0.41455   0.44402   0.00000  Uiso   1.00
C796   C    -0.10025   0.39354   0.47219   0.00000  Uiso   1.00
H797   H    -0.08224   0.42309   0.45347   0.00000  Uiso   1.00
C798   C    -0.07440   0.36400   0.50381   0.00000  Uiso   1.00
O799   O    -0.02690   0.37392   0.51218   0.00000  Uiso   1.00
C800   C    -0.01460   0.38031   0.56247   0.00000  Uiso   1.00
H801   H    -0.00621   0.41953   0.56557   0.00000  Uiso   1.00
H802   H    -0.05008   0.37792   0.57955   0.00000  Uiso   1.00
C803   C    -0.09973   0.32840   0.52901   0.00000  Uiso   1.00
H804   H    -0.08147   0.30794   0.55964   0.00000  Uiso   1.00
C805   C    -0.14777   0.32047   0.52075   0.00000  Uiso   1.00
H806   H    -0.16984   0.29606   0.54361   0.00000  Uiso   1.00
C807   C    -0.17588   0.35177   0.49237   0.00000  Uiso   1.00
C808   C    -0.30394   0.34953   0.43279   0.00000  Uiso   1.00
H809   H    -0.32806   0.35306   0.46562   0.00000  Uiso   1.00
C810   C    -0.32209   0.34063   0.38730   0.00000  Uiso   1.00
H811   H    -0.36222   0.34454   0.38479   0.00000  Uiso   1.00
C812   C    -0.29389   0.33613   0.34552   0.00000  Uiso   1.00
O813   O    -0.31113   0.33034   0.29871   0.00000  Uiso   1.00
C814   C    -0.36088   0.34071   0.29008   0.00000  Uiso   1.00
H815   H    -0.37560   0.36490   0.31890   0.00000  Uiso   1.00
H816   H    -0.37832   0.30635   0.28615   0.00000  Uiso   1.00
C817   C    -0.24416   0.34002   0.35289   0.00000  Uiso   1.00
H818   H    -0.21910   0.34216   0.31963   0.00000  Uiso   1.00
C819   C    -0.22265   0.34349   0.39937   0.00000  Uiso   1.00
H820   H    -0.18248   0.34563   0.39870   0.00000  Uiso   1.00
C821   C    -0.25292   0.35012   0.44050   0.00000  Uiso   1.00
C822   C     0.02319   0.34229   0.58086   0.00000  Uiso   1.00
H823   H     0.03839   0.35734   0.61464   0.00000  Uiso   1.00
O824   O     0.00299   0.29663   0.59490   0.00000  Uiso   1.00
C825   C    -0.36549   0.36959   0.24369   0.00000  Uiso   1.00
H826   H    -0.33728   0.36239   0.21663   0.00000  Uiso   1.00
O827   O    -0.36792   0.42140   0.25044   0.00000  Uiso   1.00
C828   C    -0.40637   0.39385   0.22588   0.00000  Uiso   1.00
H829   H    -0.44311   0.39239   0.24293   0.00000  Uiso   1.00
H830   H    -0.40451   0.40206   0.18711   0.00000  Uiso   1.00
C831   C     0.05760   0.33878   0.53527   0.00000  Uiso   1.00
H832   H     0.03884   0.32073   0.50365   0.00000  Uiso   1.00
H833   H     0.05976   0.37704   0.52382   0.00000  Uiso   1.00
C834   C     0.26627   0.18601  -0.14187   0.00000  Uiso   1.00
H835   H     0.23448   0.19191  -0.16357   0.00000  Uiso   1.00
H836   H     0.27641   0.14696  -0.14349   0.00000  Uiso   1.00
H837   H     0.29168   0.21092  -0.15905   0.00000  Uiso   1.00
C838   C     0.25997   0.20004  -0.08596   0.00000  Uiso   1.00
C839   C     0.23823   0.25466  -0.08737   0.00000  Uiso   1.00
H840   H     0.20406   0.25809  -0.10839   0.00000  Uiso   1.00
H841   H     0.26838   0.27808  -0.10151   0.00000  Uiso   1.00
H842   H     0.23144   0.26759  -0.05128   0.00000  Uiso   1.00
C843   C     0.19608   0.13034  -0.07840   0.00000  Uiso   1.00
H844   H     0.19564   0.12688  -0.11922   0.00000  Uiso   1.00
C845   C     0.16408   0.10028  -0.05390   0.00000  Uiso   1.00
H846   H     0.14541   0.07252  -0.07682   0.00000  Uiso   1.00
C847   C     0.15247   0.11356  -0.00487   0.00000  Uiso   1.00
O848   O     0.12220   0.08511   0.02197   0.00000  Uiso   1.00
C849   C     0.08120   0.05848   0.00203   0.00000  Uiso   1.00
H850   H     0.04632   0.08173   0.00867   0.00000  Uiso   1.00
H851   H     0.08286   0.05592  -0.03709   0.00000  Uiso   1.00
C852   C     0.17319   0.15564   0.01381   0.00000  Uiso   1.00
H853   H     0.16212   0.16942   0.05182   0.00000  Uiso   1.00
C854   C     0.20941   0.18179  -0.01105   0.00000  Uiso   1.00
H855   H     0.22386   0.21830   0.00107   0.00000  Uiso   1.00
C856   C     0.22223   0.16897  -0.05895   0.00000  Uiso   1.00
C857   C     0.32806   0.23456  -0.03508   0.00000  Uiso   1.00
H858   H     0.30396   0.26675  -0.02940   0.00000  Uiso   1.00
C859   C     0.37094   0.23049  -0.00834   0.00000  Uiso   1.00
H860   H     0.38035   0.26075   0.01582   0.00000  Uiso   1.00
C861   C     0.39877   0.18829  -0.01142   0.00000  Uiso   1.00
O862   O     0.44275   0.18102   0.01024   0.00000  Uiso   1.00
C863   C     0.45868   0.22284   0.03544   0.00000  Uiso   1.00
H864   H     0.43381   0.22983   0.06390   0.00000  Uiso   1.00
H865   H     0.45813   0.25471   0.00913   0.00000  Uiso   1.00
C866   C     0.37974   0.14794  -0.03687   0.00000  Uiso   1.00
H867   H     0.40475   0.11732  -0.04371   0.00000  Uiso   1.00
C868   C     0.33286   0.15190  -0.05758   0.00000  Uiso   1.00
H869   H     0.31823   0.11666  -0.07403   0.00000  Uiso   1.00
C870   C     0.30789   0.19657  -0.06193   0.00000  Uiso   1.00
C871   C     0.08077   0.00985   0.03024   0.00000  Uiso   1.00
H872   H     0.05179  -0.01605   0.01857   0.00000  Uiso   1.00
O873   O     0.12536  -0.01807   0.01756   0.00000  Uiso   1.00
C874   C     0.51077   0.22266   0.05074   0.00000  Uiso   1.00
H875   H     0.52337   0.26015   0.05485   0.00000  Uiso   1.00
O876   O     0.51994   0.18435   0.08518   0.00000  Uiso   1.00
C877   C     0.54503   0.18469   0.03865   0.00000  Uiso   1.00
H878   H     0.58516   0.18730   0.03956   0.00000  Uiso   1.00
H879   H     0.53455   0.15658   0.01510   0.00000  Uiso   1.00
C880   C     0.07605   0.01089   0.09077   0.00000  Uiso   1.00
H881   H     0.08711  -0.02496   0.10247   0.00000  Uiso   1.00
H882   H     0.10595   0.03356   0.10250   0.00000  Uiso   1.00
C883   C     0.24552   0.15890   0.44259   0.00000  Uiso   1.00
H884   H     0.26126   0.19529   0.43698   0.00000  Uiso   1.00
H885   H     0.27791   0.13648   0.44957   0.00000  Uiso   1.00
H886   H     0.22819   0.15964   0.47952   0.00000  Uiso   1.00
C887   C     0.21078   0.14005   0.40278   0.00000  Uiso   1.00
C888   C     0.22809   0.15260   0.35064   0.00000  Uiso   1.00
H889   H     0.23732   0.19111   0.34546   0.00000  Uiso   1.00
H890   H     0.19545   0.14596   0.32999   0.00000  Uiso   1.00
H891   H     0.25829   0.13308   0.33506   0.00000  Uiso   1.00
C892   C     0.19271   0.06986   0.45586   0.00000  Uiso   1.00
H893   H     0.18205   0.09267   0.48572   0.00000  Uiso   1.00
C894   C     0.19618   0.01982   0.46594   0.00000  Uiso   1.00
H895   H     0.18514   0.00754   0.50347   0.00000  Uiso   1.00
C896   C     0.21090  -0.01349   0.43323   0.00000  Uiso   1.00
O897   O     0.21400  -0.05989   0.44813   0.00000  Uiso   1.00
C898   C     0.16950  -0.08354   0.44184   0.00000  Uiso   1.00
H899   H     0.14380  -0.06736   0.46746   0.00000  Uiso   1.00
H900   H     0.15136  -0.07153   0.40495   0.00000  Uiso   1.00
C901   C     0.22032   0.00394   0.38603   0.00000  Uiso   1.00
H902   H     0.22384  -0.01572   0.35498   0.00000  Uiso   1.00
C903   C     0.21989   0.05269   0.37847   0.00000  Uiso   1.00
H904   H     0.22621   0.06539   0.34086   0.00000  Uiso   1.00
C905   C     0.20986   0.08827   0.41139   0.00000  Uiso   1.00
C906   C     0.15105   0.20454   0.43287   0.00000  Uiso   1.00
H907   H     0.18101   0.22735   0.44419   0.00000  Uiso   1.00
C908   C     0.10759   0.22803   0.43449   0.00000  Uiso   1.00
H909   H     0.10350   0.26619   0.44777   0.00000  Uiso   1.00
C910   C     0.06621   0.20595   0.41770   0.00000  Uiso   1.00
O911   O     0.02303   0.22749   0.42292   0.00000  Uiso   1.00
C912   C    -0.01686   0.19402   0.43286   0.00000  Uiso   1.00
H913   H    -0.00728   0.17131   0.46369   0.00000  Uiso   1.00
H914   H    -0.02094   0.16815   0.40298   0.00000  Uiso   1.00
C915   C     0.07303   0.16138   0.39330   0.00000  Uiso   1.00
H916   H     0.04153   0.14084   0.37497   0.00000  Uiso   1.00
C917   C     0.11750   0.13767   0.39076   0.00000  Uiso   1.00
H918   H     0.12000   0.10248   0.37260   0.00000  Uiso   1.00
C919   C     0.15916   0.15890   0.41088   0.00000  Uiso   1.00
C920   C     0.17735  -0.13622   0.44472   0.00000  Uiso   1.00
H921   H     0.14370  -0.15370   0.43703   0.00000  Uiso   1.00
O922   O     0.20803  -0.15058   0.40700   0.00000  Uiso   1.00
C923   C    -0.06358   0.22061   0.44535   0.00000  Uiso   1.00
H924   H    -0.09125   0.19391   0.44192   0.00000  Uiso   1.00
O925   O    -0.06002   0.23747   0.49371   0.00000  Uiso   1.00
C926   C    -0.08333   0.26060   0.40966   0.00000  Uiso   1.00
H927   H    -0.05521   0.28816   0.40860   0.00000  Uiso   1.00
H928   H    -0.11683   0.27608   0.42521   0.00000  Uiso   1.00
C929   C     0.19868  -0.15280   0.49595   0.00000  Uiso   1.00
H930   H     0.23538  -0.13950   0.49065   0.00000  Uiso   1.00
H931   H     0.18478  -0.13175   0.52636   0.00000  Uiso   1.00
C932   C     0.11858   0.45648   0.58545   0.00000  Uiso   1.00
H933   H     0.14886   0.42960   0.57779   0.00000  Uiso   1.00
H934   H     0.08367   0.43809   0.57687   0.00000  Uiso   1.00
H935   H     0.11558   0.46785   0.62296   0.00000  Uiso   1.00
C936   C     0.12462   0.50317   0.55025   0.00000  Uiso   1.00
C937   C     0.16621   0.53100   0.57241   0.00000  Uiso   1.00
H938   H     0.18000   0.56156   0.54720   0.00000  Uiso   1.00
H939   H     0.19626   0.50377   0.57897   0.00000  Uiso   1.00
H940   H     0.15177   0.54560   0.60524   0.00000  Uiso   1.00
C941   C     0.10500   0.45967   0.47560   0.00000  Uiso   1.00
H942   H     0.06668   0.46514   0.48784   0.00000  Uiso   1.00
C943   C     0.11174   0.43044   0.43611   0.00000  Uiso   1.00
H944   H     0.08079   0.41652   0.41540   0.00000  Uiso   1.00
C945   C     0.16015   0.42270   0.41915   0.00000  Uiso   1.00
O946   O     0.17204   0.38925   0.38290   0.00000  Uiso   1.00
C947   C     0.14094   0.36051   0.35720   0.00000  Uiso   1.00
H948   H     0.11688   0.33712   0.37994   0.00000  Uiso   1.00
H949   H     0.11216   0.38155   0.33692   0.00000  Uiso   1.00
C950   C     0.19714   0.44893   0.44144   0.00000  Uiso   1.00
H951   H     0.23611   0.43691   0.43157   0.00000  Uiso   1.00
C952   C     0.18685   0.47713   0.48309   0.00000  Uiso   1.00
H953   H     0.21547   0.49474   0.50118   0.00000  Uiso   1.00
C954   C     0.14084   0.48042   0.50268   0.00000  Uiso   1.00
C955   C     0.07540   0.57026   0.51018   0.00000  Uiso   1.00
H956   H     0.10863   0.57528   0.48867   0.00000  Uiso   1.00
C957   C     0.03390   0.60056   0.50684   0.00000  Uiso   1.00
H958   H     0.03113   0.63078   0.48024   0.00000  Uiso   1.00
C959   C    -0.00399   0.59055   0.53844   0.00000  Uiso   1.00
O960   O    -0.04545   0.61916   0.53913   0.00000  Uiso   1.00
C961   C    -0.05322   0.65848   0.50808   0.00000  Uiso   1.00
H962   H    -0.04966   0.64524   0.46991   0.00000  Uiso   1.00
H963   H    -0.02708   0.68634   0.51231   0.00000  Uiso   1.00
C964   C     0.00151   0.55492   0.57448   0.00000  Uiso   1.00
H965   H    -0.02916   0.55017   0.59922   0.00000  Uiso   1.00
C966   C     0.04073   0.52462   0.57500   0.00000  Uiso   1.00
H967   H     0.04286   0.49629   0.60193   0.00000  Uiso   1.00
C968   C     0.07944   0.53279   0.54411   0.00000  Uiso   1.00
C969   C     0.16149   0.32283   0.32167   0.00000  Uiso   1.00
H970   H     0.13011   0.30150   0.31433   0.00000  Uiso   1.00
O971   O     0.17153   0.34465   0.27508   0.00000  Uiso   1.00
C972   C    -0.10543   0.67757   0.51502   0.00000  Uiso   1.00
H973   H    -0.11612   0.70220   0.48668   0.00000  Uiso   1.00
O974   O    -0.14077   0.63790   0.51758   0.00000  Uiso   1.00
C975   C    -0.13350   0.66886   0.55852   0.00000  Uiso   1.00
H976   H    -0.16028   0.69619   0.56674   0.00000  Uiso   1.00
H977   H    -0.11781   0.65221   0.59049   0.00000  Uiso   1.00
C978   C     0.20430   0.28987   0.34227   0.00000  Uiso   1.00
H979   H     0.19114   0.27315   0.37446   0.00000  Uiso   1.00
H980   H     0.21050   0.26324   0.31334   0.00000  Uiso   1.00
C981   C     0.71100   0.77182   0.56794   0.00000  Uiso   1.00
H982   H     0.71091   0.74155   0.54358   0.00000  Uiso   1.00
H983   H     0.71990   0.75585   0.60381   0.00000  Uiso   1.00
H984   H     0.73951   0.79551   0.55821   0.00000  Uiso   1.00
C985   C     0.65723   0.79226   0.57393   0.00000  Uiso   1.00
C986   C     0.62397   0.75105   0.58841   0.00000  Uiso   1.00
H987   H     0.63150   0.73829   0.62603   0.00000  Uiso   1.00
H988   H     0.62924   0.71991   0.56280   0.00000  Uiso   1.00
H989   H     0.58441   0.75927   0.58737   0.00000  Uiso   1.00
C990   C     0.61329   0.85599   0.62582   0.00000  Uiso   1.00
H991   H     0.58234   0.85378   0.60216   0.00000  Uiso   1.00
C992   C     0.60482   0.88067   0.66877   0.00000  Uiso   1.00
H993   H     0.57030   0.89763   0.67733   0.00000  Uiso   1.00
C994   C     0.64148   0.88504   0.70288   0.00000  Uiso   1.00
O995   O     0.63615   0.91032   0.74498   0.00000  Uiso   1.00
C996   C     0.65481   0.95656   0.74297   0.00000  Uiso   1.00
H997   H     0.69330   0.95484   0.73231   0.00000  Uiso   1.00
H998   H     0.63192   0.97524   0.71118   0.00000  Uiso   1.00
C999   C     0.68418   0.85934   0.69504   0.00000  Uiso   1.00
H1000  H     0.70941   0.86134   0.72368   0.00000  Uiso   1.00
C1001  C     0.69257   0.83185   0.65335   0.00000  Uiso   1.00
H1002  H     0.72545   0.81167   0.64744   0.00000  Uiso   1.00
C1003  C     0.65737   0.82860   0.61837   0.00000  Uiso   1.00
C1004  C     0.62075   0.78287   0.49026   0.00000  Uiso   1.00
H1005  H     0.60985   0.74916   0.50265   0.00000  Uiso   1.00
C1006  C     0.60828   0.79986   0.44404   0.00000  Uiso   1.00
H1007  H     0.59171   0.77517   0.41740   0.00000  Uiso   1.00
C1008  C     0.61968   0.84601   0.42851   0.00000  Uiso   1.00
O1009  O     0.60995   0.86653   0.38405   0.00000  Uiso   1.00
C1010  C     0.55827   0.86527   0.37403   0.00000  Uiso   1.00
H1011  H     0.53742   0.88496   0.40257   0.00000  Uiso   1.00
H1012  H     0.55061   0.82747   0.37570   0.00000  Uiso   1.00
C1013  C     0.64098   0.87523   0.46406   0.00000  Uiso   1.00
H1014  H     0.65220   0.91109   0.44718   0.00000  Uiso   1.00
C1015  C     0.64987   0.86016   0.51067   0.00000  Uiso   1.00
H1016  H     0.66928   0.88476   0.53695   0.00000  Uiso   1.00
C1017  C     0.63979   0.81375   0.52590   0.00000  Uiso   1.00
C1018  C     0.64404   0.98200   0.79281   0.00000  Uiso   1.00
H1019  H     0.66100   1.01741   0.78994   0.00000  Uiso   1.00
O1020  O     0.59291   0.98780   0.80062   0.00000  Uiso   1.00
C1021  C     0.54830   0.88677   0.32328   0.00000  Uiso   1.00
H1022  H     0.57050   0.86790   0.29754   0.00000  Uiso   1.00
O1023  O     0.49882   0.87985   0.30976   0.00000  Uiso   1.00
C1024  C     0.56447   0.94089   0.32400   0.00000  Uiso   1.00
H1025  H     0.59776   0.94327   0.34578   0.00000  Uiso   1.00
H1026  H     0.53310   0.96087   0.33947   0.00000  Uiso   1.00
C1027  C     0.67193   0.95907   0.84317   0.00000  Uiso   1.00
H1028  H     0.66465   0.98024   0.87515   0.00000  Uiso   1.00
H1029  H     0.65802   0.92154   0.85159   0.00000  Uiso   1.00
C1030  C     0.52129   0.92849   0.56572   0.00000  Uiso   1.00
H1031  H     0.52736   0.95599   0.59427   0.00000  Uiso   1.00
H1032  H     0.55663   0.91279   0.56140   0.00000  Uiso   1.00
H1033  H     0.49512   0.90009   0.58303   0.00000  Uiso   1.00
C1034  C     0.49558   0.95272   0.52602   0.00000  Uiso   1.00
C1035  C     0.46122   0.98929   0.55013   0.00000  Uiso   1.00
H1036  H     0.43422   0.97349   0.57649   0.00000  Uiso   1.00
H1037  H     0.44243   1.01370   0.52526   0.00000  Uiso   1.00
H1038  H     0.48157   1.01110   0.57890   0.00000  Uiso   1.00
C1039  C     0.58132   0.99549   0.50938   0.00000  Uiso   1.00
H1040  H     0.59363   0.98990   0.54592   0.00000  Uiso   1.00
C1041  C     0.61179   1.02202   0.48021   0.00000  Uiso   1.00
H1042  H     0.64772   1.03433   0.49267   0.00000  Uiso   1.00
C1043  C     0.59603   1.04063   0.43583   0.00000  Uiso   1.00
O1044  O     0.62200   1.06901   0.40652   0.00000  Uiso   1.00
C1045  C     0.61868   1.05763   0.35696   0.00000  Uiso   1.00
H1046  H     0.61838   1.01773   0.35521   0.00000  Uiso   1.00
H1047  H     0.58420   1.06854   0.34358   0.00000  Uiso   1.00
C1048  C     0.54765   1.02952   0.42405   0.00000  Uiso   1.00
H1049  H     0.53362   1.05060   0.39464   0.00000  Uiso   1.00
C1050  C     0.51964   1.00073   0.45261   0.00000  Uiso   1.00
H1051  H     0.48216   0.99693   0.44322   0.00000  Uiso   1.00
C1052  C     0.53367   0.98299   0.49854   0.00000  Uiso   1.00
C1053  C     0.48646   0.86806   0.48517   0.00000  Uiso   1.00
H1054  H     0.52245   0.85876   0.49821   0.00000  Uiso   1.00
C1055  C     0.45717   0.83181   0.46468   0.00000  Uiso   1.00
H1056  H     0.47386   0.79854   0.45334   0.00000  Uiso   1.00
C1057  C     0.40986   0.84355   0.45096   0.00000  Uiso   1.00
O1058  O     0.38168   0.81209   0.42465   0.00000  Uiso   1.00
C1059  C     0.37605   0.76882   0.45150   0.00000  Uiso   1.00
H1060  H     0.39438   0.77078   0.48703   0.00000  Uiso   1.00
H1061  H     0.39821   0.74170   0.43194   0.00000  Uiso   1.00
C1062  C     0.39229   0.88723   0.46748   0.00000  Uiso   1.00
H1063  H     0.35527   0.89682   0.45458   0.00000  Uiso   1.00
C1064  C     0.42084   0.92217   0.48563   0.00000  Uiso   1.00
H1065  H     0.40807   0.96020   0.48941   0.00000  Uiso   1.00
C1066  C     0.46951   0.91455   0.49676   0.00000  Uiso   1.00
C1067  C     0.66132   1.07648   0.32631   0.00000  Uiso   1.00
H1068  H     0.64949   1.07041   0.28738   0.00000  Uiso   1.00
O1069  O     0.66482   1.12795   0.33363   0.00000  Uiso   1.00
C1070  C     0.32505   0.75504   0.46004   0.00000  Uiso   1.00
H1071  H     0.32544   0.71715   0.47430   0.00000  Uiso   1.00
O1072  O     0.30389   0.77672   0.50175   0.00000  Uiso   1.00
C1073  C     0.29507   0.76067   0.41437   0.00000  Uiso   1.00
H1074  H     0.31081   0.73641   0.38577   0.00000  Uiso   1.00
H1075  H     0.29863   0.79788   0.39937   0.00000  Uiso   1.00
C1076  C     0.70892   1.04633   0.33335   0.00000  Uiso   1.00
H1077  H     0.72473   1.05157   0.36991   0.00000  Uiso   1.00
H1078  H     0.69834   1.00858   0.33070   0.00000  Uiso   1.00
C1079  C     0.22536  -0.08401   0.14017   0.00000  Uiso   1.00
H1080  H     0.23715  -0.11826   0.12448   0.00000  Uiso   1.00
H1081  H     0.24426  -0.05232   0.12035   0.00000  Uiso   1.00
H1082  H     0.18519  -0.08043   0.13548   0.00000  Uiso   1.00
C1083  C     0.24252  -0.07730   0.19467   0.00000  Uiso   1.00
C1084  C     0.22437  -0.12087   0.22067   0.00000  Uiso   1.00
H1085  H     0.23862  -0.15331   0.20258   0.00000  Uiso   1.00
H1086  H     0.18542  -0.12785   0.21442   0.00000  Uiso   1.00
H1087  H     0.23104  -0.11945   0.25852   0.00000  Uiso   1.00
C1088  C     0.32997  -0.07501   0.16230   0.00000  Uiso   1.00
H1089  H     0.31511  -0.07961   0.12457   0.00000  Uiso   1.00
C1090  C     0.38128  -0.07174   0.16989   0.00000  Uiso   1.00
H1091  H     0.40313  -0.07296   0.13869   0.00000  Uiso   1.00
C1092  C     0.39983  -0.07205   0.21677   0.00000  Uiso   1.00
O1093  O     0.44728  -0.06111   0.23041   0.00000  Uiso   1.00
C1094  C     0.48498  -0.05872   0.19400   0.00000  Uiso   1.00
H1095  H     0.50718  -0.09168   0.19506   0.00000  Uiso   1.00
H1096  H     0.46706  -0.05660   0.15942   0.00000  Uiso   1.00
C1097  C     0.36470  -0.07295   0.25514   0.00000  Uiso   1.00
H1098  H     0.37432  -0.07379   0.29358   0.00000  Uiso   1.00
C1099  C     0.31466  -0.07505   0.24616   0.00000  Uiso   1.00
H1100  H     0.29102  -0.07490   0.27662   0.00000  Uiso   1.00
C1101  C     0.29579  -0.07578   0.20148   0.00000  Uiso   1.00
C1102  C     0.23575   0.01616   0.20072   0.00000  Uiso   1.00
H1103  H     0.26481   0.02071   0.17224   0.00000  Uiso   1.00
C1104  C     0.21220   0.05802   0.21539   0.00000  Uiso   1.00
H1105  H     0.22446   0.09322   0.20087   0.00000  Uiso   1.00
C1106  C     0.17039   0.05713   0.24403   0.00000  Uiso   1.00
O1107  O     0.14704   0.09667   0.25794   0.00000  Uiso   1.00
C1108  C     0.15006   0.13521   0.22260   0.00000  Uiso   1.00
H1109  H     0.14648   0.12064   0.18566   0.00000  Uiso   1.00
H1110  H     0.18579   0.15236   0.22423   0.00000  Uiso   1.00
C1111  C     0.15439   0.01207   0.25933   0.00000  Uiso   1.00
H1112  H     0.12906   0.00642   0.28794   0.00000  Uiso   1.00
C1113  C     0.18006  -0.02871   0.24541   0.00000  Uiso   1.00
H1114  H     0.16529  -0.06579   0.25677   0.00000  Uiso   1.00
C1115  C     0.21938  -0.02896   0.21301   0.00000  Uiso   1.00
C1116  C     0.51382  -0.01376   0.19764   0.00000  Uiso   1.00
H1117  H     0.54413  -0.01783   0.17603   0.00000  Uiso   1.00
O1118  O     0.48316   0.02619   0.18139   0.00000  Uiso   1.00
C1119  C     0.10976   0.17322   0.23107   0.00000  Uiso   1.00
H1120  H     0.12149   0.19610   0.25979   0.00000  Uiso   1.00
O1121  O     0.10215   0.20417   0.19209   0.00000  Uiso   1.00
C1122  C     0.05963   0.14190   0.24566   0.00000  Uiso   1.00
H1123  H     0.06551   0.12796   0.28419   0.00000  Uiso   1.00
H1124  H     0.05665   0.10859   0.22341   0.00000  Uiso   1.00
C1125  C     0.53809  -0.00475   0.25324   0.00000  Uiso   1.00
H1126  H     0.55405   0.03127   0.25610   0.00000  Uiso   1.00
H1127  H     0.50829  -0.00347   0.28081   0.00000  Uiso   1.00
C1128  C     0.42454   0.26446   0.17745   0.00000  Uiso   1.00
H1129  H     0.43701   0.22792   0.17660   0.00000  Uiso   1.00
H1130  H     0.43509   0.27974   0.14082   0.00000  Uiso   1.00
H1131  H     0.38670   0.26297   0.18228   0.00000  Uiso   1.00
C1132  C     0.44661   0.29265   0.21744   0.00000  Uiso   1.00
C1133  C     0.42783   0.34364   0.20954   0.00000  Uiso   1.00
H1134  H     0.38928   0.34910   0.21993   0.00000  Uiso   1.00
H1135  H     0.42996   0.34794   0.17133   0.00000  Uiso   1.00
H1136  H     0.45197   0.36911   0.23106   0.00000  Uiso   1.00
C1137  C     0.39488   0.24759   0.28281   0.00000  Uiso   1.00
H1138  H     0.36918   0.23461   0.25476   0.00000  Uiso   1.00
C1139  C     0.38433   0.23897   0.33133   0.00000  Uiso   1.00
H1140  H     0.35512   0.21373   0.33973   0.00000  Uiso   1.00
C1141  C     0.41913   0.24926   0.36807   0.00000  Uiso   1.00
O1142  O     0.40755   0.23484   0.41562   0.00000  Uiso   1.00
C1143  C     0.44770   0.23215   0.44480   0.00000  Uiso   1.00
H1144  H     0.48014   0.21752   0.42428   0.00000  Uiso   1.00
H1145  H     0.46075   0.26862   0.45732   0.00000  Uiso   1.00
C1146  C     0.46029   0.27405   0.35432   0.00000  Uiso   1.00
H1147  H     0.48896   0.28123   0.38091   0.00000  Uiso   1.00
C1148  C     0.46896   0.28748   0.30600   0.00000  Uiso   1.00
H1149  H     0.50191   0.31067   0.29798   0.00000  Uiso   1.00
C1150  C     0.43509   0.27638   0.26956   0.00000  Uiso   1.00
C1151  C     0.53259   0.25293   0.22570   0.00000  Uiso   1.00
H1152  H     0.51667   0.22550   0.24934   0.00000  Uiso   1.00
C1153  C     0.58118   0.24661   0.21526   0.00000  Uiso   1.00
H1154  H     0.60006   0.22202   0.23743   0.00000  Uiso   1.00
C1155  C     0.60066   0.27334   0.17711   0.00000  Uiso   1.00
O1156  O     0.64825   0.26955   0.16318   0.00000  Uiso   1.00
C1157  C     0.65070   0.25272   0.11637   0.00000  Uiso   1.00
H1158  H     0.61716   0.24005   0.10002   0.00000  Uiso   1.00
H1159  H     0.67348   0.21980   0.11416   0.00000  Uiso   1.00
C1160  C     0.57150   0.30845   0.15556   0.00000  Uiso   1.00
H1161  H     0.58674   0.33418   0.12764   0.00000  Uiso   1.00
C1162  C     0.52435   0.31498   0.16879   0.00000  Uiso   1.00
H1163  H     0.50080   0.34329   0.15109   0.00000  Uiso   1.00
C1164  C     0.50282   0.28776   0.20349   0.00000  Uiso   1.00
C1165  C     0.43671   0.20018   0.48620   0.00000  Uiso   1.00
H1166  H     0.45972   0.20683   0.51906   0.00000  Uiso   1.00
O1167  O     0.39137   0.20969   0.50443   0.00000  Uiso   1.00
C1168  C     0.68131   0.28186   0.08156   0.00000  Uiso   1.00
H1169  H     0.69504   0.25830   0.05218   0.00000  Uiso   1.00
O1170  O     0.66779   0.33127   0.06984   0.00000  Uiso   1.00
C1171  C     0.71036   0.32266   0.10100   0.00000  Uiso   1.00
H1172  H     0.74570   0.33445   0.09044   0.00000  Uiso   1.00
H1173  H     0.70668   0.32973   0.13797   0.00000  Uiso   1.00
C1174  C     0.44404   0.13903   0.47393   0.00000  Uiso   1.00
H1175  H     0.48134   0.12418   0.47964   0.00000  Uiso   1.00
H1176  H     0.41904   0.12239   0.49992   0.00000  Uiso   1.00
C1177  C     0.50630   0.67150   0.51422   0.00000  Uiso   1.00
H1178  H     0.54271   0.67910   0.49906   0.00000  Uiso   1.00
H1179  H     0.50848   0.65415   0.54909   0.00000  Uiso   1.00
H1180  H     0.48551   0.70714   0.51642   0.00000  Uiso   1.00
C1181  C     0.47654   0.63933   0.47743   0.00000  Uiso   1.00
C1182  C     0.42565   0.62760   0.49988   0.00000  Uiso   1.00
H1183  H     0.43137   0.62324   0.53928   0.00000  Uiso   1.00
H1184  H     0.40643   0.59546   0.48958   0.00000  Uiso   1.00
H1185  H     0.40198   0.66043   0.49678   0.00000  Uiso   1.00
C1186  C     0.43632   0.65006   0.39663   0.00000  Uiso   1.00
H1187  H     0.41279   0.62046   0.40758   0.00000  Uiso   1.00
C1188  C     0.42625   0.67089   0.35417   0.00000  Uiso   1.00
H1189  H     0.39817   0.65534   0.33230   0.00000  Uiso   1.00
C1190  C     0.44669   0.71516   0.34059   0.00000  Uiso   1.00
O1191  O     0.43378   0.73673   0.29685   0.00000  Uiso   1.00
C1192  C     0.44650   0.78771   0.29296   0.00000  Uiso   1.00
H1193  H     0.44163   0.81034   0.32529   0.00000  Uiso   1.00
H1194  H     0.48636   0.78741   0.28620   0.00000  Uiso   1.00
C1195  C     0.48094   0.73181   0.37366   0.00000  Uiso   1.00
H1196  H     0.50109   0.76569   0.36414   0.00000  Uiso   1.00
C1197  C     0.49224   0.71028   0.41630   0.00000  Uiso   1.00
H1198  H     0.52070   0.72913   0.43875   0.00000  Uiso   1.00
C1199  C     0.46991   0.66718   0.43064   0.00000  Uiso   1.00
C1200  C     0.52639   0.58307   0.42207   0.00000  Uiso   1.00
H1201  H     0.52961   0.61387   0.39753   0.00000  Uiso   1.00
C1202  C     0.54663   0.53957   0.40778   0.00000  Uiso   1.00
H1203  H     0.56142   0.53802   0.37185   0.00000  Uiso   1.00
C1204  C     0.54627   0.49773   0.43884   0.00000  Uiso   1.00
O1205  O     0.56376   0.45438   0.42708   0.00000  Uiso   1.00
C1206  C     0.58542   0.44746   0.38127   0.00000  Uiso   1.00
H1207  H     0.61464   0.41995   0.38353   0.00000  Uiso   1.00
H1208  H     0.60550   0.47965   0.36916   0.00000  Uiso   1.00
C1209  C     0.52362   0.50378   0.48448   0.00000  Uiso   1.00
H1210  H     0.51456   0.47218   0.50765   0.00000  Uiso   1.00
C1211  C     0.50568   0.55051   0.49896   0.00000  Uiso   1.00
H1212  H     0.49080   0.55585   0.53340   0.00000  Uiso   1.00
C1213  C     0.50479   0.59082   0.46806   0.00000  Uiso   1.00
C1214  C     0.42075   0.81430   0.25380   0.00000  Uiso   1.00
H1215  H     0.43019   0.85198   0.25369   0.00000  Uiso   1.00
O1216  O     0.42056   0.79311   0.20691   0.00000  Uiso   1.00
C1217  C     0.54676   0.42693   0.34343   0.00000  Uiso   1.00
H1218  H     0.55427   0.43832   0.30536   0.00000  Uiso   1.00
O1219  O     0.53810   0.37696   0.34609   0.00000  Uiso   1.00
C1220  C     0.50027   0.41013   0.35893   0.00000  Uiso   1.00
H1221  H     0.46942   0.41142   0.33733   0.00000  Uiso   1.00
H1222  H     0.49200   0.41388   0.39657   0.00000  Uiso   1.00
C1223  C     0.37629   0.79932   0.23006   0.00000  Uiso   1.00
H1224  H     0.35606   0.76570   0.23928   0.00000  Uiso   1.00
H1225  H     0.35311   0.82957   0.21618   0.00000  Uiso   1.00
C1226  C     0.77325   1.04276   0.96272   0.00000  Uiso   1.00
H1227  H     0.75612   1.02904   0.92798   0.00000  Uiso   1.00
H1228  H     0.80623   1.06224   0.95152   0.00000  Uiso   1.00
H1229  H     0.74936   1.06948   0.97864   0.00000  Uiso   1.00
C1230  C     0.78445   0.99877   0.99697   0.00000  Uiso   1.00
C1231  C     0.81054   1.02181   1.04123   0.00000  Uiso   1.00
H1232  H     0.84778   1.03530   1.03041   0.00000  Uiso   1.00
H1233  H     0.81613   0.99496   1.07300   0.00000  Uiso   1.00
H1234  H     0.79339   1.05433   1.06040   0.00000  Uiso   1.00
C1235  C     0.71037   0.98616   1.05389   0.00000  Uiso   1.00
H1236  H     0.71764   1.01708   1.07824   0.00000  Uiso   1.00
C1237  C     0.67211   0.95560   1.06753   0.00000  Uiso   1.00
H1238  H     0.64938   0.96352   1.09851   0.00000  Uiso   1.00
C1239  C     0.65950   0.91507   1.04236   0.00000  Uiso   1.00
O1240  O     0.62353   0.88542   1.06122   0.00000  Uiso   1.00
C1241  C     0.63556   0.83701   1.06210   0.00000  Uiso   1.00
H1242  H     0.60130   0.81880   1.07501   0.00000  Uiso   1.00
H1243  H     0.63981   0.82853   1.02434   0.00000  Uiso   1.00
C1244  C     0.68737   0.90196   1.00154   0.00000  Uiso   1.00
H1245  H     0.68355   0.86870   0.97896   0.00000  Uiso   1.00
C1246  C     0.72274   0.93342   0.98634   0.00000  Uiso   1.00
H1247  H     0.74780   0.91850   0.95549   0.00000  Uiso   1.00
C1248  C     0.73810   0.97344   1.01181   0.00000  Uiso   1.00
C1249  C     0.83699   0.92691   1.00342   0.00000  Uiso   1.00
H1250  H     0.82353   0.92347   1.04048   0.00000  Uiso   1.00
C1251  C     0.86873   0.89278   0.98554   0.00000  Uiso   1.00
H1252  H     0.88267   0.86990   1.01373   0.00000  Uiso   1.00
C1253  C     0.88920   0.89590   0.93923   0.00000  Uiso   1.00
O1254  O     0.92073   0.86394   0.91864   0.00000  Uiso   1.00
C1255  C     0.91961   0.81603   0.93511   0.00000  Uiso   1.00
H1256  H     0.88153   0.80165   0.92917   0.00000  Uiso   1.00
H1257  H     0.92549   0.81854   0.97405   0.00000  Uiso   1.00
C1258  C     0.87087   0.93459   0.91086   0.00000  Uiso   1.00
H1259  H     0.88270   0.94316   0.87543   0.00000  Uiso   1.00
C1260  C     0.83769   0.96866   0.92854   0.00000  Uiso   1.00
H1261  H     0.83248   0.99918   0.90461   0.00000  Uiso   1.00
C1262  C     0.81795   0.96362   0.97376   0.00000  Uiso   1.00
C1263  C     0.67783   0.81840   1.09557   0.00000  Uiso   1.00
H1264  H     0.67520   0.77628   1.09550   0.00000  Uiso   1.00
O1265  O     0.72228   0.82577   1.06871   0.00000  Uiso   1.00
C1266  C     0.95674   0.78634   0.90913   0.00000  Uiso   1.00
H1267  H     0.95197   0.79285   0.86946   0.00000  Uiso   1.00
O1268  O     1.00530   0.80067   0.92133   0.00000  Uiso   1.00
C1269  C     0.99162   0.75047   0.92737   0.00000  Uiso   1.00
H1270  H     1.00723   0.72503   0.89980   0.00000  Uiso   1.00
H1271  H     0.99287   0.74071   0.96450   0.00000  Uiso   1.00
C1272  C     0.67157   0.83895   1.14986   0.00000  Uiso   1.00
H1273  H     0.68976   0.87370   1.15048   0.00000  Uiso   1.00
H1274  H     0.63103   0.83989   1.15852   0.00000  Uiso   1.00
C1275  C     0.19756   0.70689   0.93847   0.00000  Uiso   1.00
H1276  H     0.18049   0.67499   0.95585   0.00000  Uiso   1.00
H1277  H     0.17530   0.73906   0.93963   0.00000  Uiso   1.00
H1278  H     0.23285   0.71400   0.95882   0.00000  Uiso   1.00
C1279  C     0.20365   0.69743   0.88272   0.00000  Uiso   1.00
C1280  C     0.15068   0.68119   0.86647   0.00000  Uiso   1.00
H1281  H     0.14917   0.64394   0.87972   0.00000  Uiso   1.00
H1282  H     0.14699   0.67989   0.82594   0.00000  Uiso   1.00
H1283  H     0.12165   0.70086   0.88451   0.00000  Uiso   1.00
C1284  C     0.27175   0.75107   0.84776   0.00000  Uiso   1.00
H1285  H     0.29513   0.71910   0.84652   0.00000  Uiso   1.00
C1286  C     0.29017   0.79636   0.83443   0.00000  Uiso   1.00
H1287  H     0.32911   0.80002   0.82671   0.00000  Uiso   1.00
C1288  C     0.25984   0.83769   0.83366   0.00000  Uiso   1.00
O1289  O     0.27902   0.88038   0.81664   0.00000  Uiso   1.00
C1290  C     0.25200   0.91108   0.78636   0.00000  Uiso   1.00
H1291  H     0.23019   0.88740   0.76203   0.00000  Uiso   1.00
H1292  H     0.22470   0.93057   0.80885   0.00000  Uiso   1.00
C1293  C     0.21115   0.83209   0.84755   0.00000  Uiso   1.00
H1294  H     0.18730   0.86505   0.85420   0.00000  Uiso   1.00
C1295  C     0.19472   0.78777   0.86464   0.00000  Uiso   1.00
H1296  H     0.15661   0.78484   0.87659   0.00000  Uiso   1.00
C1297  C     0.22309   0.74711   0.86310   0.00000  Uiso   1.00
C1298  C     0.23681   0.63123   0.82871   0.00000  Uiso   1.00
H1299  H     0.21146   0.64732   0.80261   0.00000  Uiso   1.00
C1300  C     0.27004   0.59789   0.81201   0.00000  Uiso   1.00
H1301  H     0.26553   0.58317   0.77621   0.00000  Uiso   1.00
C1302  C     0.30498   0.58162   0.84445   0.00000  Uiso   1.00
O1303  O     0.33579   0.54709   0.82578   0.00000  Uiso   1.00
C1304  C     0.37409   0.53255   0.85523   0.00000  Uiso   1.00
H1305  H     0.36336   0.51523   0.89000   0.00000  Uiso   1.00
H1306  H     0.39916   0.56562   0.86063   0.00000  Uiso   1.00
C1307  C     0.30318   0.59762   0.89383   0.00000  Uiso   1.00
H1308  H     0.33015   0.58363   0.91939   0.00000  Uiso   1.00
C1309  C     0.27343   0.63712   0.90543   0.00000  Uiso   1.00
H1310  H     0.27322   0.64701   0.94461   0.00000  Uiso   1.00
C1311  C     0.23842   0.65477   0.87301   0.00000  Uiso   1.00
C1312  C     0.28330   0.93965   0.75189   0.00000  Uiso   1.00
H1313  H     0.26023   0.95832   0.72492   0.00000  Uiso   1.00
O1314  O     0.31571   0.97519   0.77191   0.00000  Uiso   1.00
C1315  C     0.40457   0.49017   0.83460   0.00000  Uiso   1.00
H1316  H     0.43141   0.48186   0.86265   0.00000  Uiso   1.00
O1317  O     0.37747   0.44402   0.83771   0.00000  Uiso   1.00
C1318  C     0.43949   0.49771   0.78503   0.00000  Uiso   1.00
H1319  H     0.41708   0.49426   0.75327   0.00000  Uiso   1.00
H1320  H     0.46329   0.46779   0.78126   0.00000  Uiso   1.00
C1321  C     0.31128   0.90588   0.71442   0.00000  Uiso   1.00
H1322  H     0.28408   0.88156   0.70188   0.00000  Uiso   1.00
H1323  H     0.31716   0.92354   0.67713   0.00000  Uiso   1.00
C1324  C     0.04979   0.60602   0.77305   0.00000  Uiso   1.00
H1325  H     0.05365   0.57850   0.80389   0.00000  Uiso   1.00
H1326  H     0.01178   0.61986   0.77696   0.00000  Uiso   1.00
H1327  H     0.07805   0.63368   0.77769   0.00000  Uiso   1.00
C1328  C     0.05592   0.58204   0.72392   0.00000  Uiso   1.00
C1329  C     0.03216   0.61643   0.68832   0.00000  Uiso   1.00
H1330  H    -0.00517   0.62562   0.69971   0.00000  Uiso   1.00
H1331  H     0.02655   0.60218   0.65091   0.00000  Uiso   1.00
H1332  H     0.04828   0.65253   0.68706   0.00000  Uiso   1.00
C1333  C     0.13926   0.61185   0.69530   0.00000  Uiso   1.00
H1334  H     0.12151   0.64399   0.68061   0.00000  Uiso   1.00
C1335  C     0.18967   0.60630   0.68856   0.00000  Uiso   1.00
H1336  H     0.20926   0.63681   0.67122   0.00000  Uiso   1.00
C1337  C     0.21100   0.56149   0.70045   0.00000  Uiso   1.00
O1338  O     0.25825   0.55032   0.69164   0.00000  Uiso   1.00
C1339  C     0.28098   0.56702   0.64780   0.00000  Uiso   1.00
H1340  H     0.29846   0.53405   0.63086   0.00000  Uiso   1.00
H1341  H     0.25398   0.57870   0.62211   0.00000  Uiso   1.00
C1342  C     0.18519   0.52710   0.72776   0.00000  Uiso   1.00
H1343  H     0.20000   0.49291   0.73990   0.00000  Uiso   1.00
C1344  C     0.13430   0.53572   0.73385   0.00000  Uiso   1.00
H1345  H     0.11861   0.50866   0.75838   0.00000  Uiso   1.00
C1346  C     0.10989   0.57648   0.71538   0.00000  Uiso   1.00
C1347  C     0.04146   0.49309   0.69964   0.00000  Uiso   1.00
H1348  H     0.07933   0.49436   0.68478   0.00000  Uiso   1.00
C1349  C     0.01295   0.45362   0.69326   0.00000  Uiso   1.00
H1350  H     0.03318   0.42165   0.67866   0.00000  Uiso   1.00
C1351  C    -0.03462   0.45363   0.70703   0.00000  Uiso   1.00
O1352  O    -0.06355   0.41233   0.70688   0.00000  Uiso   1.00
C1353  C    -0.03286   0.37049   0.70420   0.00000  Uiso   1.00
H1354  H    -0.00623   0.37461   0.73206   0.00000  Uiso   1.00
H1355  H    -0.01475   0.36873   0.66910   0.00000  Uiso   1.00
C1356  C    -0.05236   0.49642   0.72517   0.00000  Uiso   1.00
H1357  H    -0.08894   0.49660   0.74056   0.00000  Uiso   1.00
C1358  C    -0.02194   0.53641   0.73689   0.00000  Uiso   1.00
H1359  H    -0.03794   0.56458   0.75755   0.00000  Uiso   1.00
C1360  C     0.02579   0.53594   0.72006   0.00000  Uiso   1.00
C1361  C     0.31819   0.60698   0.65471   0.00000  Uiso   1.00
H1362  H     0.32786   0.61845   0.61791   0.00000  Uiso   1.00
O1363  O     0.29454   0.64506   0.68059   0.00000  Uiso   1.00
C1364  C    -0.06297   0.32315   0.70072   0.00000  Uiso   1.00
H1365  H    -0.09043   0.32356   0.67081   0.00000  Uiso   1.00
O1366  O    -0.03711   0.28207   0.67995   0.00000  Uiso   1.00
C1367  C    -0.08598   0.31119   0.75153   0.00000  Uiso   1.00
H1368  H    -0.09433   0.34166   0.77249   0.00000  Uiso   1.00
H1369  H    -0.05778   0.29335   0.77399   0.00000  Uiso   1.00
C1370  C     0.36138   0.58463   0.68329   0.00000  Uiso   1.00
H1371  H     0.34826   0.57970   0.72088   0.00000  Uiso   1.00
H1372  H     0.36959   0.54956   0.67153   0.00000  Uiso   1.00
C1373  C     1.04134   0.79494   0.72022   0.00000  Uiso   1.00
H1374  H     1.01971   0.82528   0.70303   0.00000  Uiso   1.00
H1375  H     1.04266   0.76039   0.69902   0.00000  Uiso   1.00
H1376  H     1.08136   0.80369   0.72260   0.00000  Uiso   1.00
C1377  C     1.01891   0.78474   0.77356   0.00000  Uiso   1.00
C1378  C     1.05766   0.75236   0.79760   0.00000  Uiso   1.00
H1379  H     1.09205   0.76706   0.79465   0.00000  Uiso   1.00
H1380  H     1.06306   0.71888   0.77659   0.00000  Uiso   1.00
H1381  H     1.04943   0.74974   0.83692   0.00000  Uiso   1.00
C1382  C     1.05606   0.85748   0.81300   0.00000  Uiso   1.00
H1383  H     1.09311   0.84434   0.81021   0.00000  Uiso   1.00
C1384  C     1.05366   0.90454   0.82767   0.00000  Uiso   1.00
H1385  H     1.08723   0.92419   0.84199   0.00000  Uiso   1.00
C1386  C     1.01005   0.93003   0.83021   0.00000  Uiso   1.00
O1387  O     1.01510   0.97902   0.84550   0.00000  Uiso   1.00
C1388  C     0.97157   1.00627   0.85452   0.00000  Uiso   1.00
H1389  H     0.94411   0.97959   0.86201   0.00000  Uiso   1.00
H1390  H     0.97764   1.02451   0.88902   0.00000  Uiso   1.00
C1391  C     0.96839   0.90711   0.81457   0.00000  Uiso   1.00
H1392  H     0.93291   0.92331   0.81380   0.00000  Uiso   1.00
C1393  C     0.97044   0.85755   0.80253   0.00000  Uiso   1.00
H1394  H     0.93475   0.84358   0.78525   0.00000  Uiso   1.00
C1395  C     1.01517   0.83383   0.79801   0.00000  Uiso   1.00
C1396  C     0.93917   0.76601   0.73072   0.00000  Uiso   1.00
H1397  H     0.94860   0.79042   0.70043   0.00000  Uiso   1.00
C1398  C     0.89663   0.73808   0.72397   0.00000  Uiso   1.00
H1399  H     0.87437   0.75233   0.69758   0.00000  Uiso   1.00
C1400  C     0.88365   0.70309   0.75850   0.00000  Uiso   1.00
O1401  O     0.84015   0.67515   0.75656   0.00000  Uiso   1.00
C1402  C     0.79897   0.69592   0.72909   0.00000  Uiso   1.00
H1403  H     0.80209   0.68353   0.69144   0.00000  Uiso   1.00
H1404  H     0.80374   0.73443   0.72971   0.00000  Uiso   1.00
C1405  C     0.91817   0.69244   0.79441   0.00000  Uiso   1.00
H1406  H     0.90787   0.66624   0.82334   0.00000  Uiso   1.00
C1407  C     0.96020   0.71993   0.80047   0.00000  Uiso   1.00
H1408  H     0.98201   0.71087   0.83033   0.00000  Uiso   1.00
C1409  C     0.97223   0.75636   0.76710   0.00000  Uiso   1.00
C1410  C     0.95504   1.03683   0.81310   0.00000  Uiso   1.00
H1411  H     0.97286   1.02569   0.78047   0.00000  Uiso   1.00
O1412  O     0.90595   1.03049   0.81379   0.00000  Uiso   1.00
C1413  C     0.75273   0.68670   0.75246   0.00000  Uiso   1.00
H1414  H     0.74870   0.64940   0.75354   0.00000  Uiso   1.00
O1415  O     0.75296   0.70498   0.80282   0.00000  Uiso   1.00
C1416  C     0.71114   0.70531   0.72156   0.00000  Uiso   1.00
H1417  H     0.70927   0.68046   0.69011   0.00000  Uiso   1.00
H1418  H     0.71898   0.74291   0.70670   0.00000  Uiso   1.00
C1419  C     0.96455   1.09166   0.81406   0.00000  Uiso   1.00
H1420  H     0.95352   1.10604   0.84828   0.00000  Uiso   1.00
H1421  H     1.00256   1.10270   0.80724   0.00000  Uiso   1.00
C1422  C     0.31157   0.76110   0.06366   0.00000  Uiso   1.00
H1423  H     0.27857   0.74309   0.05021   0.00000  Uiso   1.00
H1424  H     0.30184   0.79905   0.07422   0.00000  Uiso   1.00
H1425  H     0.32763   0.74353   0.09793   0.00000  Uiso   1.00
C1426  C     0.34813   0.76974   0.02237   0.00000  Uiso   1.00
C1427  C     0.32407   0.78136  -0.02612   0.00000  Uiso   1.00
H1428  H     0.30873   0.74894  -0.04065   0.00000  Uiso   1.00
H1429  H     0.35376   0.79597  -0.05085   0.00000  Uiso   1.00
H1430  H     0.29898   0.81222  -0.01904   0.00000  Uiso   1.00
C1431  C     0.39561   0.85333   0.00646   0.00000  Uiso   1.00
H1432  H     0.37845   0.85665  -0.02857   0.00000  Uiso   1.00
C1433  C     0.42856   0.88923   0.02220   0.00000  Uiso   1.00
H1434  H     0.43535   0.91817  -0.00471   0.00000  Uiso   1.00
C1435  C     0.44934   0.88708   0.06843   0.00000  Uiso   1.00
O1436  O     0.47996   0.92383   0.08418   0.00000  Uiso   1.00
C1437  C     0.50717   0.95073   0.04993   0.00000  Uiso   1.00
H1438  H     0.54535   0.94548   0.06085   0.00000  Uiso   1.00
H1439  H     0.50680   0.93632   0.01439   0.00000  Uiso   1.00
C1440  C     0.43952   0.84904   0.09854   0.00000  Uiso   1.00
H1441  H     0.45959   0.84860   0.13251   0.00000  Uiso   1.00
C1442  C     0.41310   0.80946   0.08021   0.00000  Uiso   1.00
H1443  H     0.40641   0.77661   0.10277   0.00000  Uiso   1.00
C1444  C     0.38529   0.81220   0.03488   0.00000  Uiso   1.00
C1445  C     0.36091   0.67684   0.02933   0.00000  Uiso   1.00
H1446  H     0.32932   0.67453   0.05275   0.00000  Uiso   1.00
C1447  C     0.38342   0.63392   0.01281   0.00000  Uiso   1.00
H1448  H     0.36420   0.60115   0.02316   0.00000  Uiso   1.00
C1449  C     0.42060   0.63459  -0.02084   0.00000  Uiso   1.00
O1450  O     0.43818   0.59316  -0.03977   0.00000  Uiso   1.00
C1451  C     0.44299   0.55326  -0.00553   0.00000  Uiso   1.00
H1452  H     0.40805   0.53529  -0.00381   0.00000  Uiso   1.00
H1453  H     0.44831   0.56873   0.03046   0.00000  Uiso   1.00
C1454  C     0.43837   0.67977  -0.03643   0.00000  Uiso   1.00
H1455  H     0.47001   0.67930  -0.05814   0.00000  Uiso   1.00
C1456  C     0.41732   0.72278  -0.02000   0.00000  Uiso   1.00
H1457  H     0.43252   0.75795  -0.02992   0.00000  Uiso   1.00
C1458  C     0.37722   0.72236   0.01232   0.00000  Uiso   1.00
C1459  C     0.49896   1.00318   0.05351   0.00000  Uiso   1.00
H1460  H     0.46129   1.00975   0.05213   0.00000  Uiso   1.00
O1461  O     0.51739   1.02259   0.09820   0.00000  Uiso   1.00
C1462  C     0.48035   0.51389  -0.01539   0.00000  Uiso   1.00
H1463  H     0.47582   0.49413   0.01939   0.00000  Uiso   1.00
O1464  O     0.46497   0.47729  -0.04879   0.00000  Uiso   1.00
C1465  C     0.53527   0.52894  -0.01832   0.00000  Uiso   1.00
H1466  H     0.55674   0.50594   0.00592   0.00000  Uiso   1.00
H1467  H     0.53760   0.56517  -0.00520   0.00000  Uiso   1.00
C1468  C     0.52961   1.03061   0.01322   0.00000  Uiso   1.00
H1469  H     0.52302   1.07135   0.01217   0.00000  Uiso   1.00
H1470  H     0.56960   1.02807   0.02372   0.00000  Uiso   1.00
C1471  C     0.65746   0.19314   0.90461   0.00000  Uiso   1.00
H1472  H     0.64873   0.18558   0.94190   0.00000  Uiso   1.00
H1473  H     0.69217   0.17573   0.89440   0.00000  Uiso   1.00
H1474  H     0.62567   0.18239   0.88298   0.00000  Uiso   1.00
C1475  C     0.66430   0.24709   0.90464   0.00000  Uiso   1.00
C1476  C     0.71043   0.25849   0.93618   0.00000  Uiso   1.00
H1477  H     0.74403   0.25181   0.91336   0.00000  Uiso   1.00
H1478  H     0.71120   0.23687   0.96992   0.00000  Uiso   1.00
H1479  H     0.70866   0.29597   0.94468   0.00000  Uiso   1.00
C1480  C     0.67177   0.23837   0.81196   0.00000  Uiso   1.00
H1481  H     0.66353   0.19849   0.81273   0.00000  Uiso   1.00
C1482  C     0.68135   0.25974   0.76743   0.00000  Uiso   1.00
H1483  H     0.67763   0.23623   0.73620   0.00000  Uiso   1.00
C1484  C     0.69171   0.31009   0.76167   0.00000  Uiso   1.00
O1485  O     0.69864   0.32866   0.71544   0.00000  Uiso   1.00
C1486  C     0.68705   0.37943   0.70699   0.00000  Uiso   1.00
H1487  H     0.64962   0.37880   0.69503   0.00000  Uiso   1.00
H1488  H     0.68627   0.40027   0.74279   0.00000  Uiso   1.00
C1489  C     0.69311   0.33649   0.80269   0.00000  Uiso   1.00
H1490  H     0.70461   0.37604   0.80263   0.00000  Uiso   1.00
C1491  C     0.68246   0.31565   0.84815   0.00000  Uiso   1.00
H1492  H     0.68109   0.34083   0.87815   0.00000  Uiso   1.00
C1493  C     0.67294   0.26525   0.85388   0.00000  Uiso   1.00
C1494  C     0.61210   0.28362   0.97239   0.00000  Uiso   1.00
H1495  H     0.64329   0.27635   0.99510   0.00000  Uiso   1.00
C1496  C     0.57451   0.31013   0.99019   0.00000  Uiso   1.00
H1497  H     0.57576   0.32806   1.02593   0.00000  Uiso   1.00
C1498  C     0.53662   0.32020   0.96062   0.00000  Uiso   1.00
O1499  O     0.50224   0.35131   0.98036   0.00000  Uiso   1.00
C1500  C     0.46074   0.35922   0.94700   0.00000  Uiso   1.00
H1501  H     0.44770   0.32435   0.93275   0.00000  Uiso   1.00
H1502  H     0.47335   0.38327   0.91585   0.00000  Uiso   1.00
C1503  C     0.53614   0.30048   0.91287   0.00000  Uiso   1.00
H1504  H     0.51418   0.31378   0.88194   0.00000  Uiso   1.00
C1505  C     0.57621   0.27671   0.89531   0.00000  Uiso   1.00
H1506  H     0.57692   0.26069   0.85919   0.00000  Uiso   1.00
C1507  C     0.61550   0.26625   0.92566   0.00000  Uiso   1.00
C1508  C     0.71733   0.40290   0.66869   0.00000  Uiso   1.00
H1509  H     0.75321   0.41283   0.68716   0.00000  Uiso   1.00
O1510  O     0.72445   0.36663   0.63118   0.00000  Uiso   1.00
C1511  C     0.41888   0.38484   0.97146   0.00000  Uiso   1.00
H1512  H     0.39448   0.40194   0.94789   0.00000  Uiso   1.00
O1513  O     0.39459   0.36235   1.01108   0.00000  Uiso   1.00
C1514  C     0.41742   0.40620   1.02179   0.00000  Uiso   1.00
H1515  H     0.39184   0.43669   1.02893   0.00000  Uiso   1.00
H1516  H     0.44661   0.40039   1.04788   0.00000  Uiso   1.00
C1517  C     0.69808   0.44808   0.64227   0.00000  Uiso   1.00
H1518  H     0.72058   0.45490   0.60893   0.00000  Uiso   1.00
H1519  H     0.66332   0.43818   0.62727   0.00000  Uiso   1.00
C1520  C     0.79672   0.02916   0.54081   0.00000  Uiso   1.00
H1521  H     0.83188   0.03966   0.52709   0.00000  Uiso   1.00
H1522  H     0.78968  -0.00717   0.52406   0.00000  Uiso   1.00
H1523  H     0.80502   0.02497   0.58021   0.00000  Uiso   1.00
C1524  C     0.75810   0.06948   0.53327   0.00000  Uiso   1.00
C1525  C     0.74869   0.07264   0.47841   0.00000  Uiso   1.00
H1526  H     0.72424   0.04344   0.46749   0.00000  Uiso   1.00
H1527  H     0.78582   0.07118   0.46227   0.00000  Uiso   1.00
H1528  H     0.73355   0.10682   0.47197   0.00000  Uiso   1.00
C1529  C     0.67913   0.09423   0.57030   0.00000  Uiso   1.00
H1530  H     0.68207   0.12985   0.55247   0.00000  Uiso   1.00
C1531  C     0.64160   0.08807   0.60054   0.00000  Uiso   1.00
H1532  H     0.61381   0.11782   0.60179   0.00000  Uiso   1.00
C1533  C     0.63269   0.04463   0.62605   0.00000  Uiso   1.00
O1534  O     0.59558   0.03750   0.65597   0.00000  Uiso   1.00
C1535  C     0.55832   0.07265   0.66987   0.00000  Uiso   1.00
H1536  H     0.55116   0.09547   0.63722   0.00000  Uiso   1.00
H1537  H     0.52579   0.05337   0.67684   0.00000  Uiso   1.00
C1538  C     0.66641   0.00672   0.61468   0.00000  Uiso   1.00
H1539  H     0.65710  -0.03004   0.63250   0.00000  Uiso   1.00
C1540  C     0.70681   0.01533   0.58570   0.00000  Uiso   1.00
H1541  H     0.73101  -0.01546   0.57525   0.00000  Uiso   1.00
C1542  C     0.71265   0.05914   0.56289   0.00000  Uiso   1.00
C1543  C     0.81325   0.14641   0.52659   0.00000  Uiso   1.00
H1544  H     0.81767   0.13936   0.48565   0.00000  Uiso   1.00
C1545  C     0.82782   0.18817   0.54574   0.00000  Uiso   1.00
H1546  H     0.84483   0.21381   0.52087   0.00000  Uiso   1.00
C1547  C     0.81987   0.19699   0.59339   0.00000  Uiso   1.00
O1548  O     0.84166   0.23997   0.60888   0.00000  Uiso   1.00
C1549  C     0.84830   0.25136   0.66000   0.00000  Uiso   1.00
H1550  H     0.88782   0.25073   0.66179   0.00000  Uiso   1.00
H1551  H     0.83526   0.22183   0.68332   0.00000  Uiso   1.00
C1552  C     0.79610   0.16490   0.62395   0.00000  Uiso   1.00
H1553  H     0.78777   0.17121   0.66229   0.00000  Uiso   1.00
C1554  C     0.77533   0.12428   0.60160   0.00000  Uiso   1.00
H1555  H     0.75542   0.09948   0.62575   0.00000  Uiso   1.00
C1556  C     0.77973   0.11382   0.55158   0.00000  Uiso   1.00
C1557  C     0.56992   0.10571   0.71268   0.00000  Uiso   1.00
H1558  H     0.54207   0.13440   0.70734   0.00000  Uiso   1.00
O1559  O     0.56823   0.08332   0.76066   0.00000  Uiso   1.00
C1560  C     0.82212   0.29873   0.67228   0.00000  Uiso   1.00
H1561  H     0.83641   0.32834   0.64865   0.00000  Uiso   1.00
O1562  O     0.77322   0.29686   0.65899   0.00000  Uiso   1.00
C1563  C     0.82806   0.30937   0.72953   0.00000  Uiso   1.00
H1564  H     0.79447   0.29398   0.74402   0.00000  Uiso   1.00
H1565  H     0.82983   0.34725   0.74012   0.00000  Uiso   1.00
C1566  C     0.62178   0.13413   0.70595   0.00000  Uiso   1.00
H1567  H     0.62122   0.15381   0.67012   0.00000  Uiso   1.00
H1568  H     0.62339   0.15866   0.73611   0.00000  Uiso   1.00
C1569  C     0.15808   0.68086   0.55889   0.00000  Uiso   1.00
H1570  H     0.17618   0.64779   0.57135   0.00000  Uiso   1.00
C1571  C     0.10829   0.68652   0.56746   0.00000  Uiso   1.00
H1572  H     0.08405   0.65777   0.58368   0.00000  Uiso   1.00
C1573  C     0.08888   0.73064   0.55174   0.00000  Uiso   1.00
N1574  N     0.03795   0.73822   0.55464   0.00000  Uiso   1.00
H1575  H     0.02120   0.70889   0.56870   0.00000  Uiso   1.00
C1576  C     0.11917   0.76703   0.53302   0.00000  Uiso   1.00
H1577  H     0.10361   0.80189   0.52146   0.00000  Uiso   1.00
C1578  C     0.16930   0.75920   0.52348   0.00000  Uiso   1.00
N1579  N     0.20175   0.79594   0.50551   0.00000  Uiso   1.00
H1580  H     0.23447   0.77842   0.50144   0.00000  Uiso   1.00
C1581  C     0.18980   0.71330   0.53854   0.00000  Uiso   1.00
H1582  H     0.22826   0.70190   0.53308   0.00000  Uiso   1.00
C1583  C     0.68027   0.98788   0.19865   0.00000  Uiso   1.00
H1584  H     0.68513   1.00981   0.16524   0.00000  Uiso   1.00
C1585  C     0.71675   0.95700   0.21553   0.00000  Uiso   1.00
H1586  H     0.75162   0.96025   0.19923   0.00000  Uiso   1.00
C1587  C     0.70657   0.92584   0.25522   0.00000  Uiso   1.00
N1588  N     0.74551   0.89936   0.27824   0.00000  Uiso   1.00
H1589  H     0.73884   0.86524   0.28733   0.00000  Uiso   1.00
H1590  H     0.77672   0.89943   0.25734   0.00000  Uiso   1.00
C1591  C     0.65924   0.92657   0.27470   0.00000  Uiso   1.00
H1592  H     0.65463   0.90411   0.30869   0.00000  Uiso   1.00
C1593  C     0.62287   0.95836   0.25718   0.00000  Uiso   1.00
N1594  N     0.57495   0.96089   0.27472   0.00000  Uiso   1.00
C1595  C     0.63602   0.99108   0.22024   0.00000  Uiso   1.00
H1596  H     0.61246   1.01802   0.20513   0.00000  Uiso   1.00
C1597  C     0.24943   0.33047   0.49118   0.00000  Uiso   1.00
H1598  H     0.21883   0.33223   0.51899   0.00000  Uiso   1.00
C1599  C     0.23312   0.32066   0.44378   0.00000  Uiso   1.00
H1600  H     0.19639   0.32181   0.43478   0.00000  Uiso   1.00
C1601  C     0.26647   0.31861   0.40611   0.00000  Uiso   1.00
N1602  N     0.24962   0.31702   0.35681   0.00000  Uiso   1.00
C1603  C     0.31568   0.32190   0.41838   0.00000  Uiso   1.00
H1604  H     0.34489   0.32146   0.39052   0.00000  Uiso   1.00
C1605  C     0.33124   0.33273   0.46532   0.00000  Uiso   1.00
N1606  N     0.38181   0.34309   0.47501   0.00000  Uiso   1.00
H1607  H     0.40272   0.32060   0.45529   0.00000  Uiso   1.00
C1608  C     0.29684   0.33830   0.50424   0.00000  Uiso   1.00
H1609  H     0.30715   0.34954   0.54171   0.00000  Uiso   1.00
C1610  C     0.82242   0.17337   0.82101   0.00000  Uiso   1.00
H1611  H     0.78852   0.16545   0.84511   0.00000  Uiso   1.00
C1612  C     0.82451   0.21830   0.79925   0.00000  Uiso   1.00
H1613  H     0.79072   0.23694   0.80534   0.00000  Uiso   1.00
C1614  C     0.86589   0.23689   0.77565   0.00000  Uiso   1.00
N1615  N     0.86760   0.28507   0.75526   0.00000  Uiso   1.00
C1616  C     0.90351   0.20080   0.77095   0.00000  Uiso   1.00
H1617  H     0.93818   0.21173   0.75506   0.00000  Uiso   1.00
C1618  C     0.89845   0.15273   0.78891   0.00000  Uiso   1.00
N1619  N     0.93187   0.11611   0.77690   0.00000  Uiso   1.00
C1620  C     0.85819   0.13944   0.81503   0.00000  Uiso   1.00
H1621  H     0.85338   0.10304   0.82849   0.00000  Uiso   1.00
C1622  C     0.07957   0.18056   0.53930   0.00000  Uiso   1.00
H1623  H     0.05350   0.15257   0.52665   0.00000  Uiso   1.00
C1624  C     0.12154   0.16271   0.56248   0.00000  Uiso   1.00
H1625  H     0.12652   0.12368   0.57117   0.00000  Uiso   1.00
C1626  C     0.15680   0.19577   0.57961   0.00000  Uiso   1.00
N1627  N     0.19370   0.17756   0.60937   0.00000  Uiso   1.00
H1628  H     0.19897   0.14225   0.60505   0.00000  Uiso   1.00
H1629  H     0.22615   0.19500   0.61105   0.00000  Uiso   1.00
C1630  C     0.15112   0.24466   0.57132   0.00000  Uiso   1.00
H1631  H     0.17629   0.27096   0.59150   0.00000  Uiso   1.00
C1632  C     0.10984   0.26251   0.54806   0.00000  Uiso   1.00
N1633  N     0.10363   0.31249   0.54521   0.00000  Uiso   1.00
H1634  H     0.12659   0.33044   0.56717   0.00000  Uiso   1.00
C1635  C     0.07512   0.22921   0.52805   0.00000  Uiso   1.00
H1636  H     0.04053   0.24326   0.51193   0.00000  Uiso   1.00
C1637  C     0.62660   0.58664   0.80590   0.00000  Uiso   1.00
H1638  H     0.62782   0.57213   0.84073   0.00000  Uiso   1.00
C1639  C     0.64877   0.63200   0.80095   0.00000  Uiso   1.00
H1640  H     0.65664   0.65336   0.83227   0.00000  Uiso   1.00
C1641  C     0.64538   0.65426   0.75575   0.00000  Uiso   1.00
N1642  N     0.66778   0.70220   0.75059   0.00000  Uiso   1.00
H1643  H     0.64382   0.72464   0.73627   0.00000  Uiso   1.00
C1644  C     0.62524   0.63124   0.71675   0.00000  Uiso   1.00
H1645  H     0.61914   0.65392   0.68373   0.00000  Uiso   1.00
C1646  C     0.60426   0.58364   0.72181   0.00000  Uiso   1.00
N1647  N     0.58175   0.56072   0.68051   0.00000  Uiso   1.00
C1648  C     0.60576   0.56174   0.76696   0.00000  Uiso   1.00
H1649  H     0.59843   0.52272   0.77158   0.00000  Uiso   1.00
C1650  C     0.52703   0.63866  -0.14675   0.00000  Uiso   1.00
H1651  H     0.53554   0.67807  -0.14483   0.00000  Uiso   1.00
C1652  C     0.50334   0.61435  -0.18482   0.00000  Uiso   1.00
H1653  H     0.49081   0.63374  -0.21518   0.00000  Uiso   1.00
C1654  C     0.49350   0.56523  -0.18247   0.00000  Uiso   1.00
N1655  N     0.46582   0.54237  -0.21923   0.00000  Uiso   1.00
H1656  H     0.44978   0.56409  -0.24248   0.00000  Uiso   1.00
C1657  C     0.51152   0.53885  -0.14519   0.00000  Uiso   1.00
H1658  H     0.51331   0.49973  -0.14680   0.00000  Uiso   1.00
C1659  C     0.53428   0.56012  -0.10453   0.00000  Uiso   1.00
N1660  N     0.55261   0.53065  -0.06798   0.00000  Uiso   1.00
H1661  H     0.55569   0.49618  -0.08068   0.00000  Uiso   1.00
C1662  C     0.54251   0.61086  -0.10680   0.00000  Uiso   1.00
H1663  H     0.55767   0.62511  -0.07400   0.00000  Uiso   1.00
C1664  C    -0.05956   0.10307   0.04217   0.00000  Uiso   1.00
H1665  H    -0.08624   0.10206   0.01254   0.00000  Uiso   1.00
C1666  C    -0.04801   0.14834   0.06001   0.00000  Uiso   1.00
H1667  H    -0.07121   0.17847   0.04922   0.00000  Uiso   1.00
C1668  C    -0.01496   0.15236   0.10078   0.00000  Uiso   1.00
N1669  N    -0.00617   0.19871   0.12246   0.00000  Uiso   1.00
H1670  H    -0.02238   0.20122   0.15480   0.00000  Uiso   1.00
H1671  H    -0.02143   0.22453   0.10128   0.00000  Uiso   1.00
C1672  C     0.01248   0.11225   0.11491   0.00000  Uiso   1.00
H1673  H     0.04255   0.11683   0.14214   0.00000  Uiso   1.00
C1674  C     0.00350   0.06736   0.09362   0.00000  Uiso   1.00
N1675  N     0.02967   0.02617   0.10943   0.00000  Uiso   1.00
C1676  C    -0.03352   0.06288   0.05667   0.00000  Uiso   1.00
H1677  H    -0.03783   0.02842   0.03775   0.00000  Uiso   1.00
C1678  C     0.38100   0.69579   0.78604   0.00000  Uiso   1.00
H1679  H     0.37332   0.69657   0.82416   0.00000  Uiso   1.00
C1680  C     0.39717   0.73998   0.76477   0.00000  Uiso   1.00
H1681  H     0.39412   0.77200   0.78579   0.00000  Uiso   1.00
C1682  C     0.41920   0.74136   0.71956   0.00000  Uiso   1.00
N1683  N     0.43490   0.78544   0.69986   0.00000  Uiso   1.00
H1684  H     0.41279   0.81272   0.70504   0.00000  Uiso   1.00
C1685  C     0.42263   0.69759   0.69352   0.00000  Uiso   1.00
H1686  H     0.43830   0.69827   0.65868   0.00000  Uiso   1.00
C1687  C     0.40502   0.65399   0.71402   0.00000  Uiso   1.00
N1688  N     0.40597   0.61080   0.68699   0.00000  Uiso   1.00
H1689  H     0.42152   0.61403   0.65212   0.00000  Uiso   1.00
C1690  C     0.38502   0.65399   0.76091   0.00000  Uiso   1.00
H1691  H     0.37320   0.62120   0.77939   0.00000  Uiso   1.00
C1692  C     0.79827   0.85490   0.77218   0.00000  Uiso   1.00
H1693  H     0.81995   0.84617   0.74078   0.00000  Uiso   1.00
C1694  C     0.79756   0.81567   0.80555   0.00000  Uiso   1.00
H1695  H     0.81822   0.78243   0.79436   0.00000  Uiso   1.00
C1696  C     0.77135   0.82319   0.84729   0.00000  Uiso   1.00
N1697  N     0.76930   0.78560   0.88274   0.00000  Uiso   1.00
H1698  H     0.80032   0.76408   0.87963   0.00000  Uiso   1.00
C1699  C     0.74521   0.86784   0.85575   0.00000  Uiso   1.00
H1700  H     0.72371   0.87541   0.89021   0.00000  Uiso   1.00
C1701  C     0.74411   0.90383   0.82099   0.00000  Uiso   1.00
N1702  N     0.72264   0.95013   0.82789   0.00000  Uiso   1.00
H1703  H     0.74283   0.97888   0.81704   0.00000  Uiso   1.00
C1704  C     0.77251   0.89675   0.77838   0.00000  Uiso   1.00
H1705  H     0.77602   0.92329   0.74763   0.00000  Uiso   1.00
C1706  C     0.87051   0.53743   1.02465   0.00000  Uiso   1.00
H1707  H     0.85789   0.56702   1.04723   0.00000  Uiso   1.00
C1708  C     0.85684   0.49069   1.03746   0.00000  Uiso   1.00
H1709  H     0.82871   0.48545   1.06468   0.00000  Uiso   1.00
C1710  C     0.87440   0.45008   1.01346   0.00000  Uiso   1.00
N1711  N     0.85695   0.40337   1.02505   0.00000  Uiso   1.00
H1712  H     0.88002   0.37589   1.01922   0.00000  Uiso   1.00
H1713  H     0.83781   0.39979   1.05616   0.00000  Uiso   1.00
C1714  C     0.90378   0.45955   0.97355   0.00000  Uiso   1.00
H1715  H     0.91135   0.42911   0.94779   0.00000  Uiso   1.00
C1716  C     0.92246   0.50647   0.96265   0.00000  Uiso   1.00
N1717  N     0.95430   0.50963   0.92242   0.00000  Uiso   1.00
H1718  H     0.96293   0.47943   0.90553   0.00000  Uiso   1.00
C1719  C     0.90533   0.54498   0.98986   0.00000  Uiso   1.00
H1720  H     0.91994   0.58079   0.98047   0.00000  Uiso   1.00
C1721  C     0.98023   0.89379   0.10115   0.00000  Uiso   1.00
H1722  H     0.95235   0.90011   0.12786   0.00000  Uiso   1.00
C1723  C     1.02488   0.87935   0.11918   0.00000  Uiso   1.00
H1724  H     1.02924   0.87976   0.15790   0.00000  Uiso   1.00
C1725  C     1.06220   0.86770   0.08869   0.00000  Uiso   1.00
N1726  N     1.11003   0.85708   0.10591   0.00000  Uiso   1.00
H1727  H     1.13445   0.85014   0.07983   0.00000  Uiso   1.00
H1728  H     1.11947   0.85104   0.14177   0.00000  Uiso   1.00
C1729  C     1.05646   0.87269   0.03645   0.00000  Uiso   1.00
H1730  H     1.08535   0.86350   0.00933   0.00000  Uiso   1.00
C1731  C     1.01273   0.89316   0.02059   0.00000  Uiso   1.00
N1732  N     1.00707   0.90339  -0.02729   0.00000  Uiso   1.00
H1733  H     1.02947   0.88593  -0.04774   0.00000  Uiso   1.00
H1734  H     0.97404   0.90408  -0.04061   0.00000  Uiso   1.00
C1735  C     0.97288   0.90282   0.05305   0.00000  Uiso   1.00
H1736  H     0.93836   0.91678   0.04037   0.00000  Uiso   1.00
C1737  C     0.71736   0.09004   0.83556   0.00000  Uiso   1.00
H1738  H     0.70556   0.09664   0.87324   0.00000  Uiso   1.00
C1739  C     0.68613   0.10440   0.79858   0.00000  Uiso   1.00
H1740  H     0.64883   0.11729   0.81235   0.00000  Uiso   1.00
C1741  C     0.69892   0.09520   0.74828   0.00000  Uiso   1.00
N1742  N     0.66744   0.10783   0.71045   0.00000  Uiso   1.00
H1743  H     0.67678   0.09630   0.67731   0.00000  Uiso   1.00
C1744  C     0.74230   0.06996   0.73836   0.00000  Uiso   1.00
H1745  H     0.75577   0.06335   0.70095   0.00000  Uiso   1.00
C1746  C     0.77093   0.05122   0.77569   0.00000  Uiso   1.00
N1747  N     0.80991   0.02152   0.76696   0.00000  Uiso   1.00
H1748  H     0.81470   0.00786   0.73412   0.00000  Uiso   1.00
H1749  H     0.82356  -0.00062   0.79183   0.00000  Uiso   1.00
C1750  C     0.75833   0.06256   0.82531   0.00000  Uiso   1.00
H1751  H     0.78404   0.04801   0.85106   0.00000  Uiso   1.00
C1752  C     0.72499   0.45802   0.86511   0.00000  Uiso   1.00
H1753  H     0.74642   0.48222   0.83979   0.00000  Uiso   1.00
C1754  C     0.67613   0.44675   0.85984   0.00000  Uiso   1.00
H1755  H     0.65695   0.45653   0.82717   0.00000  Uiso   1.00
C1756  C     0.65467   0.41921   0.89748   0.00000  Uiso   1.00
N1757  N     0.60426   0.40406   0.89680   0.00000  Uiso   1.00
H1758  H     0.59670   0.39057   0.86499   0.00000  Uiso   1.00
H1759  H     0.59901   0.38348   0.92573   0.00000  Uiso   1.00
C1760  C     0.67937   0.40751   0.93900   0.00000  Uiso   1.00
H1761  H     0.65943   0.39265   0.97070   0.00000  Uiso   1.00
C1762  C     0.72786   0.42163   0.94410   0.00000  Uiso   1.00
N1763  N     0.74825   0.41113   0.98976   0.00000  Uiso   1.00
H1764  H     0.76906   0.43947   1.00181   0.00000  Uiso   1.00
H1765  H     0.72141   0.40715   1.01389   0.00000  Uiso   1.00
C1766  C     0.75029   0.44229   0.90648   0.00000  Uiso   1.00
H1767  H     0.78734   0.45573   0.91263   0.00000  Uiso   1.00
C1768  C     0.12618   0.40804   0.77530   0.00000  Uiso   1.00
H1769  H     0.14598   0.44101   0.79089   0.00000  Uiso   1.00
C1770  C     0.09935   0.38076   0.80624   0.00000  Uiso   1.00
H1771  H     0.09799   0.39483   0.84251   0.00000  Uiso   1.00
C1772  C     0.06761   0.34328   0.78908   0.00000  Uiso   1.00
N1773  N     0.03389   0.32615   0.82084   0.00000  Uiso   1.00
H1774  H     0.02011   0.29543   0.81490   0.00000  Uiso   1.00
H1775  H     0.03650   0.32675   0.85619   0.00000  Uiso   1.00
C1776  C     0.07355   0.32958   0.74100   0.00000  Uiso   1.00
H1777  H     0.04811   0.30183   0.72821   0.00000  Uiso   1.00
C1778  C     0.10182   0.35525   0.70834   0.00000  Uiso   1.00
N1779  N     0.10625   0.33564   0.66316   0.00000  Uiso   1.00
H1780  H     0.11006   0.29991   0.66566   0.00000  Uiso   1.00
H1781  H     0.13523   0.34749   0.64623   0.00000  Uiso   1.00
C1782  C     0.13035   0.39304   0.72554   0.00000  Uiso   1.00
H1783  H     0.15714   0.40956   0.70100   0.00000  Uiso   1.00
C1784  C     0.45601   0.95865   0.69248   0.00000  Uiso   1.00
H1785  H     0.46559   0.98595   0.66826   0.00000  Uiso   1.00
C1786  C     0.41127   0.93699   0.69449   0.00000  Uiso   1.00
H1787  H     0.38329   0.95269   0.67196   0.00000  Uiso   1.00
C1788  C     0.40225   0.90020   0.72682   0.00000  Uiso   1.00
N1789  N     0.35532   0.87890   0.72986   0.00000  Uiso   1.00
H1790  H     0.34922   0.85566   0.75700   0.00000  Uiso   1.00
C1791  C     0.44049   0.88168   0.75638   0.00000  Uiso   1.00
H1792  H     0.43045   0.85235   0.78165   0.00000  Uiso   1.00
C1793  C     0.48761   0.90142   0.75429   0.00000  Uiso   1.00
N1794  N     0.52714   0.88450   0.78178   0.00000  Uiso   1.00
H1795  H     0.55656   0.90529   0.78481   0.00000  Uiso   1.00
H1796  H     0.52060   0.86434   0.81008   0.00000  Uiso   1.00
C1797  C     0.49198   0.94298   0.72432   0.00000  Uiso   1.00
H1798  H     0.52787   0.95978   0.71970   0.00000  Uiso   1.00
C1799  C     0.97174   0.32940   1.14140   0.00000  Uiso   1.00
H1800  H     0.99270   0.36090   1.15739   0.00000  Uiso   1.00
C1801  C     0.96781   0.33036   1.09069   0.00000  Uiso   1.00
H1802  H     0.98152   0.35923   1.06940   0.00000  Uiso   1.00
C1803  C     0.92946   0.30331   1.07057   0.00000  Uiso   1.00
N1804  N     0.92135   0.30406   1.01878   0.00000  Uiso   1.00
H1805  H     0.89128   0.28891   1.00684   0.00000  Uiso   1.00
C1806  C     0.90058   0.26962   1.09548   0.00000  Uiso   1.00
H1807  H     0.87413   0.24480   1.07570   0.00000  Uiso   1.00
C1808  C     0.91051   0.26293   1.14438   0.00000  Uiso   1.00
N1809  N     0.87952   0.22764   1.16509   0.00000  Uiso   1.00
H1810  H     0.85528   0.21722   1.14180   0.00000  Uiso   1.00
C1811  C     0.94633   0.29321   1.16689   0.00000  Uiso   1.00
H1812  H     0.94649   0.28791   1.20782   0.00000  Uiso   1.00
C1813  C     0.22748   1.05168   0.76159   0.00000  Uiso   1.00
H1814  H     0.20068   1.04688   0.73076   0.00000  Uiso   1.00
C1815  C     0.26791   1.08045   0.75213   0.00000  Uiso   1.00
H1816  H     0.26788   1.10264   0.72083   0.00000  Uiso   1.00
C1817  C     0.30316   1.08679   0.79045   0.00000  Uiso   1.00
N1818  N     0.34512   1.11293   0.78507   0.00000  Uiso   1.00
H1819  H     0.35201   1.12928   0.74939   0.00000  Uiso   1.00
C1820  C     0.29342   1.06443   0.83540   0.00000  Uiso   1.00
H1821  H     0.32074   1.06725   0.86445   0.00000  Uiso   1.00
C1822  C     0.25438   1.03351   0.84161   0.00000  Uiso   1.00
N1823  N     0.24696   1.01131   0.88631   0.00000  Uiso   1.00
H1824  H     0.26209   1.03311   0.91041   0.00000  Uiso   1.00
C1825  C     0.22093   1.02812   0.80244   0.00000  Uiso   1.00
H1826  H     0.18565   1.01056   0.81009   0.00000  Uiso   1.00
C1827  C     0.86819   0.09183   0.26956   0.00000  Uiso   1.00
H1828  H     0.88828   0.10432   0.23738   0.00000  Uiso   1.00
C1829  C     0.82075   0.07946   0.26068   0.00000  Uiso   1.00
H1830  H     0.80455   0.07678   0.22330   0.00000  Uiso   1.00
C1831  C     0.79343   0.06558   0.30057   0.00000  Uiso   1.00
N1832  N     0.74422   0.05429   0.29271   0.00000  Uiso   1.00
H1833  H     0.73910   0.02579   0.26969   0.00000  Uiso   1.00
C1834  C     0.81347   0.06661   0.34648   0.00000  Uiso   1.00
H1835  H     0.79078   0.05779   0.38076   0.00000  Uiso   1.00
C1836  C     0.85933   0.07856   0.35597   0.00000  Uiso   1.00
N1837  N     0.87872   0.07580   0.40116   0.00000  Uiso   1.00
H1838  H     0.91567   0.07165   0.40323   0.00000  Uiso   1.00
H1839  H     0.86096   0.05382   0.42434   0.00000  Uiso   1.00
C1840  C     0.88759   0.09056   0.31682   0.00000  Uiso   1.00
H1841  H     0.92630   0.09427   0.32158   0.00000  Uiso   1.00
C1842  C     0.82827   0.84250   0.19485   0.00000  Uiso   1.00
H1843  H     0.85882   0.86416   0.17524   0.00000  Uiso   1.00
C1844  C     0.78077   0.84260   0.17930   0.00000  Uiso   1.00
H1845  H     0.76695   0.86513   0.15003   0.00000  Uiso   1.00
C1846  C     0.74792   0.81059   0.19986   0.00000  Uiso   1.00
N1847  N     0.69982   0.80791   0.18376   0.00000  Uiso   1.00
H1848  H     0.68279   0.77921   0.18843   0.00000  Uiso   1.00
C1849  C     0.76141   0.78124   0.23832   0.00000  Uiso   1.00
H1850  H     0.73384   0.75940   0.25737   0.00000  Uiso   1.00
C1851  C     0.80786   0.78243   0.25716   0.00000  Uiso   1.00
N1852  N     0.82224   0.75379   0.29970   0.00000  Uiso   1.00
H1853  H     0.79598   0.72998   0.30925   0.00000  Uiso   1.00
C1854  C     0.84278   0.81031   0.23175   0.00000  Uiso   1.00
H1855  H     0.87777   0.81457   0.24568   0.00000  Uiso   1.00
C1856  C     0.14509   0.31504  -0.01009   0.00000  Uiso   1.00
H1857  H     0.16713   0.32545  -0.04277   0.00000  Uiso   1.00
C1858  C     0.12169   0.27127  -0.00768   0.00000  Uiso   1.00
H1859  H     0.12349   0.24617  -0.03717   0.00000  Uiso   1.00
C1860  C     0.09689   0.25989   0.03571   0.00000  Uiso   1.00
N1861  N     0.06967   0.21842   0.03888   0.00000  Uiso   1.00
H1862  H     0.07006   0.19543   0.01072   0.00000  Uiso   1.00
H1863  H     0.05045   0.20676   0.07063   0.00000  Uiso   1.00
C1864  C     0.09997   0.29238   0.07462   0.00000  Uiso   1.00
H1865  H     0.07991   0.27974   0.10711   0.00000  Uiso   1.00
C1866  C     0.12654   0.33512   0.07223   0.00000  Uiso   1.00
N1867  N     0.13249   0.36491   0.11460   0.00000  Uiso   1.00
C1868  C     0.14923   0.34839   0.02614   0.00000  Uiso   1.00
H1869  H     0.16418   0.38470   0.01607   0.00000  Uiso   1.00
C1870  C     0.66840   0.11730   0.10613   0.00000  Uiso   1.00
H1871  H     0.68516   0.10294   0.07243   0.00000  Uiso   1.00
C1872  C     0.61893   0.11938   0.11151   0.00000  Uiso   1.00
H1873  H     0.59218   0.11003   0.08221   0.00000  Uiso   1.00
C1874  C     0.60024   0.13110   0.15794   0.00000  Uiso   1.00
N1875  N     0.54975   0.13373   0.16825   0.00000  Uiso   1.00
H1876  H     0.53401   0.14871   0.13614   0.00000  Uiso   1.00
H1877  H     0.55172   0.16085   0.19282   0.00000  Uiso   1.00
C1878  C     0.63313   0.13395   0.19652   0.00000  Uiso   1.00
H1879  H     0.62148   0.14336   0.23232   0.00000  Uiso   1.00
C1880  C     0.68313   0.13181   0.19115   0.00000  Uiso   1.00
N1881  N     0.71471   0.13981   0.23266   0.00000  Uiso   1.00
H1882  H     0.73749   0.11186   0.23894   0.00000  Uiso   1.00
H1883  H     0.69429   0.14819   0.26296   0.00000  Uiso   1.00
C1884  C     0.70057   0.12349   0.14445   0.00000  Uiso   1.00
H1885  H     0.73899   0.12042   0.13924   0.00000  Uiso   1.00
C1886  C     0.37553   0.72535   0.57265   0.00000  Uiso   1.00
H1887  H     0.39456   0.69564   0.55843   0.00000  Uiso   1.00
C1888  C     0.32847   0.71764   0.59252   0.00000  Uiso   1.00
H1889  H     0.30896   0.68174   0.59085   0.00000  Uiso   1.00
C1890  C     0.30426   0.75296   0.61974   0.00000  Uiso   1.00
N1891  N     0.25776   0.74484   0.63876   0.00000  Uiso   1.00
H1892  H     0.24935   0.70991   0.64357   0.00000  Uiso   1.00
C1893  C     0.32725   0.80031   0.62345   0.00000  Uiso   1.00
H1894  H     0.30809   0.83073   0.64200   0.00000  Uiso   1.00
C1895  C     0.37008   0.80806   0.59736   0.00000  Uiso   1.00
N1896  N     0.38649   0.85707   0.59281   0.00000  Uiso   1.00
H1897  H     0.38460   0.87649   0.62469   0.00000  Uiso   1.00
H1898  H     0.41739   0.86385   0.57832   0.00000  Uiso   1.00
C1899  C     0.39587   0.76991   0.57677   0.00000  Uiso   1.00
H1900  H     0.42941   0.77769   0.55581   0.00000  Uiso   1.00
C1901  C     0.38201   0.01574   0.95292   0.00000  Uiso   1.00
H1902  H     0.34771   0.03106   0.96953   0.00000  Uiso   1.00
C1903  C     0.42970   0.02506   0.97060   0.00000  Uiso   1.00
H1904  H     0.43622   0.05286   0.99842   0.00000  Uiso   1.00
C1905  C     0.47173   0.00481   0.94486   0.00000  Uiso   1.00
N1906  N     0.52028   0.00882   0.96473   0.00000  Uiso   1.00
C1907  C     0.46003  -0.02193   0.90222   0.00000  Uiso   1.00
H1908  H     0.49042  -0.03350   0.87967   0.00000  Uiso   1.00
C1909  C     0.41239  -0.02951   0.88605   0.00000  Uiso   1.00
N1910  N     0.40521  -0.05354   0.84279   0.00000  Uiso   1.00
H1911  H     0.43048  -0.06166   0.82032   0.00000  Uiso   1.00
H1912  H     0.37515  -0.04333   0.82244   0.00000  Uiso   1.00
C1913  C     0.37446  -0.01236   0.91195   0.00000  Uiso   1.00
H1914  H     0.33719  -0.02131   0.89810   0.00000  Uiso   1.00
C1915  C     1.01253   0.29592   0.29398   0.00000  Uiso   1.00
H1916  H     1.02904   0.33198   0.29171   0.00000  Uiso   1.00
C1917  C     1.02547   0.25839   0.26314   0.00000  Uiso   1.00
H1918  H     1.05779   0.26279   0.23885   0.00000  Uiso   1.00
C1919  C     1.00205   0.21176   0.26896   0.00000  Uiso   1.00
N1920  N     1.01455   0.17126   0.24111   0.00000  Uiso   1.00
H1921  H     0.98615   0.14944   0.24371   0.00000  Uiso   1.00
C1922  C     0.96205   0.20746   0.29919   0.00000  Uiso   1.00
H1923  H     0.94522   0.17323   0.30335   0.00000  Uiso   1.00
C1924  C     0.94482   0.24575   0.32682   0.00000  Uiso   1.00
N1925  N     0.90691   0.24111   0.36053   0.00000  Uiso   1.00
C1926  C     0.96899   0.29186   0.32063   0.00000  Uiso   1.00
H1927  H     0.95606   0.32539   0.34188   0.00000  Uiso   1.00
C1928  C     0.82513   0.53206   0.68490   0.00000  Uiso   1.00
H1929  H     0.86171   0.53143   0.66572   0.00000  Uiso   1.00
C1930  C     0.82442   0.55208   0.73088   0.00000  Uiso   1.00
H1931  H     0.85872   0.56945   0.74123   0.00000  Uiso   1.00
C1932  C     0.77847   0.55421   0.75742   0.00000  Uiso   1.00
N1933  N     0.77655   0.57226   0.80458   0.00000  Uiso   1.00
H1934  H     0.75529   0.60213   0.80471   0.00000  Uiso   1.00
C1935  C     0.73820   0.53660   0.73308   0.00000  Uiso   1.00
H1936  H     0.70559   0.53715   0.75532   0.00000  Uiso   1.00
C1937  C     0.74117   0.51653   0.68751   0.00000  Uiso   1.00
N1938  N     0.69819   0.49517   0.66757   0.00000  Uiso   1.00
H1939  H     0.66788   0.50167   0.68498   0.00000  Uiso   1.00
C1940  C     0.78573   0.51507   0.66241   0.00000  Uiso   1.00
H1941  H     0.78698   0.50042   0.62531   0.00000  Uiso   1.00
C1942  C     0.80722   0.18012   1.06242   0.00000  Uiso   1.00
H1943  H     0.79848   0.16239   1.09486   0.00000  Uiso   1.00
C1944  C     0.82975   0.15788   1.02476   0.00000  Uiso   1.00
H1945  H     0.83553   0.11997   1.02452   0.00000  Uiso   1.00
C1946  C     0.83842   0.18214   0.98084   0.00000  Uiso   1.00
N1947  N     0.86097   0.15445   0.94547   0.00000  Uiso   1.00
H1948  H     0.87028   0.12154   0.95399   0.00000  Uiso   1.00
H1949  H     0.85590   0.15631   0.91134   0.00000  Uiso   1.00
C1950  C     0.82089   0.22929   0.97441   0.00000  Uiso   1.00
H1951  H     0.81745   0.24387   0.93575   0.00000  Uiso   1.00
C1952  C     0.79926   0.25332   1.01521   0.00000  Uiso   1.00
N1953  N     0.78752   0.30196   1.00970   0.00000  Uiso   1.00
H1954  H     0.76113   0.31561   1.02920   0.00000  Uiso   1.00
H1955  H     0.79487   0.31942   0.97944   0.00000  Uiso   1.00
C1956  C     0.79273   0.22905   1.05791   0.00000  Uiso   1.00
H1957  H     0.77346   0.24859   1.08726   0.00000  Uiso   1.00
C1958  C     0.25372   0.21955   0.71264   0.00000  Uiso   1.00
H1959  H     0.24422   0.19795   0.74265   0.00000  Uiso   1.00
C1960  C     0.28422   0.20073   0.67642   0.00000  Uiso   1.00
H1961  H     0.30105   0.16459   0.67865   0.00000  Uiso   1.00
C1962  C     0.29214   0.23004   0.63473   0.00000  Uiso   1.00
N1963  N     0.32182   0.21586   0.59924   0.00000  Uiso   1.00
H1964  H     0.32220   0.23748   0.56991   0.00000  Uiso   1.00
H1965  H     0.34434   0.18880   0.60283   0.00000  Uiso   1.00
C1966  C     0.26900   0.27424   0.63077   0.00000  Uiso   1.00
H1967  H     0.27547   0.29884   0.59887   0.00000  Uiso   1.00
C1968  C     0.24475   0.29205   0.67072   0.00000  Uiso   1.00
N1969  N     0.22240   0.34170   0.66500   0.00000  Uiso   1.00
H1970  H     0.21598   0.35251   0.69758   0.00000  Uiso   1.00
C1971  C     0.23422   0.26539   0.70891   0.00000  Uiso   1.00
H1972  H     0.21482   0.28141   0.73725   0.00000  Uiso   1.00
C1973  C     0.15766   0.64225   0.42188   0.00000  Uiso   1.00
H1974  H     0.12026   0.63781   0.42276   0.00000  Uiso   1.00
C1975  C     0.18853   0.60399   0.41957   0.00000  Uiso   1.00
H1976  H     0.17461   0.56562   0.41280   0.00000  Uiso   1.00
C1977  C     0.23822   0.60958   0.41999   0.00000  Uiso   1.00
N1978  N     0.26917   0.56773   0.41630   0.00000  Uiso   1.00
H1979  H     0.25394   0.54045   0.39474   0.00000  Uiso   1.00
C1980  C     0.25800   0.65635   0.42016   0.00000  Uiso   1.00
H1981  H     0.29980   0.66036   0.42018   0.00000  Uiso   1.00
C1982  C     0.22750   0.69597   0.42349   0.00000  Uiso   1.00
N1983  N     0.24477   0.74404   0.42228   0.00000  Uiso   1.00
H1984  H     0.22065   0.76935   0.43038   0.00000  Uiso   1.00
C1985  C     0.17718   0.68828   0.42335   0.00000  Uiso   1.00
H1986  H     0.15001   0.71960   0.42032   0.00000  Uiso   1.00
C1987  C     0.53442   0.67237   0.27059   0.00000  Uiso   1.00
H1988  H     0.50706   0.64595   0.25872   0.00000  Uiso   1.00
C1989  C     0.57271   0.65815   0.29979   0.00000  Uiso   1.00
H1990  H     0.57300   0.61964   0.31021   0.00000  Uiso   1.00
C1991  C     0.60658   0.69388   0.31376   0.00000  Uiso   1.00
N1992  N     0.64568   0.68136   0.34487   0.00000  Uiso   1.00
H1993  H     0.65247   0.64849   0.35874   0.00000  Uiso   1.00
H1994  H     0.67662   0.70140   0.34169   0.00000  Uiso   1.00
C1995  C     0.60177   0.74082   0.29351   0.00000  Uiso   1.00
H1996  H     0.62480   0.77115   0.30804   0.00000  Uiso   1.00
C1997  C     0.56898   0.75249   0.25760   0.00000  Uiso   1.00
N1998  N     0.57288   0.79617   0.23339   0.00000  Uiso   1.00
H1999  H     0.58874   0.82577   0.24815   0.00000  Uiso   1.00
H2000  H     0.54054   0.80317   0.21631   0.00000  Uiso   1.00
C2001  C     0.53496   0.71592   0.24646   0.00000  Uiso   1.00
H2002  H     0.50771   0.72846   0.21665   0.00000  Uiso   1.00
C2003  C    -0.14573   0.43745   0.84155   0.00000  Uiso   1.00
H2004  H    -0.17316   0.46186   0.82630   0.00000  Uiso   1.00
C2005  C    -0.09828   0.45109   0.83586   0.00000  Uiso   1.00
H2006  H    -0.09034   0.48617   0.82040   0.00000  Uiso   1.00
C2007  C    -0.05946   0.42103   0.84546   0.00000  Uiso   1.00
N2008  N    -0.01242   0.43926   0.83857   0.00000  Uiso   1.00
H2009  H     0.01137   0.41027   0.83566   0.00000  Uiso   1.00
H2010  H    -0.00875   0.45846   0.80823   0.00000  Uiso   1.00
C2011  C    -0.07046   0.37408   0.86169   0.00000  Uiso   1.00
H2012  H    -0.03916   0.34856   0.86929   0.00000  Uiso   1.00
C2013  C    -0.11800   0.35685   0.86748   0.00000  Uiso   1.00
N2014  N    -0.13018   0.30882   0.88083   0.00000  Uiso   1.00
H2015  H    -0.10952   0.28645   0.85996   0.00000  Uiso   1.00
H2016  H    -0.16541   0.30187   0.87310   0.00000  Uiso   1.00
C2017  C    -0.15517   0.39012   0.85864   0.00000  Uiso   1.00
H2018  H    -0.19209   0.37903   0.85698   0.00000  Uiso   1.00
C2019  C     0.54831   0.14948   0.36226   0.00000  Uiso   1.00
H2020  H     0.58290   0.15338   0.37594   0.00000  Uiso   1.00
C2021  C     0.53481   0.14137   0.31314   0.00000  Uiso   1.00
H2022  H     0.56352   0.14183   0.28303   0.00000  Uiso   1.00
C2023  C     0.48500   0.13523   0.30042   0.00000  Uiso   1.00
N2024  N     0.47123   0.12875   0.25480   0.00000  Uiso   1.00
H2025  H     0.49597   0.13148   0.22754   0.00000  Uiso   1.00
H2026  H     0.44022   0.11763   0.24255   0.00000  Uiso   1.00
C2027  C     0.45147   0.13197   0.33924   0.00000  Uiso   1.00
H2028  H     0.41870   0.11868   0.32580   0.00000  Uiso   1.00
C2029  C     0.46570   0.13137   0.38770   0.00000  Uiso   1.00
N2030  N     0.43139   0.12356   0.42445   0.00000  Uiso   1.00
C2031  C     0.51366   0.14396   0.39689   0.00000  Uiso   1.00
H2032  H     0.52662   0.14922   0.43529   0.00000  Uiso   1.00
H2033  H     0.51224   0.46235   0.61303   0.00000  Uiso   1.00
H2034  H     0.94259   0.04663   0.12952   0.00000  Uiso   1.00
H2035  H     0.03924   0.35496   0.94294   0.00000  Uiso   1.00
H2036  H     0.30964   0.38619   0.38051   0.00000  Uiso   1.00
H2037  H     0.78243   0.26587   0.41342   0.00000  Uiso   1.00
H2038  H     0.50127   0.05768   0.18665   0.00000  Uiso   1.00
H2039  H     0.73361   0.33910   0.64959   0.00000  Uiso   1.00
H2040  H    -0.07207   0.73948   0.56861   0.00000  Uiso   1.00
H2041  H     0.85285   0.59051  -0.06709   0.00000  Uiso   1.00
H2042  H     0.75504   0.18128   0.18660   0.00000  Uiso   1.00
H2043  H     0.58571   1.02161   0.79295   0.00000  Uiso   1.00
H2044  H     0.66966   1.13032   0.36707   0.00000  Uiso   1.00
H2045  H     0.32482   0.77218   0.53062   0.00000  Uiso   1.00
H2046  H     0.37929   0.22581   0.47632   0.00000  Uiso   1.00
H2047  H     0.89352   1.05244   0.78959   0.00000  Uiso   1.00
H2048  H     0.50055   1.01362   0.12631   0.00000  Uiso   1.00
H2049  H     0.85261   0.11902   0.72857   0.00000  Uiso   1.00
H2050  H     0.05989   0.62649  -0.07389   0.00000  Uiso   1.00
H2051  H     0.31171   0.34209  -0.33224   0.00000  Uiso   1.00
H2052  H     0.15354  -0.05911  -0.01617   0.00000  Uiso   1.00
H2053  H     0.73297   0.76706   0.02931   0.00000  Uiso   1.00
H2054  H     1.18402   0.49211   0.05452   0.00000  Uiso   1.00
H2055  H     0.02594   0.27076   0.58379   0.00000  Uiso   1.00
H2056  H     0.14853  -0.00831   0.04024   0.00000  Uiso   1.00
H2057  H     0.23804  -0.14459   0.42012   0.00000  Uiso   1.00
H2058  H     0.06761   0.21007   0.19122   0.00000  Uiso   1.00
H2059  H     0.29889   1.00490   0.77261   0.00000  Uiso   1.00
H2060  H     0.34308   0.44811   0.83725   0.00000  Uiso   1.00
H2061  H     0.53750   0.08596   0.77427   0.00000  Uiso   1.00
H2062  H     0.76904   0.26412   0.64655   0.00000  Uiso   1.00
H2063  H     0.43059   0.04009   0.43568   0.00000  Uiso   1.00
H2064  H     0.87278   0.74832   0.39429   0.00000  Uiso   1.00
H2065  H     0.31014   0.50524   0.47065   0.00000  Uiso   1.00
H2066  H     0.45190   1.02943   0.84579   0.00000  Uiso   1.00
H2067  H    -0.08921   0.25291   0.49816   0.00000  Uiso   1.00
H2068  H     0.72352   0.86096   1.06149   0.00000  Uiso   1.00
H2069  H     0.72162   0.71722   0.80832   0.00000  Uiso   1.00
H2070  H     0.63527   0.10930   0.92398   0.00000  Uiso   1.00
H2071  H     0.14542   0.25278   0.20099   0.00000  Uiso   1.00
H2072  H     0.15751   0.74739   0.61462   0.00000  Uiso   1.00
H2073  H     0.46857   0.73332  -0.37199   0.00000  Uiso   1.00
H2074  H     0.63362   0.62451   0.55334   0.00000  Uiso   1.00
H2075  H     0.38918   0.48075   0.50398   0.00000  Uiso   1.00
H2076  H     0.18201   0.32065   0.25441   0.00000  Uiso   1.00
H2077  H     0.49531   0.89576   0.27719   0.00000  Uiso   1.00
H2078  H     0.31999   0.65989   0.69786   0.00000  Uiso   1.00
H2079  H    -0.03308   0.29143   0.64674   0.00000  Uiso   1.00
H2080  H     0.46414   0.49658  -0.07779   0.00000  Uiso   1.00
loop_
_geom_bond_atom_site_label_1
_geom_bond_atom_site_label_2
_geom_bond_distance
_geom_bond_site_symmetry_2
_ccdc_geom_bond_type
C1     C5      1.557   .     S
C1     H2      1.088   .     S
C1     H3      1.109   .     S
C1     H4      1.092   .     S
C5     C6      1.559   .     S
C5     C23     1.547   .     S
C5     C37     1.545   .     S
C6     H7      1.154   .     S
C6     H8      1.072   .     S
C6     H9      1.053   .     S
C10    H11     1.139   .     S
C10    C12     1.379   .     A
C10    C23     1.346   .     A
C12    H13     1.110   .     S
C12    C14     1.408   .     A
C14    C19     1.437   .     A
C14    O15     1.432   .     S
O15    C16     1.422   .     S
C16    H18     1.097   .     S
C16    H17     1.102   .     S
C16    C38     1.543   .     S
C19    H20     1.084   .     S
C19    C21     1.372   .     A
C21    H22     1.130   .     S
C21    C23     1.396   .     A
C24    H25     1.132   .     S
C24    C26     1.395   .     A
C24    C37     1.410   .     A
C26    H27     1.047   .     S
C26    C28     1.430   .     A
C28    C33     1.409   .     A
C28    O29     1.392   .     S
O29    C30     1.394   .     S
C30    H31     1.115   .     S
C30    H32     1.172   .     S
C30    C41     1.572   .     S
C33    H34     1.037   .     S
C33    C35     1.455   .     A
C35    H36     1.093   .     S
C35    C37     1.389   .     A
C38    C47     1.406   .     S
C38    H39     1.109   .     S
C38    O40     1.439   .     S
O40    C47     1.377   .     S
C41    C44     1.484   .     S
C41    H42     1.061   .     S
C41    O43     1.426   .     S
O43    C44     1.430   .     S
C44    H45     1.108   .     S
C44    H46     1.062   .     S
C47    H49     1.095   .     S
C47    H48     1.111   .     S
C50    C54     1.517   .     S
C50    H51     1.089   .     S
C50    H52     1.140   .     S
C50    H53     1.089   .     S
C54    C55     1.508   .     S
C54    C72     1.550   .     S
C54    C86     1.497   .     S
C55    H56     1.094   .     S
C55    H57     1.108   .     S
C55    H58     1.155   .     S
C59    H60     1.096   .     S
C59    C61     1.370   .     A
C59    C72     1.371   .     A
C61    H62     1.116   .     S
C61    C63     1.388   .     A
C63    C68     1.364   .     A
C63    O64     1.416   .     S
O64    C65     1.424   .     S
C65    H67     1.092   .     S
C65    H66     1.077   .     S
C65    C87     1.563   .     S
C68    H69     1.114   .     S
C68    C70     1.423   .     A
C70    H71     1.092   .     S
C70    C72     1.399   .     A
C73    H74     1.089   .     S
C73    C75     1.369   .     A
C73    C86     1.388   .     A
C75    H76     1.086   .     S
C75    C77     1.414   .     A
C77    C82     1.386   .     A
C77    O78     1.379   .     S
O78    C79     1.376   .     S
C79    H80     1.123   .     S
C79    H81     1.132   .     S
C79    C90     1.545   .     S
C82    H83     1.060   .     S
C82    C84     1.385   .     A
C84    H85     1.092   .     S
C84    C86     1.403   .     A
C87    C96     1.791   .     S
C87    H88     1.096   .     S
C87    O89     1.467   .     S
O89    H2070   0.949   .     S
C90    C93     1.608   .     S
C90    H91     1.153   .     S
C90    O92     1.386   .     S
O92    H2033   0.932   .     S
C93    H94     1.099   .     S
C93    H95     1.152   .     S
C93    N1647   1.471   .     S
C96    H98     1.120   .     S
C96    H97     1.089   .     S
C96    N1906   1.469   .     S
C99    C103    1.498   .     S
C99    H100    1.105   .     S
C99    H101    1.112   .     S
C99    H102    1.114   .     S
C103   C104    1.591   .     S
C103   C121    1.572   .     S
C103   C135    1.498   .     S
C104   H105    1.121   .     S
C104   H106    1.096   .     S
C104   H107    1.097   .     S
C108   H109    1.067   .     S
C108   C110    1.367   .     A
C108   C121    1.414   .     A
C110   H111    1.102   .     S
C110   C112    1.389   .     A
C112   C117    1.403   .     A
C112   O113    1.371   .     S
O113   C114    1.388   .     S
C114   H116    1.110   .     S
C114   H115    1.091   .     S
C114   C136    1.548   .     S
C117   H118    1.112   .     S
C117   C119    1.391   .     A
C119   H120    1.140   .     S
C119   C121    1.390   .     A
C122   H123    1.030   .     S
C122   C124    1.380   .     A
C122   C135    1.395   .     A
C124   H125    1.110   .     S
C124   C126    1.377   .     A
C126   C131    1.381   .     A
C126   O127    1.370   .     S
O127   C128    1.461   .     S
C128   H129    1.098   .     S
C128   H130    1.082   .     S
C128   C139    1.581   .     S
C131   H132    1.074   .     S
C131   C133    1.382   .     A
C133   H134    1.109   .     S
C133   C135    1.449   .     A
C136   C145    1.405   .     S
C136   H137    1.099   .     S
C136   O138    1.441   .     S
O138   C145    1.432   .     S
C139   C142    1.589   .     S
C139   H140    1.081   .     S
C139   O141    1.396   .     S
O141   H2073   0.971   .     S
C142   H143    1.084   .     S
C142   H144    1.109   .     S
C142   N1683   1.499   1_554 S
C145   H147    1.071   .     S
C145   H146    1.100   .     S
C148   C152    1.568   .     S
C148   H149    1.150   .     S
C148   H150    1.058   .     S
C148   H151    1.072   .     S
C152   C153    1.526   .     S
C152   C170    1.555   .     S
C152   C184    1.543   .     S
C153   H154    1.132   .     S
C153   H155    1.132   .     S
C153   H156    1.114   .     S
C157   H158    1.086   .     S
C157   C159    1.374   .     A
C157   C170    1.420   .     A
C159   H160    1.115   .     S
C159   C161    1.414   .     A
C161   C166    1.393   .     A
C161   O162    1.369   .     S
O162   C163    1.403   .     S
C163   H165    1.136   .     S
C163   H164    1.117   .     S
C163   C185    1.517   .     S
C166   H167    1.102   .     S
C166   C168    1.383   .     A
C168   H169    1.083   .     S
C168   C170    1.416   .     A
C171   H172    1.089   .     S
C171   C173    1.374   .     A
C171   C184    1.389   .     A
C173   H174    1.148   .     S
C173   C175    1.441   .     A
C175   C180    1.420   .     A
C175   O176    1.398   .     S
O176   C177    1.444   .     S
C177   H178    1.053   .     S
C177   H179    1.056   .     S
C177   C188    1.581   .     S
C180   H181    1.092   .     S
C180   C182    1.362   .     A
C182   H183    1.054   .     S
C182   C184    1.400   .     A
C185   C194    1.551   .     S
C185   H186    1.113   .     S
C185   O187    1.419   .     S
O187   H2049   0.941   .     S
C188   C191    1.665   .     S
C188   H189    1.103   .     S
C188   O190    1.419   .     S
O190   H2034   0.946   .     S
C191   H192    1.072   .     S
C191   H193    1.174   .     S
C191   N1675   1.436   1_655 S
C194   H196    1.076   .     S
C194   H195    1.098   .     S
C194   N1619   1.454   .     S
C197   C201    1.550   .     S
C197   H198    1.082   .     S
C197   H199    1.150   .     S
C197   H200    1.089   .     S
C201   C202    1.551   .     S
C201   C219    1.570   .     S
C201   C233    1.527   .     S
C202   H203    1.092   .     S
C202   H204    1.131   .     S
C202   H205    1.112   .     S
C206   H207    1.094   .     S
C206   C208    1.442   .     A
C206   C219    1.384   .     A
C208   H209    1.078   .     S
C208   C210    1.386   .     A
C210   C215    1.402   .     A
C210   O211    1.417   .     S
O211   C212    1.422   .     S
C212   H214    1.110   .     S
C212   H213    1.066   .     S
C212   C234    1.482   .     S
C215   H216    1.138   .     S
C215   C217    1.369   .     A
C217   H218    1.105   .     S
C217   C219    1.440   .     A
C220   H221    1.103   .     S
C220   C222    1.375   .     A
C220   C233    1.432   .     A
C222   H223    1.103   .     S
C222   C224    1.374   .     A
C224   C229    1.375   .     A
C224   O225    1.412   .     S
O225   C226    1.390   .     S
C226   H227    1.064   .     S
C226   H228    1.100   .     S
C226   C237    1.594   .     S
C229   H230    1.113   .     S
C229   C231    1.405   .     A
C231   H232    1.108   .     S
C231   C233    1.404   .     A
C234   C243    1.604   .     S
C234   H235    1.120   .     S
C234   O236    1.424   .     S
O236   H2050   0.986   .     S
C237   C240    1.548   .     S
C237   H238    1.104   .     S
C237   O239    1.481   .     S
O239   H2051   0.951   .     S
C240   H241    1.154   .     S
C240   H242    1.150   .     S
C240   N1969   1.394   1_554 S
C243   H245    1.095   .     S
C243   H244    1.077   .     S
C243   N1717   1.460   1_454 S
C246   C250    1.561   .     S
C246   H247    1.072   .     S
C246   H248    1.077   .     S
C246   H249    1.085   .     S
C250   C251    1.526   .     S
C250   C268    1.550   .     S
C250   C282    1.502   .     S
C251   H252    1.105   .     S
C251   H253    1.148   .     S
C251   H254    1.083   .     S
C255   H256    1.072   .     S
C255   C257    1.379   .     A
C255   C268    1.423   .     A
C257   H258    1.126   .     S
C257   C259    1.394   .     A
C259   C264    1.383   .     A
C259   O260    1.360   .     S
O260   C261    1.405   .     S
C261   H263    1.096   .     S
C261   H262    1.079   .     S
C261   C283    1.534   .     S
C264   H265    1.055   .     S
C264   C266    1.417   .     A
C266   H267    1.095   .     S
C266   C268    1.408   .     A
C269   H270    1.125   .     S
C269   C271    1.367   .     A
C269   C282    1.429   .     A
C271   H272    1.028   .     S
C271   C273    1.366   .     A
C273   C278    1.374   .     A
C273   O274    1.380   .     S
O274   C275    1.401   .     S
C275   H276    1.090   .     S
C275   H277    1.081   .     S
C275   C286    1.475   .     S
C278   H279    1.046   .     S
C278   C280    1.385   .     A
C280   H281    1.098   .     S
C280   C282    1.373   .     A
C283   C292    1.604   .     S
C283   H284    1.120   .     S
C283   O285    1.453   .     S
O285   H2063   1.000   .     S
C286   C289    1.810   .     S
C286   H287    1.051   .     S
C286   O288    1.476   .     S
O288   H2052   0.923   .     S
C289   H290    1.093   .     S
C289   H291    1.079   .     S
C289   N1823   1.454   1_544 S
C292   H294    1.129   .     S
C292   H293    1.119   .     S
C292   N2030   1.489   .     S
C295   C299    1.593   .     S
C295   H296    1.102   .     S
C295   H297    1.053   .     S
C295   H298    1.086   .     S
C299   C300    1.572   .     S
C299   C317    1.536   .     S
C299   C331    1.557   .     S
C300   H301    1.069   .     S
C300   H302    1.117   .     S
C300   H303    1.055   .     S
C304   H305    1.126   .     S
C304   C306    1.442   .     A
C304   C317    1.419   .     A
C306   H307    1.097   .     S
C306   C308    1.397   .     A
C308   C313    1.414   .     A
C308   O309    1.374   .     S
O309   C310    1.387   .     S
C310   H312    1.069   .     S
C310   H311    1.113   .     S
C310   C332    1.506   .     S
C313   H314    1.084   .     S
C313   C315    1.366   .     A
C315   H316    1.102   .     S
C315   C317    1.432   .     A
C318   H319    1.051   .     S
C318   C320    1.372   .     A
C318   C331    1.433   .     A
C320   H321    1.072   .     S
C320   C322    1.390   .     A
C322   C327    1.380   .     A
C322   O323    1.336   .     S
O323   C324    1.420   .     S
C324   H325    1.102   .     S
C324   H326    1.092   .     S
C324   C335    1.453   .     S
C327   H328    1.130   .     S
C327   C329    1.348   .     A
C329   H330    1.144   .     S
C329   C331    1.473   .     A
C332   C341    1.446   .     S
C332   H333    1.094   .     S
C332   O334    1.425   .     S
O334   C341    1.435   .     S
C335   C338    1.568   .     S
C335   H336    1.084   .     S
C335   O337    1.439   .     S
O337   H2041   0.924   .     S
C338   H339    1.101   .     S
C338   H340    1.071   .     S
C338   N1933   1.441   1_554 S
C341   H343    1.135   .     S
C341   H342    1.067   .     S
C344   C348    1.537   .     S
C344   H345    1.121   .     S
C344   H346    1.116   .     S
C344   H347    1.094   .     S
C348   C349    1.568   .     S
C348   C366    1.522   .     S
C348   C380    1.531   .     S
C349   H350    1.136   .     S
C349   H351    1.075   .     S
C349   H352    1.123   .     S
C353   H354    1.155   .     S
C353   C355    1.379   .     A
C353   C366    1.380   .     A
C355   H356    1.115   .     S
C355   C357    1.324   .     A
C357   C362    1.460   .     A
C357   O358    1.393   .     S
O358   C359    1.416   .     S
C359   H361    1.076   .     S
C359   H360    1.138   .     S
C359   C381    1.521   .     S
C362   H363    1.160   .     S
C362   C364    1.413   .     A
C364   H365    1.081   .     S
C364   C366    1.403   .     A
C367   H368    1.133   .     S
C367   C369    1.366   .     A
C367   C380    1.400   .     A
C369   H370    1.070   .     S
C369   C371    1.395   .     A
C371   C376    1.418   .     A
C371   O372    1.371   .     S
O372   C373    1.444   .     S
C373   H374    1.090   .     S
C373   H375    1.091   .     S
C373   C384    1.577   .     S
C376   H377    1.079   .     S
C376   C378    1.415   .     A
C378   H379    1.190   .     S
C378   C380    1.403   .     A
C381   C390    1.671   .     S
C381   H382    1.122   .     S
C381   O383    1.402   .     S
O383   H2064   0.955   .     S
C384   C387    1.670   .     S
C384   H385    1.094   .     S
C384   O386    1.435   .     S
O386   H2053   0.949   .     S
C387   H388    1.117   .     S
C387   H389    1.122   .     S
C387   N1697   1.507   1_554 S
C390   H392    1.086   .     S
C390   H391    1.105   .     S
C390   N1852   1.438   .     S
C393   C397    1.542   .     S
C393   H394    1.143   .     S
C393   H395    1.134   .     S
C393   H396    1.109   .     S
C397   C398    1.497   .     S
C397   C415    1.585   .     S
C397   C429    1.481   .     S
C398   H399    1.119   .     S
C398   H400    1.101   .     S
C398   H401    1.127   .     S
C402   H403    1.048   .     S
C402   C404    1.411   .     A
C402   C415    1.375   .     A
C404   H405    1.063   .     S
C404   C406    1.393   .     A
C406   C411    1.394   .     A
C406   O407    1.416   .     S
O407   C408    1.416   .     S
C408   H410    1.191   .     S
C408   H409    1.082   .     S
C408   C430    1.574   .     S
C411   H412    1.123   .     S
C411   C413    1.383   .     A
C413   H414    1.143   .     S
C413   C415    1.431   .     A
C416   H417    1.081   .     S
C416   C418    1.417   .     A
C416   C429    1.434   .     A
C418   H419    1.085   .     S
C418   C420    1.424   .     A
C420   C425    1.374   .     A
C420   O421    1.367   .     S
O421   C422    1.446   .     S
C422   H423    1.096   .     S
C422   H424    1.094   .     S
C422   C433    1.537   .     S
C425   H426    1.138   .     S
C425   C427    1.414   .     A
C427   H428    1.080   .     S
C427   C429    1.360   .     A
C430   C439    1.712   .     S
C430   H431    1.108   .     S
C430   O432    1.446   .     S
O432   H2035   0.950   .     S
C433   C436    1.454   .     S
C433   H434    1.116   .     S
C433   O435    1.434   .     S
O435   C436    1.417   .     S
C436   H437    1.077   .     S
C436   H438    1.098   .     S
C439   H441    1.091   .     S
C439   H440    1.066   .     S
C439   N1804   1.437   1_455 S
C442   C446    1.508   .     S
C442   H443    1.231   .     S
C442   H444    1.092   .     S
C442   H445    1.149   .     S
C446   C447    1.572   .     S
C446   C464    1.515   .     S
C446   C478    1.534   .     S
C447   H448    1.154   .     S
C447   H449    1.111   .     S
C447   H450    1.083   .     S
C451   H452    1.107   .     S
C451   C453    1.340   .     A
C451   C464    1.427   .     A
C453   H454    1.146   .     S
C453   C455    1.446   .     A
C455   C460    1.418   .     A
C455   O456    1.359   .     S
O456   C457    1.447   .     S
C457   H459    1.083   .     S
C457   H458    1.070   .     S
C457   C479    1.487   .     S
C460   H461    1.108   .     S
C460   C462    1.403   .     A
C462   H463    1.127   .     S
C462   C464    1.401   .     A
C465   H466    1.161   .     S
C465   C467    1.417   .     A
C465   C478    1.401   .     A
C467   H468    1.143   .     S
C467   C469    1.368   .     A
C469   C474    1.433   .     A
C469   O470    1.385   .     S
O470   C471    1.450   .     S
C471   H472    1.084   .     S
C471   H473    1.064   .     S
C471   C482    1.432   .     S
C474   H475    1.081   .     S
C474   C476    1.393   .     A
C476   H477    1.082   .     S
C476   C478    1.412   .     A
C479   C488    1.449   .     S
C479   H480    1.119   .     S
C479   O481    1.410   .     S
O481   C488    1.462   .     S
C482   C485    1.541   .     S
C482   H483    1.099   .     S
C482   O484    1.430   .     S
O484   H2036   0.943   .     S
C485   H486    1.038   .     S
C485   H487    1.112   .     S
C485   N1602   1.469   .     S
C488   H490    1.127   .     S
C488   H489    1.086   .     S
C491   C495    1.527   .     S
C491   H492    1.081   .     S
C491   H493    1.130   .     S
C491   H494    1.104   .     S
C495   C496    1.541   .     S
C495   C513    1.512   .     S
C495   C527    1.556   .     S
C496   H497    1.085   .     S
C496   H498    1.058   .     S
C496   H499    1.094   .     S
C500   H501    1.063   .     S
C500   C502    1.398   .     A
C500   C513    1.407   .     A
C502   H503    1.136   .     S
C502   C504    1.426   .     A
C504   C509    1.319   .     A
C504   O505    1.365   .     S
O505   C506    1.401   .     S
C506   H508    1.091   .     S
C506   H507    1.128   .     S
C506   C528    1.500   .     S
C509   H510    1.117   .     S
C509   C511    1.412   .     A
C511   H512    1.106   .     S
C511   C513    1.392   .     A
C514   H515    1.072   .     S
C514   C516    1.399   .     A
C514   C527    1.416   .     A
C516   H517    1.088   .     S
C516   C518    1.416   .     A
C518   C523    1.385   .     A
C518   O519    1.396   .     S
O519   C520    1.470   .     S
C520   H521    1.116   .     S
C520   H522    1.117   .     S
C520   C531    1.498   .     S
C523   H524    1.105   .     S
C523   C525    1.376   .     A
C525   H526    1.098   .     S
C525   C527    1.420   .     A
C528   C537    1.487   .     S
C528   H529    1.110   .     S
C528   O530    1.476   .     S
O530   C537    1.441   .     S
C531   C534    1.670   .     S
C531   H532    1.100   .     S
C531   O533    1.487   .     S
O533   H2040   0.913   .     S
C534   H535    1.162   .     S
C534   H536    1.121   .     S
C534   N1574   1.450   .     S
C537   H539    1.107   .     S
C537   H538    1.047   .     S
C540   C544    1.552   .     S
C540   H541    1.116   .     S
C540   H542    1.145   .     S
C540   H543    1.107   .     S
C544   C545    1.532   .     S
C544   C562    1.511   .     S
C544   C576    1.577   .     S
C545   H546    1.078   .     S
C545   H547    1.082   .     S
C545   H548    1.067   .     S
C549   H550    1.119   .     S
C549   C551    1.436   .     A
C549   C562    1.402   .     A
C551   H552    1.173   .     S
C551   C553    1.434   .     A
C553   C558    1.395   .     A
C553   O554    1.370   .     S
O554   C555    1.428   .     S
C555   H557    1.080   .     S
C555   H556    1.162   .     S
C555   C577    1.516   .     S
C558   H559    1.072   .     S
C558   C560    1.421   .     A
C560   H561    1.041   .     S
C560   C562    1.370   .     A
C563   H564    1.133   .     S
C563   C565    1.366   .     A
C563   C576    1.379   .     A
C565   H566    1.091   .     S
C565   C567    1.391   .     A
C567   C572    1.409   .     A
C567   O568    1.366   .     S
O568   C569    1.421   .     S
C569   H570    1.112   .     S
C569   H571    1.127   .     S
C569   C580    1.574   .     S
C572   H573    1.125   .     S
C572   C574    1.363   .     A
C574   H575    1.116   .     S
C574   C576    1.367   .     A
C577   C586    1.642   .     S
C577   H578    1.142   .     S
C577   O579    1.471   .     S
O579   H2074   0.981   .     S
C580   C583    1.441   .     S
C580   H581    1.096   .     S
C580   O582    1.414   .     S
O582   C583    1.471   .     S
C583   H584    1.131   .     S
C583   H585    1.075   .     S
C586   H588    1.065   .     S
C586   H587    1.120   .     S
C586   N1647   1.484   .     S
C589   C593    1.573   .     S
C589   H590    1.180   .     S
C589   H591    1.093   .     S
C589   H592    1.093   .     S
C593   C594    1.442   .     S
C593   C611    1.586   .     S
C593   C625    1.555   .     S
C594   H595    1.132   .     S
C594   H596    1.117   .     S
C594   H597    1.091   .     S
C598   H599    1.151   .     S
C598   C600    1.360   .     A
C598   C611    1.414   .     A
C600   H601    1.021   .     S
C600   C602    1.382   .     A
C602   C607    1.395   .     A
C602   O603    1.355   .     S
O603   C604    1.428   .     S
C604   H606    1.085   .     S
C604   H605    1.085   .     S
C604   C626    1.545   .     S
C607   H608    1.124   .     S
C607   C609    1.400   .     A
C609   H610    1.093   .     S
C609   C611    1.402   .     A
C612   H613    1.123   .     S
C612   C614    1.361   .     A
C612   C625    1.414   .     A
C614   H615    1.078   .     S
C614   C616    1.406   .     A
C616   C621    1.371   .     A
C616   O617    1.409   .     S
O617   C618    1.417   .     S
C618   H619    1.081   .     S
C618   H620    1.079   .     S
C618   C629    1.590   .     S
C621   H622    1.044   .     S
C621   C623    1.366   .     A
C623   H624    1.064   .     S
C623   C625    1.405   .     A
C626   C635    1.608   .     S
C626   H627    1.088   .     S
C626   O628    1.414   .     S
O628   H2071   0.960   .     S
C629   C632    1.540   .     S
C629   H630    1.168   .     S
C629   O631    1.440   .     S
O631   H2065   0.985   .     S
C632   H633    1.084   .     S
C632   H634    1.055   .     S
C632   N1978   1.496   .     S
C635   H637    1.075   .     S
C635   H636    1.050   .     S
C635   N1867   1.537   .     S
C638   C642    1.517   .     S
C638   H639    1.135   .     S
C638   H640    1.079   .     S
C638   H641    1.159   .     S
C642   C643    1.537   .     S
C642   C660    1.575   .     S
C642   C674    1.559   .     S
C643   H644    1.112   .     S
C643   H645    1.098   .     S
C643   H646    1.066   .     S
C647   H648    1.059   .     S
C647   C649    1.394   .     A
C647   C660    1.392   .     A
C649   H650    1.131   .     S
C649   C651    1.437   .     A
C651   C656    1.430   .     A
C651   O652    1.451   .     S
O652   C653    1.446   .     S
C653   H655    1.080   .     S
C653   H654    1.144   .     S
C653   C675    1.518   .     S
C656   H657    1.126   .     S
C656   C658    1.407   .     A
C658   H659    1.086   .     S
C658   C660    1.406   .     A
C661   H662    1.091   .     S
C661   C663    1.391   .     A
C661   C674    1.378   .     A
C663   H664    1.136   .     S
C663   C665    1.395   .     A
C665   C670    1.419   .     A
C665   O666    1.389   .     S
O666   C667    1.402   .     S
C667   H668    1.096   .     S
C667   H669    1.101   .     S
C667   C678    1.545   .     S
C670   H671    1.070   .     S
C670   C672    1.357   .     A
C672   H673    1.165   .     S
C672   C674    1.435   .     A
C675   C684    1.588   .     S
C675   H676    1.159   .     S
C675   O677    1.405   .     S
O677   H2042   0.999   .     S
C678   C681    1.703   .     S
C678   H679    1.082   .     S
C678   O680    1.410   .     S
O680   H2054   0.962   .     S
C681   H682    1.099   .     S
C681   H683    1.126   .     S
C681   N1867   1.497   1_655 S
C684   H686    1.112   .     S
C684   H685    1.068   .     S
C684   N1809   1.453   1_554 S
C687   C691    1.573   .     S
C687   H688    1.105   .     S
C687   H689    1.075   .     S
C687   H690    1.129   .     S
C691   C692    1.528   .     S
C691   C709    1.618   .     S
C691   C723    1.574   .     S
C692   H693    1.100   .     S
C692   H694    1.104   .     S
C692   H695    1.131   .     S
C696   H697    1.074   .     S
C696   C698    1.390   .     A
C696   C709    1.377   .     A
C698   H699    1.105   .     S
C698   C700    1.459   .     A
C700   C705    1.382   .     A
C700   O701    1.387   .     S
O701   C702    1.488   .     S
C702   H704    1.106   .     S
C702   H703    1.115   .     S
C702   C724    1.511   .     S
C705   H706    1.069   .     S
C705   C707    1.376   .     A
C707   H708    1.093   .     S
C707   C709    1.386   .     A
C710   H711    1.108   .     S
C710   C712    1.393   .     A
C710   C723    1.395   .     A
C712   H713    1.064   .     S
C712   C714    1.421   .     A
C714   C719    1.406   .     A
C714   O715    1.422   .     S
O715   C716    1.420   .     S
C716   H717    1.122   .     S
C716   H718    1.121   .     S
C716   C727    1.533   .     S
C719   H720    1.118   .     S
C719   C721    1.369   .     A
C721   H722    1.079   .     S
C721   C723    1.424   .     A
C724   C733    1.604   .     S
C724   H725    1.149   .     S
C724   O726    1.426   .     S
O726   H2075   0.956   .     S
C727   C730    1.563   .     S
C727   H728    1.062   .     S
C727   O729    1.482   .     S
O729   H2037   0.922   .     S
C730   H731    1.137   .     S
C730   H732    1.075   .     S
C730   N1925   1.481   .     S
C733   H735    1.104   .     S
C733   H734    1.073   .     S
C733   N1606   1.511   .     S
C736   C740    1.580   .     S
C736   H737    1.106   .     S
C736   H738    1.073   .     S
C736   H739    1.073   .     S
C740   C741    1.511   .     S
C740   C758    1.550   .     S
C740   C772    1.594   .     S
C741   H742    1.061   .     S
C741   H743    1.144   .     S
C741   H744    1.063   .     S
C745   H746    1.118   .     S
C745   C747    1.391   .     A
C745   C758    1.385   .     A
C747   H748    1.102   .     S
C747   C749    1.435   .     A
C749   C754    1.401   .     A
C749   O750    1.366   .     S
O750   C751    1.428   .     S
C751   H753    1.104   .     S
C751   H752    1.106   .     S
C751   C773    1.612   .     S
C754   H755    1.099   .     S
C754   C756    1.373   .     A
C756   H757    1.076   .     S
C756   C758    1.393   .     A
C759   H760    1.041   .     S
C759   C761    1.367   .     A
C759   C772    1.424   .     A
C761   H762    1.119   .     S
C761   C763    1.406   .     A
C763   C768    1.407   .     A
C763   O764    1.411   .     S
O764   C765    1.471   .     S
C765   H766    1.063   .     S
C765   H767    1.060   .     S
C765   C776    1.511   .     S
C768   H769    1.122   .     S
C768   C770    1.417   .     A
C770   H771    1.040   .     S
C770   C772    1.392   .     A
C773   C782    1.628   .     S
C773   H774    1.149   .     S
C773   O775    1.416   .     S
O775   H2066   0.937   .     S
C776   C779    1.526   .     S
C776   H777    1.097   .     S
C776   O778    1.443   .     S
O778   H2072   0.999   .     S
C779   H780    1.058   .     S
C779   H781    1.096   .     S
C779   N1891   1.546   .     S
C782   H784    1.119   .     S
C782   H783    1.083   .     S
C782   N1818   1.464   .     S
C785   C789    1.538   .     S
C785   H786    1.120   .     S
C785   H787    1.129   .     S
C785   H788    1.121   .     S
C789   C790    1.539   .     S
C789   C807    1.533   .     S
C789   C821    1.533   .     S
C790   H791    1.079   .     S
C790   H792    1.128   .     S
C790   H793    1.076   .     S
C794   H795    1.090   .     S
C794   C796    1.415   .     A
C794   C807    1.385   .     A
C796   H797    1.087   .     S
C796   C798    1.393   .     A
C798   C803    1.394   .     A
C798   O799    1.360   .     S
O799   C800    1.442   .     S
C800   H802    1.090   .     S
C800   H801    1.111   .     S
C800   C822    1.566   .     S
C803   H804    1.136   .     S
C803   C805    1.364   .     A
C805   H806    1.107   .     S
C805   C807    1.402   .     A
C808   H809    1.130   .     S
C808   C810    1.375   .     A
C808   C821    1.426   .     A
C810   H811    1.116   .     S
C810   C812    1.398   .     A
C812   C817    1.393   .     A
C812   O813    1.387   .     S
O813   C814    1.424   .     S
C814   H815    1.116   .     S
C814   H816    1.070   .     S
C814   C825    1.515   .     S
C817   H818    1.152   .     S
C817   C819    1.418   .     A
C819   H820    1.112   .     S
C819   C821    1.423   .     A
C822   C831    1.581   .     S
C822   H823    1.105   .     S
C822   O824    1.433   .     S
O824   H2055   1.004   .     S
C825   C828    1.403   .     S
C825   H826    1.098   .     S
C825   O827    1.445   .     S
O827   C828    1.473   .     S
C828   H829    1.120   .     S
C828   H830    1.096   .     S
C831   H833    1.105   .     S
C831   H832    1.132   .     S
C831   N1633   1.490   .     S
C834   C838    1.602   .     S
C834   H835    1.076   .     S
C834   H836    1.116   .     S
C834   H837    1.092   .     S
C838   C839    1.625   .     S
C838   C856    1.543   .     S
C838   C870    1.485   .     S
C839   H840    1.112   .     S
C839   H841    1.125   .     S
C839   H842    1.076   .     S
C843   H844    1.132   .     S
C843   C845    1.389   .     A
C843   C856    1.397   .     A
C845   H846    1.120   .     S
C845   C847    1.440   .     A
C847   C852    1.395   .     A
C847   O848    1.367   .     S
O848   C849    1.459   .     S
C849   H851    1.084   .     S
C849   H850    1.173   .     S
C849   C871    1.553   .     S
C852   H853    1.158   .     S
C852   C854    1.413   .     A
C854   H855    1.135   .     S
C854   C856    1.415   .     A
C857   H858    1.122   .     S
C857   C859    1.401   .     A
C857   C870    1.401   .     A
C859   H860    1.101   .     S
C859   C861    1.399   .     A
C861   C866    1.419   .     A
C861   O862    1.369   .     S
O862   C863    1.419   .     S
C863   H864    1.062   .     S
C863   H865    1.142   .     S
C863   C874    1.500   .     S
C866   H867    1.109   .     S
C866   C868    1.420   .     A
C868   H869    1.148   .     S
C868   C870    1.419   .     A
C871   C880    1.678   .     S
C871   H872    1.121   .     S
C871   O873    1.495   .     S
O873   H2056   0.935   .     S
C874   C877    1.452   .     S
C874   H875    1.099   .     S
C874   O876    1.446   .     S
O876   C877    1.461   .     S
C877   H878    1.111   .     S
C877   H879    1.054   .     S
C880   H882    1.086   .     S
C880   H881    1.086   .     S
C880   N1675   1.444   .     S
C883   C887    1.550   .     S
C883   H884    1.106   .     S
C883   H885    1.105   .     S
C883   H886    1.127   .     S
C887   C888    1.557   .     S
C887   C905    1.451   .     S
C887   C919    1.535   .     S
C888   H889    1.103   .     S
C888   H890    1.083   .     S
C888   H891    1.083   .     S
C892   H893    1.079   .     S
C892   C894    1.414   .     A
C892   C905    1.412   .     A
C894   H895    1.133   .     S
C894   C896    1.353   .     A
C896   C901    1.414   .     A
C896   O897    1.349   .     S
O897   C898    1.403   .     S
C898   H900    1.183   .     S
C898   H899    1.098   .     S
C898   C920    1.474   .     S
C901   H902    1.020   .     S
C901   C903    1.363   .     A
C903   H904    1.111   .     S
C903   C905    1.368   .     A
C906   H907    1.087   .     S
C906   C908    1.366   .     A
C906   C919    1.418   .     A
C908   H909    1.122   .     S
C908   C910    1.376   .     A
C910   C915    1.417   .     A
C910   O911    1.341   .     S
O911   C912    1.465   .     S
C912   H913    1.091   .     S
C912   H914    1.098   .     S
C912   C923    1.525   .     S
C915   H916    1.156   .     S
C915   C917    1.394   .     A
C917   H918    1.096   .     S
C917   C919    1.406   .     A
C920   C929    1.600   .     S
C920   H921    1.069   .     S
C920   O922    1.401   .     S
O922   H2057   0.920   .     S
C923   C926    1.579   .     S
C923   H924    1.067   .     S
C923   O925    1.418   .     S
O925   H2067   0.921   .     S
C926   H927    1.088   .     S
C926   H928    1.107   .     S
C926   N1925   1.485   1_455 S
C929   H931    1.092   .     S
C929   H930    1.089   .     S
C929   N1579   1.443   1_545 S
C932   C936    1.624   .     S
C932   H933    1.139   .     S
C932   H934    1.116   .     S
C932   H935    1.086   .     S
C936   C937    1.512   .     S
C936   C954    1.525   .     S
C936   C968    1.502   .     S
C937   H938    1.159   .     S
C937   H939    1.135   .     S
C937   H940    1.070   .     S
C941   H942    1.122   .     S
C941   C943    1.370   .     A
C941   C954    1.367   .     A
C943   H944    1.099   .     S
C943   C945    1.433   .     A
C945   C950    1.396   .     A
C945   O946    1.402   .     S
O946   C947    1.369   .     S
C947   H949    1.133   .     S
C947   H948    1.120   .     S
C947   C969    1.540   .     S
C950   H951    1.159   .     S
C950   C952    1.419   .     A
C952   H953    1.054   .     S
C952   C954    1.384   .     A
C955   H956    1.102   .     S
C955   C957    1.423   .     A
C955   C968    1.401   .     A
C957   H958    1.115   .     S
C957   C959    1.391   .     A
C959   C964    1.409   .     A
C959   O960    1.392   .     S
O960   C961    1.401   .     S
C961   H962    1.120   .     S
C961   H963    1.062   .     S
C961   C972    1.548   .     S
C964   H965    1.097   .     S
C964   C966    1.369   .     A
C966   H967    1.082   .     S
C966   C968    1.387   .     A
C969   C978    1.598   .     S
C969   H970    1.068   .     S
C969   O971    1.448   .     S
O971   H2076   0.922   .     S
C972   C975    1.451   .     S
C972   H973    1.079   .     S
C972   O974    1.470   .     S
O974   C975    1.432   .     S
C975   H976    1.081   .     S
C975   H977    1.086   .     S
C978   H980    1.100   .     S
C978   H979    1.066   .     S
C978   N1602   1.514   .     S
C981   C985    1.598   .     S
C981   H982    1.073   .     S
C981   H983    1.112   .     S
C981   H984    1.059   .     S
C985   C986    1.517   .     S
C985   C1003   1.586   .     S
C985   C1017   1.532   .     S
C986   H987    1.117   .     S
C986   H988    1.124   .     S
C986   H989    1.117   .     S
C990   H991    1.078   .     S
C990   C992    1.388   .     A
C990   C1003   1.449   .     A
C992   H993    1.089   .     S
C992   C994    1.389   .     A
C994   C999    1.394   .     A
C994   O995    1.365   .     S
O995   C996    1.379   .     S
C996   H998    1.199   .     S
C996   H997    1.104   .     S
C996   C1018   1.575   .     S
C999   H1000   1.056   .     S
C999   C1001   1.399   .     A
C1001  H1002   1.078   .     S
C1001  C1003   1.374   .     A
C1004  H1005   1.037   .     S
C1004  C1006   1.403   .     A
C1004  C1017   1.405   .     A
C1006  H1007   1.103   .     S
C1006  C1008   1.382   .     A
C1008  C1013   1.401   .     A
C1008  O1009   1.379   .     S
O1009  C1010   1.455   .     S
C1010  H1011   1.118   .     S
C1010  H1012   1.067   .     S
C1010  C1021   1.547   .     S
C1013  H1014   1.138   .     S
C1013  C1015   1.375   .     A
C1015  H1016   1.130   .     S
C1015  C1017   1.378   .     A
C1018  C1027   1.712   .     S
C1018  H1019   1.087   .     S
C1018  O1020   1.438   .     S
O1020  H2043   0.979   .     S
C1021  C1024   1.561   .     S
C1021  H1022   1.074   .     S
C1021  O1023   1.430   .     S
O1023  H2077   1.006   .     S
C1024  H1025   1.101   .     S
C1024  H1026   1.113   .     S
C1024  N1594   1.498   .     S
C1027  H1029   1.130   .     S
C1027  H1028   1.079   .     S
C1027  N1702   1.484   .     S
C1030  C1034   1.468   .     S
C1030  H1031   1.108   .     S
C1030  H1032   1.075   .     S
C1030  H1033   1.169   .     S
C1034  C1035   1.538   .     S
C1034  C1052   1.544   .     S
C1034  C1066   1.511   .     S
C1035  H1036   1.130   .     S
C1035  H1037   1.094   .     S
C1035  H1038   1.145   .     S
C1039  H1040   1.076   .     S
C1039  C1041   1.377   .     A
C1039  C1052   1.394   .     A
C1041  H1042   1.105   .     S
C1041  C1043   1.399   .     A
C1043  C1048   1.409   .     A
C1043  O1044   1.336   .     S
O1044  C1045   1.408   .     S
C1045  H1047   1.066   .     S
C1045  H1046   1.104   .     S
C1045  C1067   1.542   .     S
C1048  H1049   1.072   .     S
C1048  C1050   1.362   .     A
C1050  H1051   1.073   .     S
C1050  C1052   1.415   .     A
C1053  H1054   1.088   .     S
C1053  C1055   1.406   .     A
C1053  C1066   1.404   .     A
C1055  H1056   1.075   .     S
C1055  C1057   1.399   .     A
C1057  C1062   1.379   .     A
C1057  O1058   1.375   .     S
O1058  C1059   1.415   .     S
C1059  H1060   1.106   .     S
C1059  H1061   1.108   .     S
C1059  C1070   1.479   .     S
C1062  H1063   1.115   .     S
C1062  C1064   1.344   .     A
C1064  H1065   1.113   .     S
C1064  C1066   1.395   .     A
C1067  C1076   1.569   .     S
C1067  H1068   1.137   .     S
C1067  O1069   1.440   .     S
O1069  H2044   0.936   .     S
C1070  C1073   1.517   .     S
C1070  H1071   1.119   .     S
C1070  O1072   1.424   .     S
O1072  H2045   0.993   .     S
C1073  H1074   1.124   .     S
C1073  H1075   1.113   .     S
C1073  N1983   1.480   .     S
C1076  H1078   1.086   .     S
C1076  H1077   1.110   .     S
C1076  N1832   1.503   1_565 S
C1079  C1083   1.590   .     S
C1079  H1080   1.091   .     S
C1079  H1081   1.157   .     S
C1079  H1082   1.122   .     S
C1083  C1084   1.489   .     S
C1083  C1101   1.484   .     S
C1083  C1115   1.565   .     S
C1084  H1085   1.099   .     S
C1084  H1086   1.107   .     S
C1084  H1087   1.062   .     S
C1088  H1089   1.128   .     S
C1088  C1090   1.436   .     A
C1088  C1101   1.437   .     A
C1090  H1091   1.053   .     S
C1090  C1092   1.393   .     A
C1092  C1097   1.438   .     A
C1092  O1093   1.397   .     S
O1093  C1094   1.450   .     S
C1094  H1096   1.078   .     S
C1094  H1095   1.098   .     S
C1094  C1116   1.479   .     S
C1097  H1098   1.095   .     S
C1097  C1099   1.406   .     A
C1099  H1100   1.065   .     S
C1099  C1101   1.340   .     A
C1102  H1103   1.131   .     S
C1102  C1104   1.388   .     A
C1102  C1115   1.369   .     A
C1104  H1105   1.105   .     S
C1104  C1106   1.401   .     A
C1106  C1111   1.387   .     A
C1106  O1107   1.326   .     S
O1107  C1108   1.447   .     S
C1108  H1109   1.102   .     S
C1108  H1110   1.096   .     S
C1108  C1119   1.549   .     S
C1111  H1112   1.067   .     S
C1111  C1113   1.386   .     A
C1113  H1114   1.147   .     S
C1113  C1115   1.408   .     A
C1116  C1125   1.694   .     S
C1116  H1117   1.035   .     S
C1116  O1118   1.462   .     S
O1118  H2038   1.014   .     S
C1119  C1122   1.682   .     S
C1119  H1120   1.065   .     S
C1119  O1121   1.391   .     S
O1121  H2058   0.969   .     S
C1122  H1123   1.144   .     S
C1122  H1124   1.110   .     S
C1122  N1920   1.492   1_455 S
C1125  H1127   1.122   .     S
C1125  H1126   1.091   .     S
C1125  N1594   1.513   1_545 S
C1128  C1132   1.483   .     S
C1128  H1129   1.067   .     S
C1128  H1130   1.135   .     S
C1128  H1131   1.055   .     S
C1132  C1133   1.517   .     S
C1132  C1150   1.542   .     S
C1132  C1164   1.606   .     S
C1133  H1134   1.113   .     S
C1133  H1135   1.064   .     S
C1133  H1136   1.137   .     S
C1137  H1138   1.111   .     S
C1137  C1139   1.392   .     A
C1137  C1150   1.415   .     A
C1139  H1140   1.091   .     S
C1139  C1141   1.427   .     A
C1141  C1146   1.381   .     A
C1141  O1142   1.409   .     S
O1142  C1143   1.373   .     S
C1143  H1145   1.125   .     S
C1143  H1144   1.135   .     S
C1143  C1165   1.477   .     S
C1146  H1147   1.099   .     S
C1146  C1148   1.406   .     A
C1148  H1149   1.135   .     S
C1148  C1150   1.409   .     A
C1151  H1152   1.093   .     S
C1151  C1153   1.384   .     A
C1151  C1164   1.407   .     A
C1153  H1154   1.053   .     S
C1153  C1155   1.395   .     A
C1155  C1160   1.395   .     A
C1155  O1156   1.374   .     S
O1156  C1157   1.376   .     S
C1157  H1158   1.089   .     S
C1157  H1159   1.108   .     S
C1157  C1168   1.513   .     S
C1160  H1161   1.130   .     S
C1160  C1162   1.365   .     A
C1162  H1163   1.129   .     S
C1162  C1164   1.356   .     A
C1165  C1174   1.735   .     S
C1165  H1166   1.124   .     S
C1165  O1167   1.375   .     S
O1167  H2046   0.955   .     S
C1168  C1171   1.484   .     S
C1168  H1169   1.108   .     S
C1168  O1170   1.452   .     S
O1170  C1171   1.477   .     S
C1171  H1172   1.070   .     S
C1171  H1173   1.045   .     S
C1174  H1176   1.098   .     S
C1174  H1175   1.120   .     S
C1174  N2030   1.474   .     S
C1177  C1181   1.581   .     S
C1177  H1178   1.110   .     S
C1177  H1179   1.078   .     S
C1177  H1180   1.142   .     S
C1181  C1182   1.571   .     S
C1181  C1199   1.515   .     S
C1181  C1213   1.573   .     S
C1182  H1183   1.107   .     S
C1182  H1184   1.073   .     S
C1182  H1185   1.121   .     S
C1186  H1187   1.088   .     S
C1186  C1188   1.336   .     A
C1186  C1199   1.403   .     A
C1188  H1189   1.073   .     S
C1188  C1190   1.398   .     A
C1190  C1195   1.394   .     A
C1190  O1191   1.394   .     S
O1191  C1192   1.456   .     S
C1192  H1194   1.117   .     S
C1192  H1193   1.099   .     S
C1192  C1214   1.489   .     S
C1195  H1196   1.121   .     S
C1195  C1197   1.356   .     A
C1197  H1198   1.129   .     S
C1197  C1199   1.399   .     A
C1200  H1201   1.092   .     S
C1200  C1202   1.383   .     A
C1200  C1213   1.420   .     A
C1202  H1203   1.074   .     S
C1202  C1204   1.440   .     A
C1204  C1209   1.418   .     A
C1204  O1205   1.332   .     S
O1205  C1206   1.413   .     S
C1206  H1207   1.110   .     S
C1206  H1208   1.100   .     S
C1206  C1217   1.599   .     S
C1209  H1210   1.111   .     S
C1209  C1211   1.440   .     A
C1211  H1212   1.047   .     S
C1211  C1213   1.403   .     A
C1214  C1223   1.453   .     S
C1214  H1215   1.073   .     S
C1214  O1216   1.422   .     S
O1216  C1223   1.391   .     S
C1217  C1220   1.431   .     S
C1217  H1218   1.117   .     S
C1217  O1219   1.403   .     S
O1219  C1220   1.435   .     S
C1220  H1221   1.041   .     S
C1220  H1222   1.070   .     S
C1223  H1225   1.121   .     S
C1223  H1224   1.114   .     S
C1226  C1230   1.571   .     S
C1226  H1227   1.135   .     S
C1226  H1228   1.103   .     S
C1226  H1229   1.084   .     S
C1230  C1231   1.556   .     S
C1230  C1248   1.516   .     S
C1230  C1262   1.487   .     S
C1231  H1232   1.134   .     S
C1231  H1233   1.160   .     S
C1231  H1234   1.146   .     S
C1235  H1236   1.106   .     S
C1235  C1237   1.404   .     A
C1235  C1248   1.436   .     A
C1237  H1238   1.084   .     S
C1237  C1239   1.364   .     A
C1239  C1244   1.413   .     A
C1239  O1240   1.389   .     S
O1240  C1241   1.379   .     S
C1241  H1243   1.076   .     S
C1241  H1242   1.130   .     S
C1241  C1263   1.576   .     S
C1244  H1245   1.116   .     S
C1244  C1246   1.374   .     A
C1246  H1247   1.173   .     S
C1246  C1248   1.377   .     A
C1249  H1250   1.094   .     S
C1249  C1251   1.379   .     A
C1249  C1262   1.406   .     A
C1251  H1252   1.075   .     S
C1251  C1253   1.401   .     A
C1253  C1258   1.419   .     A
C1253  O1254   1.365   .     S
O1254  C1255   1.400   .     S
C1255  H1256   1.137   .     S
C1255  H1257   1.090   .     S
C1255  C1266   1.497   .     S
C1258  H1259   1.059   .     S
C1258  C1260   1.402   .     A
C1260  H1261   1.081   .     S
C1260  C1262   1.370   .     A
C1263  C1272   1.613   .     S
C1263  H1264   1.166   .     S
C1263  O1265   1.449   .     S
O1265  H2068   0.993   .     S
C1266  C1269   1.471   .     S
C1266  H1267   1.118   .     S
C1266  O1268   1.439   .     S
O1268  C1269   1.447   .     S
C1269  H1270   1.123   .     S
C1269  H1271   1.061   .     S
C1272  H1274   1.146   .     S
C1272  H1273   1.084   .     S
C1272  N1847   1.491   1_556 S
C1275  C1279   1.571   .     S
C1275  H1276   1.109   .     S
C1275  H1277   1.081   .     S
C1275  H1278   1.143   .     S
C1279  C1280   1.595   .     S
C1279  C1297   1.570   .     S
C1279  C1311   1.544   .     S
C1280  H1281   1.093   .     S
C1280  H1282   1.125   .     S
C1280  H1283   1.090   .     S
C1284  H1285   1.095   .     S
C1284  C1286   1.400   .     A
C1284  C1297   1.414   .     A
C1286  H1287   1.101   .     S
C1286  C1288   1.417   .     A
C1288  C1293   1.408   .     A
C1288  O1289   1.376   .     S
O1289  C1290   1.406   .     S
C1290  H1292   1.116   .     S
C1290  H1291   1.115   .     S
C1290  C1312   1.509   .     S
C1293  H1294   1.139   .     S
C1293  C1295   1.389   .     A
C1295  H1296   1.107   .     S
C1295  C1297   1.371   .     A
C1298  H1299   1.099   .     S
C1298  C1300   1.380   .     A
C1298  C1311   1.387   .     A
C1300  H1301   1.077   .     S
C1300  C1302   1.392   .     A
C1302  C1307   1.435   .     A
C1302  O1303   1.379   .     S
O1303  C1304   1.394   .     S
C1304  H1305   1.114   .     S
C1304  H1306   1.156   .     S
C1304  C1315   1.551   .     S
C1307  H1308   1.097   .     S
C1307  C1309   1.404   .     A
C1309  H1310   1.116   .     S
C1309  C1311   1.406   .     A
C1312  C1321   1.594   .     S
C1312  H1313   1.108   .     S
C1312  O1314   1.439   .     S
O1314  H2059   0.943   .     S
C1315  C1318   1.688   .     S
C1315  H1316   1.097   .     S
C1315  O1317   1.481   .     S
O1317  H2060   0.957   .     S
C1318  H1319   1.078   .     S
C1318  H1320   1.061   .     S
C1318  N1655   1.437   1_556 S
C1321  H1323   1.152   .     S
C1321  H1322   1.066   .     S
C1321  N1789   1.490   .     S
C1324  C1328   1.520   .     S
C1324  H1325   1.147   .     S
C1324  H1326   1.123   .     S
C1324  H1327   1.100   .     S
C1328  C1329   1.517   .     S
C1328  C1346   1.518   .     S
C1328  C1360   1.526   .     S
C1329  H1330   1.108   .     S
C1329  H1331   1.117   .     S
C1329  H1332   1.093   .     S
C1333  H1334   1.093   .     S
C1333  C1335   1.413   .     A
C1333  C1346   1.386   .     A
C1335  H1336   1.110   .     S
C1335  C1337   1.410   .     A
C1337  C1342   1.407   .     A
C1337  O1338   1.363   .     S
O1338  C1339   1.440   .     S
C1339  H1341   1.079   .     S
C1339  H1340   1.133   .     S
C1339  C1361   1.521   .     S
C1342  H1343   1.083   .     S
C1342  C1344   1.436   .     A
C1344  H1345   1.098   .     S
C1344  C1346   1.408   .     A
C1347  H1348   1.125   .     S
C1347  C1349   1.357   .     A
C1347  C1360   1.381   .     A
C1349  H1350   1.121   .     S
C1349  C1351   1.368   .     A
C1351  C1356   1.374   .     A
C1351  O1352   1.393   .     S
O1352  C1353   1.436   .     S
C1353  H1354   1.071   .     S
C1353  H1355   1.092   .     S
C1353  C1364   1.553   .     S
C1356  H1357   1.096   .     S
C1356  C1358   1.425   .     A
C1358  H1359   1.061   .     S
C1358  C1360   1.398   .     A
C1361  C1370   1.559   .     S
C1361  H1362   1.098   .     S
C1361  O1363   1.430   .     S
O1363  H2078   0.943   .     S
C1364  C1367   1.576   .     S
C1364  H1365   1.122   .     S
C1364  O1366   1.459   .     S
O1366  H2079   0.960   .     S
C1367  H1368   1.047   .     S
C1367  H1369   1.111   .     S
C1367  N1615   1.475   1_455 S
C1370  H1372   1.047   .     S
C1370  H1371   1.108   .     S
C1370  N1688   1.432   .     S
C1373  C1377   1.623   .     S
C1373  H1374   1.134   .     S
C1373  H1375   1.121   .     S
C1373  H1376   1.134   .     S
C1377  C1378   1.545   .     S
C1377  C1395   1.519   .     S
C1377  C1409   1.520   .     S
C1378  H1379   1.037   .     S
C1378  H1380   1.102   .     S
C1378  H1381   1.112   .     S
C1382  H1383   1.089   .     S
C1382  C1384   1.364   .     A
C1382  C1395   1.369   .     A
C1384  H1385   1.145   .     S
C1384  C1386   1.397   .     A
C1386  C1391   1.383   .     A
C1386  O1387   1.425   .     S
O1387  C1388   1.441   .     S
C1388  H1390   1.091   .     S
C1388  H1389   1.078   .     S
C1388  C1410   1.494   .     S
C1391  H1392   1.078   .     S
C1391  C1393   1.410   .     A
C1393  H1394   1.162   .     S
C1393  C1395   1.404   .     A
C1396  H1397   1.106   .     S
C1396  C1398   1.418   .     A
C1396  C1409   1.384   .     A
C1398  H1399   1.032   .     S
C1398  C1400   1.405   .     A
C1400  C1405   1.407   .     A
C1400  O1401   1.429   .     S
O1401  C1402   1.483   .     S
C1402  H1403   1.099   .     S
C1402  H1404   1.072   .     S
C1402  C1413   1.454   .     S
C1405  H1406   1.116   .     S
C1405  C1407   1.398   .     A
C1407  H1408   1.052   .     S
C1407  C1409   1.405   .     A
C1410  C1419   1.538   .     S
C1410  H1411   1.072   .     S
C1410  O1412   1.368   .     S
O1412  H2047   0.966   .     S
C1413  C1416   1.521   .     S
C1413  H1414   1.037   .     S
C1413  O1415   1.480   .     S
O1415  H2069   0.942   .     S
C1416  H1417   1.109   .     S
C1416  H1418   1.138   .     S
C1416  N1642   1.444   .     S
C1419  H1421   1.110   .     S
C1419  H1420   1.070   .     S
C1419  N1619   1.525   1_565 S
C1422  C1426   1.542   .     S
C1422  H1423   1.103   .     S
C1422  H1424   1.121   .     S
C1422  H1425   1.153   .     S
C1426  C1427   1.530   .     S
C1426  C1444   1.597   .     S
C1426  C1458   1.561   .     S
C1427  H1428   1.069   .     S
C1427  H1429   1.141   .     S
C1427  H1430   1.116   .     S
C1431  H1432   1.082   .     S
C1431  C1433   1.415   .     A
C1431  C1444   1.410   .     A
C1433  H1434   1.108   .     S
C1433  C1435   1.402   .     A
C1435  C1440   1.368   .     A
C1435  O1436   1.392   .     S
O1436  C1437   1.419   .     S
C1437  H1439   1.060   .     S
C1437  H1438   1.107   .     S
C1437  C1459   1.470   .     S
C1440  H1441   1.090   .     S
C1440  C1442   1.409   .     A
C1442  H1443   1.117   .     S
C1442  C1444   1.471   .     A
C1445  H1446   1.088   .     S
C1445  C1447   1.415   .     A
C1445  C1458   1.416   .     A
C1447  H1448   1.088   .     S
C1447  C1449   1.386   .     A
C1449  C1454   1.409   .     A
C1449  O1450   1.349   .     S
O1450  C1451   1.459   .     S
C1451  H1452   1.087   .     S
C1451  H1453   1.092   .     S
C1451  C1462   1.524   .     S
C1454  H1455   1.060   .     S
C1454  C1456   1.399   .     A
C1456  H1457   1.094   .     S
C1456  C1458   1.423   .     A
C1459  C1468   1.591   .     S
C1459  H1460   1.057   .     S
C1459  O1461   1.439   .     S
O1461  H2048   0.939   .     S
C1462  C1465   1.576   .     S
C1462  H1463   1.112   .     S
C1462  O1464   1.434   .     S
O1464  H2080   0.963   .     S
C1465  H1466   1.098   .     S
C1465  H1467   1.066   .     S
C1465  N1660   1.454   .     S
C1468  H1470   1.145   .     S
C1468  H1469   1.141   .     S
C1468  N1906   1.491   1_564 S
C1471  C1475   1.503   .     S
C1471  H1472   1.078   .     S
C1471  H1473   1.109   .     S
C1471  H1474   1.103   .     S
C1475  C1476   1.576   .     S
C1475  C1493   1.509   .     S
C1475  C1507   1.561   .     S
C1476  H1477   1.137   .     S
C1476  H1478   1.108   .     S
C1476  H1479   1.063   .     S
C1480  H1481   1.125   .     S
C1480  C1482   1.390   .     A
C1480  C1493   1.376   .     A
C1482  H1483   1.085   .     S
C1482  C1484   1.429   .     A
C1484  C1489   1.348   .     A
C1484  O1485   1.390   .     S
O1485  C1486   1.458   .     S
C1486  H1488   1.145   .     S
C1486  H1487   1.086   .     S
C1486  C1508   1.497   .     S
C1489  H1490   1.138   .     S
C1489  C1491   1.413   .     A
C1491  H1492   1.083   .     S
C1491  C1493   1.426   .     A
C1494  H1495   1.085   .     S
C1494  C1496   1.363   .     A
C1494  C1507   1.381   .     A
C1496  H1497   1.105   .     S
C1496  C1498   1.357   .     A
C1498  C1503   1.428   .     A
C1498  O1499   1.392   .     S
O1499  C1500   1.487   .     S
C1500  H1501   1.101   .     S
C1500  H1502   1.142   .     S
C1500  C1511   1.515   .     S
C1503  H1504   1.111   .     S
C1503  C1505   1.376   .     A
C1505  H1506   1.092   .     S
C1505  C1507   1.402   .     A
C1508  C1517   1.541   .     S
C1508  H1509   1.148   .     S
C1508  O1510   1.455   .     S
O1510  H2039   0.950   .     S
C1511  C1514   1.511   .     S
C1511  H1512   1.050   .     S
C1511  O1513   1.426   .     S
O1513  C1514   1.398   .     S
C1514  H1515   1.117   .     S
C1514  H1516   1.094   .     S
C1517  H1519   1.081   .     S
C1517  H1518   1.127   .     S
C1517  N1938   1.477   .     S
C1520  C1524   1.557   .     S
C1520  H1521   1.082   .     S
C1520  H1522   1.122   .     S
C1520  H1523   1.118   .     S
C1524  C1525   1.541   .     S
C1524  C1542   1.526   .     S
C1524  C1556   1.454   .     S
C1525  H1526   1.094   .     S
C1525  H1527   1.119   .     S
C1525  H1528   1.048   .     S
C1529  H1530   1.104   .     S
C1529  C1531   1.343   .     A
C1529  C1542   1.356   .     A
C1531  H1532   1.125   .     S
C1531  C1533   1.413   .     A
C1533  C1538   1.437   .     A
C1533  O1534   1.332   .     S
O1534  C1535   1.467   .     S
C1535  H1537   1.062   .     S
C1535  H1536   1.118   .     S
C1535  C1557   1.528   .     S
C1538  H1539   1.158   .     S
C1538  C1540   1.394   .     A
C1540  H1541   1.120   .     S
C1540  C1542   1.374   .     A
C1543  H1544   1.154   .     S
C1543  C1545   1.332   .     A
C1543  C1556   1.464   .     A
C1545  H1546   1.093   .     S
C1545  C1547   1.357   .     A
C1547  C1552   1.389   .     A
C1547  O1548   1.399   .     S
O1548  C1549   1.459   .     S
C1549  H1550   1.093   .     S
C1549  H1551   1.100   .     S
C1549  C1560   1.533   .     S
C1552  H1553   1.098   .     S
C1552  C1554   1.403   .     A
C1554  H1555   1.103   .     S
C1554  C1556   1.417   .     A
C1557  C1566   1.644   .     S
C1557  H1558   1.114   .     S
C1557  O1559   1.464   .     S
O1559  H2061   0.931   .     S
C1560  C1563   1.617   .     S
C1560  H1561   1.119   .     S
C1560  O1562   1.401   .     S
O1562  H2062   0.975   .     S
C1563  H1564   1.096   .     S
C1563  H1565   1.088   .     S
C1563  N1615   1.466   .     S
C1566  H1568   1.075   .     S
C1566  H1567   1.130   .     S
C1566  N1742   1.461   .     S
C1569  C1571   1.405   .     A
C1569  C1581   1.374   .     A
C1569  H1570   1.097   .     S
C1571  C1573   1.401   .     A
C1571  H1572   1.132   .     S
C1573  C1576   1.407   .     A
C1573  N1574   1.425   .     S
N1574  H1575   1.011   .     S
C1576  C1578   1.426   .     A
C1576  H1577   1.102   .     S
C1578  C1581   1.450   .     A
C1578  N1579   1.442   .     S
N1579  H1580   1.032   .     S
N1579  C929    1.443   1_565 S
C1581  H1582   1.119   .     S
C1583  C1585   1.401   .     A
C1583  C1595   1.363   .     A
C1583  H1584   1.112   .     S
C1585  C1587   1.422   .     A
C1585  H1586   1.067   .     S
C1587  C1591   1.414   .     A
C1587  N1588   1.448   .     S
N1588  H1589   0.993   .     S
N1588  H1590   1.038   .     S
C1591  C1593   1.420   .     A
C1591  H1592   1.133   .     S
C1593  C1595   1.411   .     A
C1593  N1594   1.412   .     S
N1594  C1125   1.513   1_565 S
C1595  H1596   1.073   .     S
C1597  C1599   1.411   .     A
C1597  C1608   1.376   .     A
C1597  H1598   1.143   .     S
C1599  C1601   1.391   .     A
C1599  H1600   1.045   .     S
C1601  C1603   1.404   .     A
C1601  N1602   1.440   .     S
C1603  C1605   1.399   .     A
C1603  H1604   1.115   .     S
C1605  C1608   1.443   .     A
C1605  N1606   1.451   .     S
N1606  H1607   1.008   .     S
C1608  H1609   1.118   .     S
C1610  C1612   1.380   .     A
C1610  C1620   1.372   .     A
C1610  H1611   1.170   .     S
C1612  C1614   1.413   .     A
C1612  H1613   1.079   .     S
C1614  C1616   1.446   .     A
C1614  N1615   1.446   .     S
N1615  C1367   1.475   1_655 S
C1616  C1618   1.425   .     A
C1616  H1617   1.096   .     S
C1618  C1620   1.376   .     A
C1618  N1619   1.410   .     S
N1619  C1419   1.525   1_545 S
C1620  H1621   1.080   .     S
C1622  C1624   1.414   .     A
C1622  C1635   1.385   .     A
C1622  H1623   1.113   .     S
C1624  C1626   1.417   .     A
C1624  H1625   1.113   .     S
C1626  C1630   1.379   .     A
C1626  N1627   1.403   .     S
N1627  H1628   0.994   .     S
N1627  H1629   1.019   .     S
C1630  C1632   1.399   .     A
C1630  H1631   1.150   .     S
C1632  C1635   1.440   .     A
C1632  N1633   1.394   .     S
N1633  H1634   1.008   .     S
C1635  H1636   1.124   .     S
C1637  C1639   1.402   .     A
C1637  C1648   1.401   .     A
C1637  H1638   1.043   .     S
C1639  C1641   1.395   .     A
C1639  H1640   1.070   .     S
C1641  C1644   1.369   .     A
C1641  N1642   1.469   .     S
N1642  H1643   0.989   .     S
C1644  C1646   1.444   .     A
C1644  H1645   1.119   .     S
C1646  C1648   1.387   .     A
C1646  N1647   1.446   .     S
C1648  H1649   1.105   .     S
C1650  C1652   1.409   .     A
C1650  C1662   1.411   .     A
C1650  H1651   1.115   .     S
C1652  C1654   1.386   .     A
C1652  H1653   1.054   .     S
C1654  C1657   1.357   .     A
C1654  N1655   1.420   .     S
N1655  H1656   0.984   .     S
N1655  C1318   1.437   1_554 S
C1657  C1659   1.415   .     A
C1657  H1658   1.083   .     S
C1659  C1662   1.422   .     A
C1659  N1660   1.393   .     S
N1660  H1661   1.019   .     S
C1662  H1663   1.073   .     S
C1664  C1666   1.382   .     A
C1664  C1676   1.382   .     A
C1664  H1665   1.102   .     S
C1666  C1668   1.455   .     A
C1666  H1667   1.092   .     S
C1668  C1672   1.398   .     A
C1668  N1669   1.434   .     S
N1669  H1670   1.002   .     S
N1669  H1671   1.015   .     S
C1672  C1674   1.395   .     A
C1672  H1673   1.128   .     S
C1674  C1676   1.451   .     A
C1674  N1675   1.418   .     S
N1675  C191    1.436   1_455 S
C1676  H1677   1.093   .     S
C1678  C1680   1.427   .     A
C1678  C1690   1.352   .     A
C1678  H1679   1.075   .     S
C1680  C1682   1.390   .     A
C1680  H1681   1.062   .     S
C1682  C1685   1.410   .     A
C1682  N1683   1.403   .     S
N1683  H1684   0.981   .     S
N1683  C142    1.499   1_556 S
C1685  C1687   1.417   .     A
C1685  H1686   1.056   .     S
C1687  C1690   1.409   .     A
C1687  N1688   1.408   .     S
N1688  H1689   1.058   .     S
C1690  H1691   1.090   .     S
C1692  C1694   1.423   .     A
C1692  C1704   1.369   .     A
C1692  H1693   1.082   .     S
C1694  C1696   1.378   .     A
C1694  H1695   1.125   .     S
C1696  C1699   1.448   .     A
C1696  N1697   1.429   .     S
N1697  H1698   1.047   .     S
N1697  C387    1.507   1_556 S
C1699  C1701   1.383   .     A
C1699  H1700   1.142   .     S
C1701  C1704   1.429   .     A
C1701  N1702   1.423   .     S
N1702  H1703   1.016   .     S
C1704  H1705   1.127   .     S
C1706  C1708   1.391   .     A
C1706  C1719   1.376   .     A
C1706  H1707   1.086   .     S
C1708  C1710   1.390   .     A
C1708  H1709   1.091   .     S
C1710  C1714   1.394   .     A
C1710  N1711   1.414   .     S
N1711  H1712   1.004   .     S
N1711  H1713   1.014   .     S
C1714  C1716   1.428   .     A
C1714  H1715   1.121   .     S
C1716  C1719   1.386   .     A
C1716  N1717   1.420   .     S
N1717  H1718   0.985   .     S
N1717  C243    1.460   1_656 S
C1719  H1720   1.100   .     S
C1721  C1723   1.389   .     A
C1721  C1735   1.368   .     A
C1721  H1722   1.081   .     S
C1723  C1725   1.370   .     A
C1723  H1724   1.077   .     S
C1725  C1729   1.459   .     A
C1725  N1726   1.435   .     S
N1726  H1727   1.006   .     S
N1726  H1728   1.038   .     S
C1729  C1731   1.404   .     A
C1729  H1730   1.124   .     S
C1731  C1735   1.445   .     A
C1731  N1732   1.362   .     S
N1732  H1733   0.967   .     S
N1732  H1734   0.984   .     S
C1735  H1736   1.087   .     S
C1737  C1739   1.395   .     A
C1737  C1750   1.392   .     A
C1737  H1738   1.106   .     S
C1739  C1741   1.456   .     A
C1739  H1740   1.155   .     S
C1741  C1744   1.414   .     A
C1741  N1742   1.404   .     S
N1742  H1743   1.003   .     S
C1744  C1746   1.399   .     A
C1744  H1745   1.114   .     S
C1746  C1750   1.449   .     A
C1746  N1747   1.375   .     S
N1747  H1748   0.992   .     S
N1747  H1749   0.994   .     S
C1750  H1751   1.083   .     S
C1752  C1754   1.393   .     A
C1752  C1766   1.409   .     A
C1752  H1753   1.135   .     S
C1754  C1756   1.419   .     A
C1754  H1755   1.081   .     S
C1756  C1760   1.373   .     A
C1756  N1757   1.454   .     S
N1757  H1758   0.977   .     S
N1757  H1759   0.992   .     S
C1760  C1762   1.403   .     A
C1760  H1761   1.113   .     S
C1762  C1766   1.338   .     A
C1762  N1763   1.412   .     S
N1763  H1764   1.027   .     S
N1763  H1765   1.003   .     S
C1766  H1767   1.102   .     S
C1768  C1770   1.360   .     A
C1768  C1782   1.441   .     A
C1768  H1769   1.147   .     S
C1770  C1772   1.437   .     A
C1770  H1771   1.075   .     S
C1772  C1776   1.391   .     A
C1772  N1773   1.365   .     S
N1773  H1774   0.945   .     S
N1773  H1775   0.980   .     S
C1776  C1778   1.388   .     A
C1776  H1777   1.099   .     S
C1778  C1782   1.392   .     A
C1778  N1779   1.366   .     S
N1779  H1780   0.995   .     S
N1779  H1781   0.983   .     S
C1782  H1783   1.103   .     S
C1784  C1786   1.374   .     A
C1784  C1797   1.396   .     A
C1784  H1785   1.042   .     S
C1786  C1788   1.376   .     A
C1786  H1787   1.083   .     S
C1788  C1791   1.430   .     A
C1788  N1789   1.426   .     S
N1789  H1790   1.001   .     S
C1791  C1793   1.412   .     A
C1791  H1792   1.105   .     S
C1793  C1797   1.421   .     A
C1793  N1794   1.410   .     S
N1794  H1795   0.999   .     S
N1794  H1796   0.977   .     S
C1797  H1798   1.102   .     S
C1799  C1801   1.406   .     A
C1799  C1811   1.410   .     A
C1799  H1800   1.135   .     S
C1801  C1803   1.411   .     A
C1801  H1802   1.061   .     S
C1803  C1806   1.406   .     A
C1803  N1804   1.449   .     S
N1804  H1805   0.987   .     S
N1804  C439    1.437   1_655 S
C1806  C1808   1.391   .     A
C1806  H1807   1.141   .     S
C1808  C1811   1.437   .     A
C1808  N1809   1.418   .     S
N1809  H1810   0.972   .     S
N1809  C684    1.453   1_556 S
C1811  H1812   1.140   .     S
C1813  C1815   1.396   .     A
C1813  C1825   1.315   .     A
C1813  H1814   1.136   .     S
C1815  C1817   1.449   .     A
C1815  H1816   1.060   .     S
C1817  C1820   1.413   .     A
C1817  N1818   1.374   .     S
N1818  H1819   1.101   .     S
C1820  C1822   1.387   .     A
C1820  H1821   1.105   .     S
C1822  C1825   1.431   .     A
C1822  N1823   1.394   .     S
N1823  H1824   0.990   .     S
N1823  C289    1.454   1_566 S
C1825  H1826   1.109   .     S
C1827  C1829   1.377   .     A
C1827  C1840   1.412   .     A
C1827  H1828   1.104   .     S
C1829  C1831   1.390   .     A
C1829  H1830   1.128   .     S
C1831  C1834   1.384   .     A
C1831  N1832   1.412   .     S
N1832  H1833   1.022   .     S
N1832  C1076   1.503   1_545 S
C1834  C1836   1.336   .     A
C1834  H1835   1.162   .     S
C1836  C1840   1.375   .     A
C1836  N1837   1.361   .     S
N1837  H1838   1.029   .     S
N1837  H1839   1.010   .     S
C1840  H1841   1.083   .     S
C1842  C1844   1.381   .     A
C1842  C1854   1.411   .     A
C1842  H1843   1.168   .     S
C1844  C1846   1.389   .     A
C1844  H1845   1.090   .     S
C1846  C1849   1.388   .     A
C1846  N1847   1.403   .     S
N1847  H1848   0.931   .     S
N1847  C1272   1.491   1_554 S
C1849  C1851   1.385   .     A
C1849  H1850   1.105   .     S
C1851  C1854   1.420   .     A
C1851  N1852   1.472   .     S
N1852  H1853   1.014   .     S
C1854  H1855   1.047   .     S
C1856  C1858   1.373   .     A
C1856  C1868   1.365   .     A
C1856  H1857   1.127   .     S
C1858  C1860   1.416   .     A
C1858  H1859   1.071   .     S
C1860  C1864   1.403   .     A
C1860  N1861   1.373   .     S
N1861  H1862   1.004   .     S
N1861  H1863   1.075   .     S
C1864  C1866   1.392   .     A
C1864  H1865   1.111   .     S
C1866  C1868   1.466   .     A
C1866  N1867   1.440   .     S
N1867  C681    1.497   1_455 S
C1868  H1869   1.120   .     S
C1870  C1872   1.376   .     A
C1870  C1884   1.393   .     A
C1870  H1871   1.113   .     S
C1872  C1874   1.420   .     A
C1872  H1873   1.126   .     S
C1874  C1878   1.403   .     A
C1874  N1875   1.426   .     S
N1875  H1876   1.071   .     S
N1875  H1877   1.013   .     S
C1878  C1880   1.391   .     A
C1878  H1879   1.072   .     S
C1880  C1884   1.396   .     A
C1880  N1881   1.458   .     S
N1881  H1882   1.011   .     S
N1881  H1883   1.036   .     S
C1884  H1885   1.075   .     S
C1886  C1888   1.427   .     A
C1886  C1899   1.358   .     A
C1886  H1887   1.051   .     S
C1888  C1890   1.402   .     A
C1888  H1889   1.130   .     S
C1890  C1893   1.458   .     A
C1890  N1891   1.406   .     S
N1891  H1892   1.001   .     S
C1893  C1895   1.402   .     A
C1893  H1894   1.118   .     S
C1895  C1899   1.394   .     A
C1895  N1896   1.434   .     S
N1896  H1897   1.033   .     S
N1896  H1898   0.961   .     S
C1899  H1900   1.114   .     S
C1901  C1903   1.429   .     A
C1901  C1913   1.388   .     A
C1901  H1902   1.135   .     S
C1903  C1905   1.472   .     A
C1903  H1904   1.102   .     S
C1905  C1907   1.428   .     A
C1905  N1906   1.454   .     S
N1906  C1468   1.491   1_546 S
C1907  C1909   1.406   .     A
C1907  H1908   1.093   .     S
C1909  C1913   1.355   .     A
C1909  N1910   1.382   .     S
N1910  H1911   0.961   .     S
N1910  H1912   1.042   .     S
C1913  H1914   1.126   .     S
C1915  C1917   1.389   .     A
C1915  C1926   1.415   .     A
C1915  H1916   1.098   .     S
C1917  C1919   1.451   .     A
C1917  H1918   1.124   .     S
C1919  C1922   1.390   .     A
C1919  N1920   1.401   .     S
N1920  H1921   0.992   .     S
N1920  C1122   1.492   1_655 S
C1922  C1924   1.389   .     A
C1922  H1923   1.060   .     S
C1924  C1926   1.449   .     A
C1924  N1925   1.408   .     S
N1925  C926    1.485   1_655 S
C1926  H1927   1.154   .     S
C1928  C1930   1.386   .     A
C1928  C1940   1.339   .     A
C1928  H1929   1.141   .     S
C1930  C1932   1.468   .     A
C1930  H1931   1.100   .     S
C1932  C1935   1.388   .     A
C1932  N1933   1.396   .     S
N1933  H1934   1.013   .     S
N1933  C338    1.441   1_556 S
C1935  C1937   1.378   .     A
C1935  H1936   1.091   .     S
C1937  C1940   1.414   .     A
C1937  N1938   1.436   .     S
N1938  H1939   0.982   .     S
C1940  H1941   1.103   .     S
C1942  C1944   1.360   .     A
C1942  C1956   1.416   .     A
C1942  H1943   1.050   .     S
C1944  C1946   1.407   .     A
C1944  H1945   1.059   .     S
C1946  C1950   1.401   .     A
C1946  N1947   1.389   .     S
N1947  H1948   0.974   .     S
N1947  H1949   0.955   .     S
C1950  C1952   1.438   .     A
C1950  H1951   1.145   .     S
C1952  C1956   1.369   .     A
C1952  N1953   1.391   .     S
N1953  H1954   0.982   .     S
N1953  H1955   0.987   .     S
C1956  H1957   1.110   .     S
C1958  C1960   1.408   .     A
C1958  C1971   1.380   .     A
C1958  H1959   1.055   .     S
C1960  C1962   1.425   .     A
C1960  H1961   1.103   .     S
C1962  C1966   1.383   .     A
C1962  N1963   1.337   .     S
N1963  H1964   1.007   .     S
N1963  H1965   0.978   .     S
C1966  C1968   1.382   .     A
C1966  H1967   1.127   .     S
C1968  C1971   1.319   .     A
C1968  N1969   1.513   .     S
N1969  H1970   0.965   .     S
N1969  C240    1.394   1_556 S
C1971  H1972   1.047   .     S
C1973  C1975   1.360   .     A
C1973  C1985   1.382   .     A
C1973  H1974   1.041   .     S
C1975  C1977   1.382   .     A
C1975  H1976   1.143   .     S
C1977  C1980   1.403   .     A
C1977  N1978   1.442   .     S
N1978  H1979   1.049   .     S
C1980  C1982   1.384   .     A
C1980  H1981   1.160   .     S
C1982  C1985   1.407   .     A
C1982  N1983   1.412   .     S
N1983  H1984   0.991   .     S
C1985  H1986   1.149   .     S
C1987  C1989   1.387   .     A
C1987  C2001   1.376   .     A
C1987  H1988   1.101   .     S
C1989  C1991   1.414   .     A
C1989  H1990   1.102   .     S
C1991  C1995   1.419   .     A
C1991  N1992   1.423   .     S
N1992  H1993   1.003   .     S
N1992  H1994   1.022   .     S
C1995  C1997   1.382   .     A
C1995  H1996   1.126   .     S
C1997  C2001   1.414   .     A
C1997  N1998   1.384   .     S
N1998  H1999   1.013   .     S
N1998  H2000   1.029   .     S
C2001  H2002   1.168   .     S
C2003  C2005   1.373   .     A
C2003  C2017   1.415   .     A
C2003  H2004   1.099   .     S
C2005  C2007   1.382   .     A
C2005  H2006   1.082   .     S
C2007  C2011   1.406   .     A
C2007  N2008   1.407   .     S
N2008  H2009   1.039   .     S
N2008  H2010   0.997   .     S
C2011  C2013   1.406   .     A
C2011  H2012   1.135   .     S
C2013  C2017   1.400   .     A
C2013  N2014   1.418   .     S
N2014  H2015   1.020   .     S
N2014  H2016   1.015   .     S
C2017  H2018   1.066   .     S
C2019  C2021   1.425   .     A
C2019  C2031   1.362   .     A
C2019  H2020   1.033   .     S
C2021  C2023   1.431   .     A
C2021  H2022   1.150   .     S
C2023  C2027   1.420   .     A
C2023  N2024   1.329   .     S
N2024  H2025   1.020   .     S
N2024  H2026   0.971   .     S
C2027  C2029   1.395   .     A
C2027  H2028   1.045   .     S
C2029  C2031   1.394   .     A
C2029  N2030   1.406   .     S
C2031  H2032   1.129   .     S
