# Supplementary material for: Investigation on the Underlying Mechanisms of the Mechanical and Electrical Enhancement of Nano-SiO2-Doped Epoxy Resins: A Molecular Simulation Study
Source: Molecules. 2025 Jul 14;30(14):2960. doi: 10.3390/molecules30142960 (PMC12297980; doi:10.3390/molecules30142960)
Supplement: Supplementary file 1 [file molecules-30-02960-s001.zip › supplementary/EP@SiO2.cif]

data_xlink-doped
_audit_creation_date              2025-06-06
_audit_creation_method            'Materials Studio'
_symmetry_space_group_name_H-M    'P1'
_symmetry_Int_Tables_number       1
_symmetry_cell_setting            triclinic
loop_
_symmetry_equiv_pos_as_xyz
  x,y,z
_cell_length_a                    27.9078
_cell_length_b                    27.9078
_cell_length_c                    27.9078
_cell_angle_alpha                 90.0000
_cell_angle_beta                  90.0000
_cell_angle_gamma                 90.0000
loop_
_atom_site_label
_atom_site_type_symbol
_atom_site_fract_x
_atom_site_fract_y
_atom_site_fract_z
_atom_site_U_iso_or_equiv
_atom_site_adp_type
_atom_site_occupancy
C1     C     0.98473   0.74568   0.61908   0.00000  Uiso   1.00
H2     H     0.99681   0.72270   0.58971   0.00000  Uiso   1.00
H3     H     0.98196   0.72237   0.64975   0.00000  Uiso   1.00
H4     H     1.01613   0.77041   0.62682   0.00000  Uiso   1.00
C5     C     0.93609   0.77313   0.61321   0.00000  Uiso   1.00
C6     C     0.94173   0.81320   0.57365   0.00000  Uiso   1.00
H7     H     0.91213   0.83930   0.56453   0.00000  Uiso   1.00
H8     H     0.94892   0.79772   0.53947   0.00000  Uiso   1.00
H9     H     0.97044   0.83703   0.58190   0.00000  Uiso   1.00
C10    C     0.89619   0.70017   0.57212   0.00000  Uiso   1.00
H11    H     0.92689   0.69431   0.54973   0.00000  Uiso   1.00
C12    C     0.85798   0.66784   0.56430   0.00000  Uiso   1.00
H13    H     0.86339   0.64330   0.53715   0.00000  Uiso   1.00
C14    C     0.81688   0.66977   0.59421   0.00000  Uiso   1.00
O15    O     0.78018   0.63977   0.58997   0.00000  Uiso   1.00
C16    C     0.75955   0.61810   0.62930   0.00000  Uiso   1.00
H17    H     0.77194   0.58212   0.63340   0.00000  Uiso   1.00
H18    H     0.76338   0.63548   0.66306   0.00000  Uiso   1.00
C19    C     0.81816   0.70537   0.62891   0.00000  Uiso   1.00
H20    H     0.78612   0.70870   0.64728   0.00000  Uiso   1.00
C21    C     0.85265   0.74135   0.63042   0.00000  Uiso   1.00
H22    H     0.84613   0.76990   0.65734   0.00000  Uiso   1.00
C23    C     0.89592   0.73733   0.60429   0.00000  Uiso   1.00
C24    C     0.92693   0.77150   0.70895   0.00000  Uiso   1.00
H25    H     0.92876   0.73225   0.70691   0.00000  Uiso   1.00
C26    C     0.92412   0.79299   0.75235   0.00000  Uiso   1.00
H27    H     0.91937   0.77053   0.78606   0.00000  Uiso   1.00
C28    C     0.92530   0.84311   0.75710   0.00000  Uiso   1.00
O29    O     0.91846   0.86451   0.79971   0.00000  Uiso   1.00
C30    C     0.87721   0.89959   0.79844   0.00000  Uiso   1.00
H31    H     0.85414   0.88952   0.82483   0.00000  Uiso   1.00
H32    H     0.85619   0.89769   0.76476   0.00000  Uiso   1.00
C33    C     0.93330   0.86784   0.71509   0.00000  Uiso   1.00
H34    H     0.93415   0.90674   0.71822   0.00000  Uiso   1.00
C35    C     0.93968   0.84699   0.67043   0.00000  Uiso   1.00
H36    H     0.94970   0.86830   0.63726   0.00000  Uiso   1.00
C37    C     0.92959   0.79708   0.66305   0.00000  Uiso   1.00
C38    C     0.70747   0.61796   0.61803   0.00000  Uiso   1.00
H39    H     0.70057   0.60287   0.58191   0.00000  Uiso   1.00
O40    O     0.68521   0.58913   0.65490   0.00000  Uiso   1.00
C41    C     0.89335   0.95342   0.80163   0.00000  Uiso   1.00
H42    H     0.92470   0.95436   0.77605   0.00000  Uiso   1.00
O43    O     0.85526   0.98403   0.78509   0.00000  Uiso   1.00
C44    C     0.91725   0.96458   0.85200   0.00000  Uiso   1.00
H45    H     0.94109   0.99539   0.85029   0.00000  Uiso   1.00
H46    H     0.93948   0.93208   0.85972   0.00000  Uiso   1.00
C47    C     0.68660   0.67028   0.61886   0.00000  Uiso   1.00
H48    H     0.68540   0.68770   0.65518   0.00000  Uiso   1.00
H49    H     0.71028   0.69644   0.60150   0.00000  Uiso   1.00
C50    C     0.43292   0.27884   0.69532   0.00000  Uiso   1.00
H51    H     0.44639   0.24356   0.70599   0.00000  Uiso   1.00
H52    H     0.46406   0.30441   0.69604   0.00000  Uiso   1.00
H53    H     0.42305   0.27919   0.65762   0.00000  Uiso   1.00
C54    C     0.39585   0.29999   0.73295   0.00000  Uiso   1.00
C55    C     0.34854   0.27684   0.72316   0.00000  Uiso   1.00
H56    H     0.35697   0.23829   0.72251   0.00000  Uiso   1.00
H57    H     0.33652   0.28727   0.68540   0.00000  Uiso   1.00
H58    H     0.32069   0.28106   0.74917   0.00000  Uiso   1.00
C59    C     0.45850   0.30099   0.80091   0.00000  Uiso   1.00
H60    H     0.47825   0.32332   0.77646   0.00000  Uiso   1.00
C61    C     0.47607   0.28959   0.84738   0.00000  Uiso   1.00
H62    H     0.50809   0.30891   0.86096   0.00000  Uiso   1.00
C63    C     0.45669   0.25060   0.87093   0.00000  Uiso   1.00
O64    O     0.47934   0.23045   0.91128   0.00000  Uiso   1.00
C65    C     0.52165   0.20508   0.89750   0.00000  Uiso   1.00
H66    H     0.53023   0.20718   0.86035   0.00000  Uiso   1.00
H67    H     0.55231   0.22429   0.91547   0.00000  Uiso   1.00
C68    C     0.41401   0.23328   0.85468   0.00000  Uiso   1.00
H69    H     0.39632   0.20019   0.87213   0.00000  Uiso   1.00
C70    C     0.39276   0.24987   0.81294   0.00000  Uiso   1.00
H71    H     0.35957   0.23082   0.80030   0.00000  Uiso   1.00
C72    C     0.41439   0.28544   0.78405   0.00000  Uiso   1.00
C73    C     0.39303   0.38872   0.76171   0.00000  Uiso   1.00
H74    H     0.39545   0.37655   0.80138   0.00000  Uiso   1.00
C75    C     0.39413   0.43955   0.75164   0.00000  Uiso   1.00
H76    H     0.40049   0.46123   0.78526   0.00000  Uiso   1.00
C77    C     0.38436   0.45618   0.70623   0.00000  Uiso   1.00
O78    O     0.37731   0.50404   0.69745   0.00000  Uiso   1.00
C79    C     0.35389   0.52137   0.65402   0.00000  Uiso   1.00
H80    H     0.32944   0.49239   0.64173   0.00000  Uiso   1.00
H81    H     0.38103   0.52896   0.62764   0.00000  Uiso   1.00
C82    C     0.37775   0.42223   0.67016   0.00000  Uiso   1.00
H83    H     0.37096   0.43404   0.63448   0.00000  Uiso   1.00
C84    C     0.38447   0.37409   0.67864   0.00000  Uiso   1.00
H85    H     0.37627   0.34708   0.65059   0.00000  Uiso   1.00
C86    C     0.39154   0.35497   0.72518   0.00000  Uiso   1.00
C87    C     0.52700   0.15176   0.91186   0.00000  Uiso   1.00
H88    H     0.55767   0.13682   0.88949   0.00000  Uiso   1.00
O89    O     0.54855   0.14324   0.95716   0.00000  Uiso   1.00
C90    C     0.32405   0.56482   0.66796   0.00000  Uiso   1.00
H91    H     0.30751   0.57674   0.63586   0.00000  Uiso   1.00
O92    O     0.29071   0.55466   0.70813   0.00000  Uiso   1.00
C93    C     0.36488   0.61044   0.68731   0.00000  Uiso   1.00
H94    H     0.38589   0.60151   0.72058   0.00000  Uiso   1.00
H95    H     0.34084   0.63977   0.70036   0.00000  Uiso   1.00
C96    C     0.48145   0.12173   0.90278   0.00000  Uiso   1.00
H97    H     0.45209   0.13740   0.92574   0.00000  Uiso   1.00
H98    H     0.47104   0.12305   0.86493   0.00000  Uiso   1.00
C99    C     0.49791   0.67124  -0.02336   0.00000  Uiso   1.00
H100   H     0.51590   0.65766  -0.05403   0.00000  Uiso   1.00
H101   H     0.46032   0.66369  -0.03399   0.00000  Uiso   1.00
H102   H     0.50074   0.64830   0.00754   0.00000  Uiso   1.00
C103   C     0.50193   0.72579  -0.01538   0.00000  Uiso   1.00
C104   C     0.45475   0.74985  -0.00356   0.00000  Uiso   1.00
H105   H     0.44357   0.74023   0.03180   0.00000  Uiso   1.00
H106   H     0.42526   0.74630  -0.03072   0.00000  Uiso   1.00
H107   H     0.46296   0.78644  -0.00103   0.00000  Uiso   1.00
C108   C     0.52254   0.75478   0.07037   0.00000  Uiso   1.00
H109   H     0.49189   0.78041   0.06760   0.00000  Uiso   1.00
C110   C     0.55279   0.75360   0.10930   0.00000  Uiso   1.00
H111   H     0.54312   0.77622   0.14103   0.00000  Uiso   1.00
C112   C     0.59641   0.72904   0.10589   0.00000  Uiso   1.00
O113   O     0.62730   0.72447   0.14440   0.00000  Uiso   1.00
C114   C     0.62862   0.76266   0.17658   0.00000  Uiso   1.00
H115   H     0.62913   0.79960   0.15584   0.00000  Uiso   1.00
H116   H     0.59394   0.76417   0.19855   0.00000  Uiso   1.00
C117   C     0.61412   0.71048   0.06261   0.00000  Uiso   1.00
H118   H     0.65034   0.69355   0.05863   0.00000  Uiso   1.00
C119   C     0.58092   0.71076   0.02623   0.00000  Uiso   1.00
H120   H     0.58807   0.69155  -0.00878   0.00000  Uiso   1.00
C121   C     0.53464   0.72866   0.02919   0.00000  Uiso   1.00
C122   C     0.55009   0.78800  -0.05997   0.00000  Uiso   1.00
H123   H     0.56427   0.80486  -0.02395   0.00000  Uiso   1.00
C124   C     0.56558   0.81184  -0.10291   0.00000  Uiso   1.00
H125   H     0.58881   0.84207  -0.10114   0.00000  Uiso   1.00
C126   C     0.54678   0.79601  -0.14640   0.00000  Uiso   1.00
O127   O     0.56353   0.81609  -0.18660   0.00000  Uiso   1.00
C128   C     0.55042   0.80111  -0.23347   0.00000  Uiso   1.00
H129   H     0.52228   0.82505  -0.24753   0.00000  Uiso   1.00
H130   H     0.53259   0.76644  -0.23127   0.00000  Uiso   1.00
C131   C     0.51363   0.75993  -0.14618   0.00000  Uiso   1.00
H132   H     0.49490   0.74657  -0.17793   0.00000  Uiso   1.00
C133   C     0.49862   0.73720  -0.10497   0.00000  Uiso   1.00
H134   H     0.47155   0.70950  -0.11047   0.00000  Uiso   1.00
C135   C     0.51808   0.74873  -0.05998   0.00000  Uiso   1.00
C136   C     0.67234   0.76034   0.20441   0.00000  Uiso   1.00
H137   H     0.66912   0.72453   0.22472   0.00000  Uiso   1.00
O138   O     0.71502   0.75628   0.17295   0.00000  Uiso   1.00
C139   C     0.59522   0.80395  -0.26241   0.00000  Uiso   1.00
H140   H     0.58580   0.79358  -0.29987   0.00000  Uiso   1.00
O141   O     0.60884   0.85338  -0.26472   0.00000  Uiso   1.00
C142   C     0.64181   0.77224  -0.24365   0.00000  Uiso   1.00
H143   H     0.64565   0.77192  -0.20327   0.00000  Uiso   1.00
H144   H     0.67468   0.78307  -0.26176   0.00000  Uiso   1.00
C145   C     0.67363   0.80371   0.23799   0.00000  Uiso   1.00
H146   H     0.67021   0.83646   0.21928   0.00000  Uiso   1.00
H147   H     0.64134   0.80004   0.26118   0.00000  Uiso   1.00
C148   C     1.04613  -0.00948   0.28722   0.00000  Uiso   1.00
H149   H     1.06318  -0.04001   0.30460   0.00000  Uiso   1.00
H150   H     1.05688   0.02336   0.30745   0.00000  Uiso   1.00
H151   H     1.06280  -0.00777   0.25277   0.00000  Uiso   1.00
C152   C     0.98933  -0.01312   0.28550   0.00000  Uiso   1.00
C153   C     0.97676  -0.06526   0.26084   0.00000  Uiso   1.00
H154   H     0.99402  -0.09413   0.28292   0.00000  Uiso   1.00
H155   H     0.99235  -0.07094   0.22623   0.00000  Uiso   1.00
H156   H     0.93875  -0.07193   0.25909   0.00000  Uiso   1.00
C157   C     0.92515   0.00454   0.34823   0.00000  Uiso   1.00
H158   H     0.90603   0.02467   0.31871   0.00000  Uiso   1.00
C159   C     0.90534   0.00067   0.39267   0.00000  Uiso   1.00
H160   H     0.87258   0.01948   0.39963   0.00000  Uiso   1.00
C161   C     0.92687  -0.02362   0.43058   0.00000  Uiso   1.00
O162   O     0.90355  -0.02702   0.47457   0.00000  Uiso   1.00
C163   C     0.93462  -0.03371   0.51494   0.00000  Uiso   1.00
H164   H     0.94060  -0.07097   0.52502   0.00000  Uiso   1.00
H165   H     0.96937  -0.01908   0.50405   0.00000  Uiso   1.00
C166   C     0.96981  -0.04797   0.41695   0.00000  Uiso   1.00
H167   H     0.99082  -0.07125   0.44254   0.00000  Uiso   1.00
C168   C     0.98995  -0.04699   0.37000   0.00000  Uiso   1.00
H169   H     1.02729  -0.06268   0.36464   0.00000  Uiso   1.00
C170   C     0.96770  -0.01851   0.33484   0.00000  Uiso   1.00
C171   C     0.99151   0.07771   0.27362   0.00000  Uiso   1.00
H172   H     1.01284   0.08005   0.30571   0.00000  Uiso   1.00
C173   C     0.98135   0.11711   0.24330   0.00000  Uiso   1.00
H174   H     1.00030   0.15094   0.24749   0.00000  Uiso   1.00
C175   C     0.94769   0.11344   0.20423   0.00000  Uiso   1.00
O176   O     0.93331   0.15114   0.17707   0.00000  Uiso   1.00
C177   C     0.92053   0.14658   0.12705   0.00000  Uiso   1.00
H178   H     0.88215   0.14874   0.12462   0.00000  Uiso   1.00
H179   H     0.93651   0.11343   0.11665   0.00000  Uiso   1.00
C180   C     0.92626   0.06811   0.19876   0.00000  Uiso   1.00
H181   H     0.90262   0.06189   0.16655   0.00000  Uiso   1.00
C182   C     0.93659   0.02913   0.22573   0.00000  Uiso   1.00
H183   H     0.91622  -0.00428   0.22154   0.00000  Uiso   1.00
C184   C     0.97336   0.03234   0.26153   0.00000  Uiso   1.00
C185   C     0.91951  -0.00237   0.55719   0.00000  Uiso   1.00
H186   H     0.91952   0.03544   0.54068   0.00000  Uiso   1.00
O187   O     0.87548  -0.01359   0.58391   0.00000  Uiso   1.00
C188   C     0.93445   0.18864   0.09448   0.00000  Uiso   1.00
H189   H     0.93041   0.17366   0.05964   0.00000  Uiso   1.00
O190   O     0.90208   0.23026   0.10443   0.00000  Uiso   1.00
C191   C     0.99404   0.19824   0.10085   0.00000  Uiso   1.00
H192   H     1.01164   0.16591   0.11515   0.00000  Uiso   1.00
H193   H     0.99826   0.22250   0.13238   0.00000  Uiso   1.00
C194   C     0.95984  -0.00072   0.60121   0.00000  Uiso   1.00
H195   H     0.95917  -0.03269   0.62433   0.00000  Uiso   1.00
H196   H     0.99403  -0.00616   0.58215   0.00000  Uiso   1.00
C197   C     0.25345   0.37564  -0.02976   0.00000  Uiso   1.00
H198   H     0.26727   0.40541  -0.05404   0.00000  Uiso   1.00
H199   H     0.27389   0.34377  -0.03679   0.00000  Uiso   1.00
H200   H     0.25852   0.38563   0.00635   0.00000  Uiso   1.00
C201   C     0.20140   0.36090  -0.03975   0.00000  Uiso   1.00
C202   C     0.18478   0.32339  -0.00324   0.00000  Uiso   1.00
H203   H     0.14898   0.31475  -0.00990   0.00000  Uiso   1.00
H204   H     0.19031   0.33418   0.03610   0.00000  Uiso   1.00
H205   H     0.20525   0.28946  -0.00806   0.00000  Uiso   1.00
C206   C     0.18212   0.44771  -0.06532   0.00000  Uiso   1.00
H207   H     0.19131   0.44296  -0.10265   0.00000  Uiso   1.00
C208   C     0.16030   0.49444  -0.05816   0.00000  Uiso   1.00
H209   H     0.16944   0.51864  -0.08843   0.00000  Uiso   1.00
C210   C     0.13671   0.50312  -0.01473   0.00000  Uiso   1.00
O211   O     0.10957   0.54286  -0.00520   0.00000  Uiso   1.00
C212   C     0.12362   0.58665  -0.02876   0.00000  Uiso   1.00
H213   H     0.15646   0.60358  -0.01610   0.00000  Uiso   1.00
H214   H     0.12352   0.58388  -0.06776   0.00000  Uiso   1.00
C215   C     0.12946   0.46521   0.01730   0.00000  Uiso   1.00
H216   H     0.11073   0.47119   0.05187   0.00000  Uiso   1.00
C217   C     0.14757   0.41983   0.00816   0.00000  Uiso   1.00
H218   H     0.13771   0.39391   0.03610   0.00000  Uiso   1.00
C219   C     0.17686   0.40932  -0.03189   0.00000  Uiso   1.00
C220   C     0.14925   0.34333  -0.11378   0.00000  Uiso   1.00
H221   H     0.11895   0.36090  -0.09514   0.00000  Uiso   1.00
C222   C     0.13786   0.31783  -0.15384   0.00000  Uiso   1.00
H223   H     0.10213   0.31201  -0.17081   0.00000  Uiso   1.00
C224   C     0.17034   0.28442  -0.17307   0.00000  Uiso   1.00
O225   O     0.15337   0.25179  -0.20517   0.00000  Uiso   1.00
C226   C     0.17416   0.20613  -0.20799   0.00000  Uiso   1.00
H227   H     0.17484   0.18807  -0.17143   0.00000  Uiso   1.00
H228   H     0.21170   0.20789  -0.22002   0.00000  Uiso   1.00
C229   C     0.21756   0.28760  -0.15718   0.00000  Uiso   1.00
H230   H     0.24482   0.26639  -0.17397   0.00000  Uiso   1.00
C231   C     0.22810   0.31285  -0.11424   0.00000  Uiso   1.00
H232   H     0.26427   0.31419  -0.09901   0.00000  Uiso   1.00
C233   C     0.19501   0.34199  -0.09235   0.00000  Uiso   1.00
C234   C     0.08779   0.62373  -0.01237   0.00000  Uiso   1.00
H235   H     0.05345   0.61351  -0.02894   0.00000  Uiso   1.00
O236   O     0.08583   0.62000   0.03859   0.00000  Uiso   1.00
C237   C     0.14695   0.17570  -0.24581   0.00000  Uiso   1.00
H238   H     0.14377   0.19461  -0.28137   0.00000  Uiso   1.00
O239   O     0.17169   0.13100  -0.25571   0.00000  Uiso   1.00
C240   C     0.09339   0.16894  -0.22912   0.00000  Uiso   1.00
H241   H     0.07893   0.20424  -0.22071   0.00000  Uiso   1.00
H242   H     0.09302   0.15164  -0.19323   0.00000  Uiso   1.00
C243   C     0.09681   0.68432  -0.02724   0.00000  Uiso   1.00
H244   H     0.07829   0.70528  -0.00030   0.00000  Uiso   1.00
H245   H     0.13454   0.69730  -0.02180   0.00000  Uiso   1.00
C246   C     0.27747   0.22413   0.31366   0.00000  Uiso   1.00
H247   H     0.23817   0.21027   0.30401   0.00000  Uiso   1.00
H248   H     0.28295   0.25494   0.28811   0.00000  Uiso   1.00
H249   H     0.27422   0.24065   0.35174   0.00000  Uiso   1.00
C250   C     0.31926   0.18614   0.31209   0.00000  Uiso   1.00
C251   C     0.36592   0.21557   0.32118   0.00000  Uiso   1.00
H252   H     0.36980   0.24416   0.29162   0.00000  Uiso   1.00
H253   H     0.40194   0.19670   0.31756   0.00000  Uiso   1.00
H254   H     0.36422   0.23250   0.35810   0.00000  Uiso   1.00
C255   C     0.34669   0.13100   0.38230   0.00000  Uiso   1.00
H256   H     0.38067   0.14994   0.38385   0.00000  Uiso   1.00
C257   C     0.33886   0.09428   0.41517   0.00000  Uiso   1.00
H258   H     0.36842   0.08683   0.43937   0.00000  Uiso   1.00
C259   C     0.29063   0.07693   0.42096   0.00000  Uiso   1.00
O260   O     0.28030   0.03870   0.45209   0.00000  Uiso   1.00
C261   C     0.31702   0.01754   0.48257   0.00000  Uiso   1.00
H262   H     0.31104  -0.01929   0.47119   0.00000  Uiso   1.00
H263   H     0.35300   0.03168   0.47258   0.00000  Uiso   1.00
C264   C     0.25995   0.09191   0.38876   0.00000  Uiso   1.00
H265   H     0.22264   0.08434   0.39754   0.00000  Uiso   1.00
C266   C     0.26720   0.12900   0.35652   0.00000  Uiso   1.00
H267   H     0.23901   0.13634   0.33021   0.00000  Uiso   1.00
C268   C     0.31238   0.14741   0.34805   0.00000  Uiso   1.00
C269   C     0.35001   0.11647   0.25836   0.00000  Uiso   1.00
H270   H     0.37066   0.10067   0.28835   0.00000  Uiso   1.00
C271   C     0.35409   0.09245   0.21420   0.00000  Uiso   1.00
H272   H     0.36779   0.05496   0.21490   0.00000  Uiso   1.00
C273   C     0.33123   0.11145   0.17533   0.00000  Uiso   1.00
O274   O     0.32720   0.08275   0.13479   0.00000  Uiso   1.00
C275   C     0.28446   0.08660   0.10445   0.00000  Uiso   1.00
H276   H     0.29217   0.11350   0.07741   0.00000  Uiso   1.00
H277   H     0.25162   0.08936   0.12755   0.00000  Uiso   1.00
C278   C     0.30397   0.15288   0.18022   0.00000  Uiso   1.00
H279   H     0.28444   0.17266   0.15237   0.00000  Uiso   1.00
C280   C     0.30376   0.17593   0.22252   0.00000  Uiso   1.00
H281   H     0.28560   0.21178   0.22199   0.00000  Uiso   1.00
C282   C     0.32619   0.16058   0.26409   0.00000  Uiso   1.00
C283   C     0.30763   0.02366   0.53530   0.00000  Uiso   1.00
H284   H     0.26987   0.01111   0.53780   0.00000  Uiso   1.00
O285   O     0.32924  -0.01184   0.56807   0.00000  Uiso   1.00
C286   C     0.27643   0.03891   0.07744   0.00000  Uiso   1.00
H287   H     0.24038   0.03922   0.06521   0.00000  Uiso   1.00
O288   O     0.30426   0.03864   0.03485   0.00000  Uiso   1.00
C289   C     0.28663  -0.00644   0.11190   0.00000  Uiso   1.00
H290   H     0.27384   0.00389   0.14741   0.00000  Uiso   1.00
H291   H     0.32552  -0.01516   0.11155   0.00000  Uiso   1.00
C292   C     0.32164   0.07957   0.54919   0.00000  Uiso   1.00
H293   H     0.32361   0.08511   0.58953   0.00000  Uiso   1.00
H294   H     0.35584   0.08159   0.53271   0.00000  Uiso   1.00
C295   C     0.73602   0.45772  -0.03002   0.00000  Uiso   1.00
H296   H     0.76901   0.44595  -0.04682   0.00000  Uiso   1.00
H297   H     0.70736   0.42855  -0.02929   0.00000  Uiso   1.00
H298   H     0.74497   0.46694   0.00885   0.00000  Uiso   1.00
C299   C     0.72433   0.50355  -0.05570   0.00000  Uiso   1.00
C300   C     0.71961   0.49285  -0.11020   0.00000  Uiso   1.00
H301   H     0.75343   0.47943  -0.12556   0.00000  Uiso   1.00
H302   H     0.71039   0.52609  -0.12650   0.00000  Uiso   1.00
H303   H     0.69446   0.46481  -0.12414   0.00000  Uiso   1.00
C304   C     0.67589   0.55058   0.00724   0.00000  Uiso   1.00
H305   H     0.70895   0.55989   0.02301   0.00000  Uiso   1.00
C306   C     0.63356   0.56657   0.02969   0.00000  Uiso   1.00
H307   H     0.63657   0.59159   0.05841   0.00000  Uiso   1.00
C308   C     0.58990   0.55039   0.01127   0.00000  Uiso   1.00
O309   O     0.54539   0.55752   0.03870   0.00000  Uiso   1.00
C310   C     0.54563   0.58726   0.08058   0.00000  Uiso   1.00
H311   H     0.58047   0.60368   0.08677   0.00000  Uiso   1.00
H312   H     0.52035   0.61733   0.07259   0.00000  Uiso   1.00
C313   C     0.58911   0.52158  -0.02926   0.00000  Uiso   1.00
H314   H     0.55622   0.51029  -0.04533   0.00000  Uiso   1.00
C315   C     0.63050   0.50853  -0.05296   0.00000  Uiso   1.00
H316   H     0.62588   0.49148  -0.08761   0.00000  Uiso   1.00
C317   C     0.67588   0.52123  -0.03506   0.00000  Uiso   1.00
C318   C     0.74956   0.59472  -0.05717   0.00000  Uiso   1.00
H319   H     0.71422   0.60321  -0.06998   0.00000  Uiso   1.00
C320   C     0.78407   0.62974  -0.05640   0.00000  Uiso   1.00
H321   H     0.77349   0.66780  -0.06256   0.00000  Uiso   1.00
C322   C     0.83246   0.61931  -0.04912   0.00000  Uiso   1.00
O323   O     0.86684   0.65319  -0.04969   0.00000  Uiso   1.00
C324   C     0.87316   0.67095  -0.09850   0.00000  Uiso   1.00
H325   H     0.84018   0.68741  -0.11250   0.00000  Uiso   1.00
H326   H     0.87972   0.63857  -0.12151   0.00000  Uiso   1.00
C327   C     0.84449   0.57018  -0.04197   0.00000  Uiso   1.00
H328   H     0.88126   0.55869  -0.03363   0.00000  Uiso   1.00
C329   C     0.80980   0.53553  -0.03803   0.00000  Uiso   1.00
H330   H     0.82272   0.49723  -0.03240   0.00000  Uiso   1.00
C331   C     0.76261   0.54485  -0.04799   0.00000  Uiso   1.00
C332   C     0.52713   0.55868   0.12263   0.00000  Uiso   1.00
H333   H     0.52661   0.57597   0.15674   0.00000  Uiso   1.00
O334   O     0.48668   0.52670   0.11062   0.00000  Uiso   1.00
C335   C     0.91388   0.70977  -0.09815   0.00000  Uiso   1.00
H336   H     0.91143   0.73455  -0.12849   0.00000  Uiso   1.00
O337   O     0.90420   0.74127  -0.05979   0.00000  Uiso   1.00
C338   C     0.96917   0.68956  -0.09172   0.00000  Uiso   1.00
H339   H     0.97047   0.66789  -0.05767   0.00000  Uiso   1.00
H340   H     0.99267   0.72215  -0.08924   0.00000  Uiso   1.00
C341   C     0.53237   0.50614   0.12054   0.00000  Uiso   1.00
H342   H     0.54940   0.48426   0.09309   0.00000  Uiso   1.00
H343   H     0.52987   0.48402   0.15262   0.00000  Uiso   1.00
C344   C     1.01700   0.78424   0.10081   0.00000  Uiso   1.00
H345   H     1.01715   0.81915   0.11922   0.00000  Uiso   1.00
H346   H     1.01587   0.79212   0.06237   0.00000  Uiso   1.00
H347   H     1.05559   0.77408   0.11190   0.00000  Uiso   1.00
C348   C     0.98480   0.74162   0.11430   0.00000  Uiso   1.00
C349   C     1.01112   0.69855   0.09151   0.00000  Uiso   1.00
H350   H     0.99189   0.66450   0.10274   0.00000  Uiso   1.00
H351   H     1.05056   0.68951   0.10789   0.00000  Uiso   1.00
H352   H     1.01163   0.69734   0.05290   0.00000  Uiso   1.00
C353   C     0.93822   0.70993   0.18608   0.00000  Uiso   1.00
H354   H     0.91354   0.69479   0.15886   0.00000  Uiso   1.00
C355   C     0.92627   0.71433   0.23306   0.00000  Uiso   1.00
H356   H     0.89184   0.69743   0.23983   0.00000  Uiso   1.00
C357   C     0.95563   0.73325   0.26877   0.00000  Uiso   1.00
O358   O     0.94116   0.73182   0.31694   0.00000  Uiso   1.00
C359   C     0.94947   0.76654   0.35256   0.00000  Uiso   1.00
H360   H     0.97690   0.74987   0.37383   0.00000  Uiso   1.00
H361   H     0.97121   0.79448   0.33732   0.00000  Uiso   1.00
C362   C     0.99786   0.75437   0.25231   0.00000  Uiso   1.00
H363   H     1.01868   0.77052   0.28119   0.00000  Uiso   1.00
C364   C     1.00803   0.75622   0.20152   0.00000  Uiso   1.00
H365   H     1.04219   0.77484   0.19123   0.00000  Uiso   1.00
C366   C     0.97684   0.73522   0.16802   0.00000  Uiso   1.00
C367   C     0.91091   0.79149   0.09951   0.00000  Uiso   1.00
H368   H     0.92453   0.81601   0.12550   0.00000  Uiso   1.00
C369   C     0.86522   0.79680   0.08204   0.00000  Uiso   1.00
H370   H     0.84105   0.82642   0.09093   0.00000  Uiso   1.00
C371   C     0.84288   0.76204   0.05487   0.00000  Uiso   1.00
O372   O     0.79731   0.76501   0.03235   0.00000  Uiso   1.00
C373   C     0.76219   0.79260   0.05849   0.00000  Uiso   1.00
H374   H     0.76353   0.82865   0.04451   0.00000  Uiso   1.00
H375   H     0.77197   0.79295   0.09575   0.00000  Uiso   1.00
C376   C     0.86728   0.71717   0.05105   0.00000  Uiso   1.00
H377   H     0.85379   0.68973   0.02596   0.00000  Uiso   1.00
C378   C     0.91465   0.71197   0.06796   0.00000  Uiso   1.00
H379   H     0.93459   0.68049   0.05997   0.00000  Uiso   1.00
C380   C     0.93595   0.74777   0.09394   0.00000  Uiso   1.00
C381   C     0.90544   0.78432   0.37789   0.00000  Uiso   1.00
H382   H     0.87572   0.76004   0.37737   0.00000  Uiso   1.00
O383   O     0.92170   0.79293   0.42558   0.00000  Uiso   1.00
C384   C     0.71046   0.77823   0.05139   0.00000  Uiso   1.00
H385   H     0.70620   0.73990   0.05878   0.00000  Uiso   1.00
O386   O     0.68226   0.80211   0.08964   0.00000  Uiso   1.00
C387   C     0.68537   0.79053  -0.00181   0.00000  Uiso   1.00
H388   H     0.69832   0.82426  -0.01368   0.00000  Uiso   1.00
H389   H     0.64703   0.79669   0.00515   0.00000  Uiso   1.00
C390   C     0.88523   0.84083   0.35202   0.00000  Uiso   1.00
H391   H     0.84849   0.84306   0.36421   0.00000  Uiso   1.00
H392   H     0.91078   0.86770   0.36415   0.00000  Uiso   1.00
C393   C     0.05098   0.23765   0.88653   0.00000  Uiso   1.00
H394   H     0.07315   0.22304   0.85622   0.00000  Uiso   1.00
H395   H     0.04800   0.21234   0.91639   0.00000  Uiso   1.00
H396   H     0.07503   0.26841   0.89701   0.00000  Uiso   1.00
C397   C     0.00100   0.25319   0.86884   0.00000  Uiso   1.00
C398   C    -0.03591   0.25511   0.91242   0.00000  Uiso   1.00
H399   H    -0.07096   0.26733   0.90004   0.00000  Uiso   1.00
H400   H    -0.02444   0.27625   0.94358   0.00000  Uiso   1.00
H401   H    -0.04311   0.22109   0.93020   0.00000  Uiso   1.00
C402   C     0.01644   0.30938   0.79936   0.00000  Uiso   1.00
H403   H     0.01812   0.27705   0.77510   0.00000  Uiso   1.00
C404   C     0.02028   0.35680   0.78255   0.00000  Uiso   1.00
H405   H     0.02362   0.36514   0.74380   0.00000  Uiso   1.00
C406   C     0.02595   0.39738   0.81227   0.00000  Uiso   1.00
O407   O     0.03312   0.44234   0.79347   0.00000  Uiso   1.00
C408   C     0.05318   0.47532   0.82566   0.00000  Uiso   1.00
H409   H     0.02865   0.48610   0.85196   0.00000  Uiso   1.00
H410   H     0.08518   0.46267   0.84670   0.00000  Uiso   1.00
C411   C     0.02171   0.39118   0.86044   0.00000  Uiso   1.00
H412   H     0.02313   0.42300   0.88682   0.00000  Uiso   1.00
C413   C     0.01396   0.34457   0.87741   0.00000  Uiso   1.00
H414   H     0.00609   0.34039   0.91609   0.00000  Uiso   1.00
C415   C     0.00857   0.30419   0.84786   0.00000  Uiso   1.00
C416   C    -0.05079   0.22273   0.79763   0.00000  Uiso   1.00
H417   H    -0.06054   0.26045   0.79075   0.00000  Uiso   1.00
C418   C    -0.06786   0.18595   0.76917   0.00000  Uiso   1.00
H419   H    -0.09301   0.19762   0.73846   0.00000  Uiso   1.00
C420   C    -0.05078   0.13927   0.77148   0.00000  Uiso   1.00
O421   O    -0.06684   0.10976   0.73604   0.00000  Uiso   1.00
C422   C    -0.06368   0.06124   0.74401   0.00000  Uiso   1.00
H423   H    -0.07104   0.05201   0.78329   0.00000  Uiso   1.00
H424   H    -0.02421   0.05185   0.74125   0.00000  Uiso   1.00
C425   C    -0.01889   0.12759   0.80816   0.00000  Uiso   1.00
H426   H    -0.00413   0.09124   0.80670   0.00000  Uiso   1.00
C427   C    -0.00215   0.16465   0.83825   0.00000  Uiso   1.00
H428   H     0.02049   0.15939   0.86861   0.00000  Uiso   1.00
C429   C    -0.01574   0.21332   0.83213   0.00000  Uiso   1.00
C430   C     0.07120   0.51907   0.79609   0.00000  Uiso   1.00
H431   H     0.04453   0.52082   0.76737   0.00000  Uiso   1.00
O432   O     0.07606   0.56209   0.82126   0.00000  Uiso   1.00
C433   C    -0.09421   0.03953   0.70398   0.00000  Uiso   1.00
H434   H    -0.08703  -0.00061   0.70346   0.00000  Uiso   1.00
O435   O    -0.14345   0.04204   0.70883   0.00000  Uiso   1.00
C436   C    -0.08109   0.05914   0.64522   0.00000  Uiso   1.00
H437   H    -0.08037   0.09756   0.64033   0.00000  Uiso   1.00
H438   H    -0.11117   0.04560   0.62643   0.00000  Uiso   1.00
C439   C     0.12265   0.50864   0.76935   0.00000  Uiso   1.00
H440   H     0.13004   0.53609   0.74120   0.00000  Uiso   1.00
H441   H     0.15278   0.50729   0.79490   0.00000  Uiso   1.00
C442   C     0.04485   0.54945   0.16471   0.00000  Uiso   1.00
H443   H     0.02224   0.58236   0.15333   0.00000  Uiso   1.00
H444   H     0.02281   0.51871   0.15438   0.00000  Uiso   1.00
H445   H     0.07962   0.55084   0.14910   0.00000  Uiso   1.00
C446   C     0.05614   0.55571   0.21892   0.00000  Uiso   1.00
C447   C     0.09048   0.60014   0.22438   0.00000  Uiso   1.00
H448   H     0.07436   0.63255   0.20762   0.00000  Uiso   1.00
H449   H     0.12457   0.59580   0.20528   0.00000  Uiso   1.00
H450   H     0.09451   0.61643   0.25882   0.00000  Uiso   1.00
C451   C    -0.02737   0.59099   0.22756   0.00000  Uiso   1.00
H452   H    -0.02791   0.60655   0.19220   0.00000  Uiso   1.00
C453   C    -0.06928   0.60042   0.24915   0.00000  Uiso   1.00
H454   H    -0.10095   0.61488   0.23070   0.00000  Uiso   1.00
C455   C    -0.07698   0.58136   0.29531   0.00000  Uiso   1.00
O456   O    -0.12552   0.57777   0.31184   0.00000  Uiso   1.00
C457   C    -0.13948   0.52983   0.32504   0.00000  Uiso   1.00
H458   H    -0.11621   0.51591   0.35284   0.00000  Uiso   1.00
H459   H    -0.17696   0.53056   0.33574   0.00000  Uiso   1.00
C460   C    -0.03941   0.56149   0.32097   0.00000  Uiso   1.00
H461   H    -0.04352   0.54836   0.35785   0.00000  Uiso   1.00
C462   C     0.00234   0.55203   0.29561   0.00000  Uiso   1.00
H463   H     0.03255   0.52880   0.31508   0.00000  Uiso   1.00
C464   C     0.01138   0.56693   0.24708   0.00000  Uiso   1.00
C465   C     0.12897   0.50670   0.24608   0.00000  Uiso   1.00
H466   H     0.15356   0.53899   0.24282   0.00000  Uiso   1.00
C467   C     0.15255   0.46704   0.25910   0.00000  Uiso   1.00
H468   H     0.18987   0.47249   0.26981   0.00000  Uiso   1.00
C469   C     0.12652   0.42649   0.26795   0.00000  Uiso   1.00
O470   O     0.14847   0.38674   0.28966   0.00000  Uiso   1.00
C471   C     0.12053   0.35140   0.31287   0.00000  Uiso   1.00
H472   H     0.09906   0.33301   0.28374   0.00000  Uiso   1.00
H473   H     0.09322   0.36690   0.33360   0.00000  Uiso   1.00
C474   C     0.07866   0.42725   0.25841   0.00000  Uiso   1.00
H475   H     0.05796   0.39554   0.26676   0.00000  Uiso   1.00
C476   C     0.05712   0.46880   0.24242   0.00000  Uiso   1.00
H477   H     0.01815   0.46960   0.23411   0.00000  Uiso   1.00
C478   C     0.08101   0.51151   0.23805   0.00000  Uiso   1.00
C479   C    -0.14055   0.49204   0.28660   0.00000  Uiso   1.00
H480   H    -0.16244   0.50554   0.25622   0.00000  Uiso   1.00
O481   O    -0.09497   0.48209   0.26822   0.00000  Uiso   1.00
C482   C     0.14810   0.31277   0.33846   0.00000  Uiso   1.00
H483   H     0.12668   0.29215   0.36651   0.00000  Uiso   1.00
O484   O     0.17373   0.28213   0.30511   0.00000  Uiso   1.00
C485   C     0.20008   0.30766   0.33927   0.00000  Uiso   1.00
H486   H     0.21774   0.28607   0.36799   0.00000  Uiso   1.00
H487   H     0.22578   0.33308   0.32358   0.00000  Uiso   1.00
C488   C    -0.16335   0.44054   0.30311   0.00000  Uiso   1.00
H489   H    -0.16788   0.42005   0.26587   0.00000  Uiso   1.00
H490   H    -0.13520   0.41973   0.32430   0.00000  Uiso   1.00
C491   C     0.25070   0.60986   0.07783   0.00000  Uiso   1.00
H492   H     0.27663   0.63467   0.09242   0.00000  Uiso   1.00
H493   H     0.21634   0.62922   0.07115   0.00000  Uiso   1.00
H494   H     0.26378   0.60171   0.04005   0.00000  Uiso   1.00
C495   C     0.24248   0.57039   0.11233   0.00000  Uiso   1.00
C496   C     0.19712   0.53937   0.10368   0.00000  Uiso   1.00
H497   H     0.19859   0.52915   0.06726   0.00000  Uiso   1.00
H498   H     0.16379   0.55838   0.10875   0.00000  Uiso   1.00
H499   H     0.19710   0.50751   0.12783   0.00000  Uiso   1.00
C500   C     0.32915   0.54276   0.13564   0.00000  Uiso   1.00
H501   H     0.33065   0.56851   0.16438   0.00000  Uiso   1.00
C502   C     0.36186   0.50645   0.13085   0.00000  Uiso   1.00
H503   H     0.39318   0.50612   0.15399   0.00000  Uiso   1.00
C504   C     0.36228   0.47517   0.09310   0.00000  Uiso   1.00
O505   O     0.39690   0.44210   0.09000   0.00000  Uiso   1.00
C506   C     0.39816   0.40213   0.06018   0.00000  Uiso   1.00
H507   H     0.36264   0.38896   0.05714   0.00000  Uiso   1.00
H508   H     0.41024   0.41388   0.02468   0.00000  Uiso   1.00
C509   C     0.32467   0.47812   0.05933   0.00000  Uiso   1.00
H510   H     0.32421   0.45132   0.03288   0.00000  Uiso   1.00
C511   C     0.28797   0.50981   0.06639   0.00000  Uiso   1.00
H512   H     0.25786   0.50854   0.04118   0.00000  Uiso   1.00
C513   C     0.28652   0.54087   0.10500   0.00000  Uiso   1.00
C514   C     0.21227   0.63503   0.16978   0.00000  Uiso   1.00
H515   H     0.20276   0.66023   0.13931   0.00000  Uiso   1.00
C516   C     0.20729   0.65335   0.21539   0.00000  Uiso   1.00
H517   H     0.19086   0.69003   0.21379   0.00000  Uiso   1.00
C518   C     0.22614   0.63097   0.25727   0.00000  Uiso   1.00
O519   O     0.22148   0.65249   0.30291   0.00000  Uiso   1.00
C520   C     0.22798   0.70451   0.30435   0.00000  Uiso   1.00
H521   H     0.19857   0.72174   0.28414   0.00000  Uiso   1.00
H522   H     0.25990   0.71190   0.28751   0.00000  Uiso   1.00
C523   C     0.25194   0.58856   0.25028   0.00000  Uiso   1.00
H524   H     0.26647   0.56678   0.27910   0.00000  Uiso   1.00
C525   C     0.25304   0.56760   0.20536   0.00000  Uiso   1.00
H526   H     0.26618   0.53227   0.20014   0.00000  Uiso   1.00
C527   C     0.23822   0.59199   0.16452   0.00000  Uiso   1.00
C528   C     0.43162   0.35833   0.07373   0.00000  Uiso   1.00
H529   H     0.43319   0.33282   0.04472   0.00000  Uiso   1.00
O530   O     0.47887   0.36922   0.09183   0.00000  Uiso   1.00
C531   C     0.23029   0.71528   0.35748   0.00000  Uiso   1.00
H532   H     0.25324   0.68843   0.37730   0.00000  Uiso   1.00
O533   O     0.25159   0.76076   0.36763   0.00000  Uiso   1.00
C534   C     0.18002   0.70836   0.38503   0.00000  Uiso   1.00
H535   H     0.18457   0.72408   0.41972   0.00000  Uiso   1.00
H536   H     0.18014   0.66995   0.39405   0.00000  Uiso   1.00
C537   C     0.44911   0.33725   0.11979   0.00000  Uiso   1.00
H538   H     0.44005   0.34852   0.15469   0.00000  Uiso   1.00
H539   H     0.46347   0.29813   0.11466   0.00000  Uiso   1.00
C540   C     0.71681   0.55010   0.15073   0.00000  Uiso   1.00
H541   H     0.72668   0.52121   0.17622   0.00000  Uiso   1.00
H542   H     0.72005   0.53228   0.11581   0.00000  Uiso   1.00
H543   H     0.67688   0.55600   0.15360   0.00000  Uiso   1.00
C544   C     0.74762   0.59614   0.14941   0.00000  Uiso   1.00
C545   C     0.72618   0.63288   0.11386   0.00000  Uiso   1.00
H546   H     0.69646   0.65544   0.12627   0.00000  Uiso   1.00
H547   H     0.71682   0.61958   0.07907   0.00000  Uiso   1.00
H548   H     0.75491   0.65995   0.10826   0.00000  Uiso   1.00
C549   C     0.72220   0.60769   0.23496   0.00000  Uiso   1.00
H550   H     0.69909   0.57614   0.23133   0.00000  Uiso   1.00
C551   C     0.71786   0.63190   0.27502   0.00000  Uiso   1.00
H552   H     0.69358   0.61981   0.30388   0.00000  Uiso   1.00
C553   C     0.74406   0.67535   0.27957   0.00000  Uiso   1.00
O554   O     0.74191   0.70445   0.32062   0.00000  Uiso   1.00
C555   C     0.69550   0.71309   0.33895   0.00000  Uiso   1.00
H556   H     0.67080   0.69406   0.31579   0.00000  Uiso   1.00
H557   H     0.69383   0.69057   0.37174   0.00000  Uiso   1.00
C558   C     0.77712   0.68976   0.24308   0.00000  Uiso   1.00
H559   H     0.79917   0.72315   0.25125   0.00000  Uiso   1.00
C560   C     0.77892   0.66273   0.20154   0.00000  Uiso   1.00
H561   H     0.80807   0.67530   0.18047   0.00000  Uiso   1.00
C562   C     0.75037   0.62258   0.19605   0.00000  Uiso   1.00
C563   C     0.82287   0.55144   0.16070   0.00000  Uiso   1.00
H564   H     0.81124   0.54300   0.19607   0.00000  Uiso   1.00
C565   C     0.86989   0.53898   0.14726   0.00000  Uiso   1.00
H566   H     0.89201   0.52124   0.17422   0.00000  Uiso   1.00
C567   C     0.88798   0.55168   0.10193   0.00000  Uiso   1.00
O568   O     0.93544   0.54074   0.09036   0.00000  Uiso   1.00
C569   C     0.93881   0.53429   0.03975   0.00000  Uiso   1.00
H570   H     0.93262   0.56635   0.02222   0.00000  Uiso   1.00
H571   H     0.91167   0.51064   0.03007   0.00000  Uiso   1.00
C572   C     0.86110   0.58153   0.07299   0.00000  Uiso   1.00
H573   H     0.87805   0.59494   0.04058   0.00000  Uiso   1.00
C574   C     0.81504   0.59295   0.08825   0.00000  Uiso   1.00
H575   H     0.79331   0.61168   0.06040   0.00000  Uiso   1.00
C576   C     0.79547   0.58204   0.13355   0.00000  Uiso   1.00
C577   C     0.67686   0.76393   0.34988   0.00000  Uiso   1.00
H578   H     0.63943   0.76415   0.33811   0.00000  Uiso   1.00
O579   O     0.67127   0.77407   0.39811   0.00000  Uiso   1.00
C580   C     0.99000   0.51880   0.02710   0.00000  Uiso   1.00
H581   H     1.00996   0.55226   0.03428   0.00000  Uiso   1.00
O582   O     1.00669   0.48349   0.06121   0.00000  Uiso   1.00
C583   C     1.00403   0.49809  -0.03247   0.00000  Uiso   1.00
H584   H     1.02048   0.46037  -0.02726   0.00000  Uiso   1.00
H585   H     1.03080   0.52082  -0.04936   0.00000  Uiso   1.00
C586   C     0.69786   0.81273   0.32254   0.00000  Uiso   1.00
H587   H     0.66781   0.83895   0.32666   0.00000  Uiso   1.00
H588   H     0.72755   0.82023   0.34769   0.00000  Uiso   1.00
C589   C     0.36248   0.33836   0.20701   0.00000  Uiso   1.00
H590   H     0.39967   0.33429   0.22344   0.00000  Uiso   1.00
H591   H     0.36391   0.33482   0.16725   0.00000  Uiso   1.00
H592   H     0.33913   0.30615   0.21746   0.00000  Uiso   1.00
C593   C     0.33301   0.38146   0.22298   0.00000  Uiso   1.00
C594   C     0.36535   0.42536   0.20959   0.00000  Uiso   1.00
H595   H     0.37309   0.42099   0.17014   0.00000  Uiso   1.00
H596   H     0.39989   0.42418   0.22995   0.00000  Uiso   1.00
H597   H     0.34777   0.46076   0.22123   0.00000  Uiso   1.00
C598   C     0.27927   0.40388   0.15246   0.00000  Uiso   1.00
H599   H     0.31065   0.41456   0.13501   0.00000  Uiso   1.00
C600   C     0.23478   0.41386   0.13155   0.00000  Uiso   1.00
H601   H     0.23565   0.43686   0.09841   0.00000  Uiso   1.00
C602   C     0.19269   0.39524   0.15171   0.00000  Uiso   1.00
O603   O     0.15044   0.40358   0.12464   0.00000  Uiso   1.00
C604   C     0.11113   0.37500   0.13873   0.00000  Uiso   1.00
H605   H     0.09579   0.38505   0.17577   0.00000  Uiso   1.00
H606   H     0.08135   0.37876   0.10927   0.00000  Uiso   1.00
C607   C     0.19632   0.36871   0.19533   0.00000  Uiso   1.00
H608   H     0.16645   0.35143   0.21222   0.00000  Uiso   1.00
C609   C     0.24034   0.36941   0.21911   0.00000  Uiso   1.00
H610   H     0.24221   0.34402   0.25157   0.00000  Uiso   1.00
C611   C     0.28398   0.38422   0.19777   0.00000  Uiso   1.00
C612   C     0.30083   0.41641   0.30004   0.00000  Uiso   1.00
H613   H     0.28911   0.44442   0.27432   0.00000  Uiso   1.00
C614   C     0.28822   0.42027   0.34730   0.00000  Uiso   1.00
H615   H     0.26760   0.45179   0.35608   0.00000  Uiso   1.00
C616   C     0.30224   0.38514   0.37757   0.00000  Uiso   1.00
O617   O     0.29245   0.38346   0.42746   0.00000  Uiso   1.00
C618   C     0.25295   0.41225   0.44444   0.00000  Uiso   1.00
H619   H     0.22265   0.40755   0.41809   0.00000  Uiso   1.00
H620   H     0.26039   0.45145   0.44249   0.00000  Uiso   1.00
C621   C     0.32625   0.34415   0.35706   0.00000  Uiso   1.00
H622   H     0.34018   0.31647   0.38661   0.00000  Uiso   1.00
C623   C     0.33698   0.34181   0.30875   0.00000  Uiso   1.00
H624   H     0.36023   0.31399   0.29618   0.00000  Uiso   1.00
C625   C     0.32406   0.37898   0.27737   0.00000  Uiso   1.00
C626   C     0.11793   0.31961   0.13441   0.00000  Uiso   1.00
H627   H     0.13254   0.30567   0.09970   0.00000  Uiso   1.00
O628   O     0.13436   0.29109   0.17521   0.00000  Uiso   1.00
C629   C     0.24352   0.39459   0.49144   0.00000  Uiso   1.00
H630   H     0.21482   0.41521   0.50880   0.00000  Uiso   1.00
O631   O     0.22218   0.34824   0.48268   0.00000  Uiso   1.00
C632   C     0.29050   0.39563   0.52544   0.00000  Uiso   1.00
H633   H     0.31148   0.42949   0.52032   0.00000  Uiso   1.00
H634   H     0.31263   0.36740   0.50361   0.00000  Uiso   1.00
C635   C     0.08706   0.28638   0.15713   0.00000  Uiso   1.00
H636   H     0.05427   0.29417   0.18038   0.00000  Uiso   1.00
H637   H     0.07890   0.25624   0.13231   0.00000  Uiso   1.00
C638   C     0.62765   0.43262   0.05910   0.00000  Uiso   1.00
H639   H     0.63507   0.46617   0.07942   0.00000  Uiso   1.00
H640   H     0.58770   0.43265   0.05463   0.00000  Uiso   1.00
H641   H     0.63909   0.42944   0.02431   0.00000  Uiso   1.00
C642   C     0.64487   0.39524   0.09520   0.00000  Uiso   1.00
C643   C     0.61925   0.39935   0.14087   0.00000  Uiso   1.00
H644   H     0.62929   0.37475   0.16820   0.00000  Uiso   1.00
H645   H     0.58090   0.38750   0.13461   0.00000  Uiso   1.00
H646   H     0.62377   0.43332   0.15772   0.00000  Uiso   1.00
C647   C     0.59300   0.32381   0.07065   0.00000  Uiso   1.00
H648   H     0.56074   0.34015   0.08865   0.00000  Uiso   1.00
C649   C     0.58813   0.27919   0.04936   0.00000  Uiso   1.00
H650   H     0.55110   0.26253   0.04954   0.00000  Uiso   1.00
C651   C     0.62628   0.25603   0.02462   0.00000  Uiso   1.00
O652   O     0.62025   0.21122   0.00694   0.00000  Uiso   1.00
C653   C     0.65851   0.17667   0.00514   0.00000  Uiso   1.00
H654   H     0.69416   0.19724   0.00954   0.00000  Uiso   1.00
H655   H     0.65587   0.15133   0.03377   0.00000  Uiso   1.00
C656   C     0.66979   0.28363   0.02188   0.00000  Uiso   1.00
H657   H     0.70214   0.26984   0.00137   0.00000  Uiso   1.00
C658   C     0.67496   0.32557   0.04577   0.00000  Uiso   1.00
H659   H     0.71074   0.34605   0.04881   0.00000  Uiso   1.00
C660   C     0.63733   0.34797   0.07041   0.00000  Uiso   1.00
C661   C     0.73354   0.43169   0.09685   0.00000  Uiso   1.00
H662   H     0.72062   0.46146   0.07221   0.00000  Uiso   1.00
C663   C     0.78044   0.43366   0.11150   0.00000  Uiso   1.00
H664   H     0.80147   0.46249   0.10083   0.00000  Uiso   1.00
C665   C     0.79889   0.39439   0.13898   0.00000  Uiso   1.00
O666   O     0.84919   0.38907   0.14671   0.00000  Uiso   1.00
C667   C     0.87848   0.43026   0.15334   0.00000  Uiso   1.00
H668   H     0.86039   0.45442   0.17554   0.00000  Uiso   1.00
H669   H     0.87946   0.45017   0.12032   0.00000  Uiso   1.00
C670   C     0.76589   0.35979   0.15318   0.00000  Uiso   1.00
H671   H     0.78451   0.33266   0.17791   0.00000  Uiso   1.00
C672   C     0.71801   0.36063   0.14099   0.00000  Uiso   1.00
H673   H     0.69166   0.33439   0.15792   0.00000  Uiso   1.00
C674   C     0.69964   0.39660   0.11198   0.00000  Uiso   1.00
C675   C     0.66150   0.15364  -0.04440   0.00000  Uiso   1.00
H676   H     0.69653   0.14003  -0.04639   0.00000  Uiso   1.00
O677   O     0.62971   0.10955  -0.05108   0.00000  Uiso   1.00
C678   C     0.92885   0.42287   0.16899   0.00000  Uiso   1.00
H679   H     0.95231   0.45535   0.16151   0.00000  Uiso   1.00
O680   O     0.92965   0.40948   0.21610   0.00000  Uiso   1.00
C681   C     0.95496   0.37534   0.14074   0.00000  Uiso   1.00
H682   H     0.92842   0.34728   0.13999   0.00000  Uiso   1.00
H683   H     0.98482   0.36000   0.16034   0.00000  Uiso   1.00
C684   C     0.65849   0.19648  -0.08763   0.00000  Uiso   1.00
H685   H     0.65117   0.17909  -0.12313   0.00000  Uiso   1.00
H686   H     0.62817   0.22086  -0.08199   0.00000  Uiso   1.00
C687   C     0.62170   0.22373   0.67143   0.00000  Uiso   1.00
H688   H     0.62705   0.18187   0.67233   0.00000  Uiso   1.00
H689   H     0.61655   0.23811   0.70908   0.00000  Uiso   1.00
H690   H     0.65489   0.24004   0.65908   0.00000  Uiso   1.00
C691   C     0.57783   0.23836   0.64068   0.00000  Uiso   1.00
C692   C     0.53534   0.21104   0.66253   0.00000  Uiso   1.00
H693   H     0.53777   0.17013   0.65241   0.00000  Uiso   1.00
H694   H     0.49934   0.22487   0.65449   0.00000  Uiso   1.00
H695   H     0.54107   0.21460   0.70021   0.00000  Uiso   1.00
C696   C     0.58833   0.32297   0.61267   0.00000  Uiso   1.00
H697   H     0.60634   0.30520   0.58051   0.00000  Uiso   1.00
C698   C     0.58453   0.37282   0.61542   0.00000  Uiso   1.00
H699   H     0.59868   0.39558   0.58422   0.00000  Uiso   1.00
C700   C     0.56238   0.39363   0.65575   0.00000  Uiso   1.00
O701   O     0.55536   0.44297   0.65600   0.00000  Uiso   1.00
C702   C     0.53967   0.46265   0.69986   0.00000  Uiso   1.00
H703   H     0.49835   0.45214   0.70288   0.00000  Uiso   1.00
H704   H     0.55529   0.44680   0.73107   0.00000  Uiso   1.00
C705   C     0.54169   0.36399   0.68992   0.00000  Uiso   1.00
H706   H     0.52431   0.37533   0.72332   0.00000  Uiso   1.00
C707   C     0.54747   0.31381   0.68546   0.00000  Uiso   1.00
H708   H     0.53597   0.29253   0.71802   0.00000  Uiso   1.00
C709   C     0.56991   0.29247   0.64638   0.00000  Uiso   1.00
C710   C     0.54887   0.24103   0.55395   0.00000  Uiso   1.00
H711   H     0.52305   0.27071   0.56729   0.00000  Uiso   1.00
C712   C     0.55235   0.23015   0.50455   0.00000  Uiso   1.00
H713   H     0.52904   0.24624   0.47830   0.00000  Uiso   1.00
C714   C     0.58762   0.19785   0.48985   0.00000  Uiso   1.00
O715   O     0.59657   0.18692   0.44141   0.00000  Uiso   1.00
C716   C     0.63745   0.21503   0.42400   0.00000  Uiso   1.00
H717   H     0.64074   0.24355   0.44881   0.00000  Uiso   1.00
H718   H     0.63072   0.23372   0.39121   0.00000  Uiso   1.00
C719   C     0.61494   0.17252   0.52359   0.00000  Uiso   1.00
H720   H     0.63751   0.14289   0.50988   0.00000  Uiso   1.00
C721   C     0.61282   0.18831   0.57108   0.00000  Uiso   1.00
H722   H     0.63548   0.16485   0.59386   0.00000  Uiso   1.00
C723   C     0.58156   0.22393   0.58723   0.00000  Uiso   1.00
C724   C     0.54547   0.51717   0.70406   0.00000  Uiso   1.00
H725   H     0.52841   0.52170   0.73911   0.00000  Uiso   1.00
O726   O     0.59409   0.53509   0.70127   0.00000  Uiso   1.00
C727   C     0.68589   0.18902   0.41186   0.00000  Uiso   1.00
H728   H     0.71198   0.21276   0.39482   0.00000  Uiso   1.00
O729   O     0.71458   0.16772   0.44983   0.00000  Uiso   1.00
C730   C     0.67283   0.14700   0.37535   0.00000  Uiso   1.00
H731   H     0.64288   0.15741   0.35138   0.00000  Uiso   1.00
H732   H     0.66247   0.11700   0.39541   0.00000  Uiso   1.00
C733   C     0.51705   0.54458   0.66291   0.00000  Uiso   1.00
H734   H     0.53431   0.54371   0.62538   0.00000  Uiso   1.00
H735   H     0.48648   0.52425   0.65428   0.00000  Uiso   1.00
C736   C     0.41773   0.80392   0.70189   0.00000  Uiso   1.00
H737   H     0.41592   0.81722   0.66508   0.00000  Uiso   1.00
H738   H     0.39658   0.76757   0.70261   0.00000  Uiso   1.00
H739   H     0.45349   0.79332   0.71403   0.00000  Uiso   1.00
C740   C     0.39115   0.83709   0.73486   0.00000  Uiso   1.00
C741   C     0.41464   0.83373   0.78509   0.00000  Uiso   1.00
H742   H     0.45101   0.84699   0.78701   0.00000  Uiso   1.00
H743   H     0.41961   0.79784   0.79184   0.00000  Uiso   1.00
H744   H     0.39510   0.85327   0.81364   0.00000  Uiso   1.00
C745   C     0.35344   0.92092   0.73490   0.00000  Uiso   1.00
H746   H     0.31906   0.90834   0.75023   0.00000  Uiso   1.00
C747   C     0.35551   0.97050   0.72204   0.00000  Uiso   1.00
H748   H     0.32243   0.99556   0.73156   0.00000  Uiso   1.00
C749   C     0.39603   0.99167   0.69916   0.00000  Uiso   1.00
O750   O     0.39349   1.03952   0.69865   0.00000  Uiso   1.00
C751   C     0.42994   1.06334   0.67294   0.00000  Uiso   1.00
H752   H     0.46708   1.04834   0.68182   0.00000  Uiso   1.00
H753   H     0.42190   1.06007   0.63328   0.00000  Uiso   1.00
C754   C     0.43537   0.96206   0.69239   0.00000  Uiso   1.00
H755   H     0.46904   0.97899   0.68151   0.00000  Uiso   1.00
C756   C     0.43426   0.91312   0.70535   0.00000  Uiso   1.00
H757   H     0.46372   0.88903   0.69561   0.00000  Uiso   1.00
C758   C     0.39315   0.89214   0.72459   0.00000  Uiso   1.00
C759   C     0.31550   0.79676   0.76928   0.00000  Uiso   1.00
H760   H     0.33888   0.78688   0.80233   0.00000  Uiso   1.00
C761   C     0.27100   0.77609   0.76542   0.00000  Uiso   1.00
H762   H     0.25424   0.76327   0.79884   0.00000  Uiso   1.00
C763   C     0.24729   0.77678   0.72257   0.00000  Uiso   1.00
O764   O     0.20714   0.74684   0.71718   0.00000  Uiso   1.00
C765   C     0.17340   0.76531   0.68423   0.00000  Uiso   1.00
H766   H     0.18895   0.76291   0.64746   0.00000  Uiso   1.00
H767   H     0.16217   0.80368   0.68531   0.00000  Uiso   1.00
C768   C     0.26775   0.80481   0.68508   0.00000  Uiso   1.00
H769   H     0.25215   0.80823   0.64703   0.00000  Uiso   1.00
C770   C     0.31310   0.82427   0.69237   0.00000  Uiso   1.00
H771   H     0.32596   0.84396   0.66174   0.00000  Uiso   1.00
C772   C     0.33942   0.82127   0.73260   0.00000  Uiso   1.00
C773   C     0.42948   1.11852   0.68031   0.00000  Uiso   1.00
H774   H     0.46570   1.13358   0.66767   0.00000  Uiso   1.00
O775   O     0.39359   1.14070   0.65046   0.00000  Uiso   1.00
C776   C     0.12789   0.73465   0.68548   0.00000  Uiso   1.00
H777   H     0.10063   0.74697   0.66161   0.00000  Uiso   1.00
O778   O     0.14523   0.69012   0.66579   0.00000  Uiso   1.00
C779   C     0.10442   0.73228   0.74234   0.00000  Uiso   1.00
H780   H     0.12918   0.71361   0.76907   0.00000  Uiso   1.00
H781   H     0.07377   0.70724   0.74178   0.00000  Uiso   1.00
C782   C     0.42317   1.13420   0.73436   0.00000  Uiso   1.00
H783   H     0.42292   1.17443   0.73660   0.00000  Uiso   1.00
H784   H     0.38533   1.12410   0.74469   0.00000  Uiso   1.00
C785   C    -0.01245   0.22919   0.64251   0.00000  Uiso   1.00
H786   H     0.00753   0.20728   0.61798   0.00000  Uiso   1.00
H787   H    -0.04567   0.21110   0.65140   0.00000  Uiso   1.00
H788   H     0.00883   0.23321   0.67519   0.00000  Uiso   1.00
C789   C    -0.02008   0.27986   0.61900   0.00000  Uiso   1.00
C790   C    -0.04604   0.30371   0.65998   0.00000  Uiso   1.00
H791   H    -0.05617   0.34036   0.65277   0.00000  Uiso   1.00
H792   H    -0.01883   0.30872   0.69020   0.00000  Uiso   1.00
H793   H    -0.07533   0.28347   0.67540   0.00000  Uiso   1.00
C794   C     0.07524   0.28233   0.61668   0.00000  Uiso   1.00
H795   H     0.08095   0.24306   0.62249   0.00000  Uiso   1.00
C796   C     0.11602   0.30809   0.61422   0.00000  Uiso   1.00
H797   H     0.14953   0.28758   0.61581   0.00000  Uiso   1.00
C798   C     0.11761   0.35687   0.60541   0.00000  Uiso   1.00
O799   O     0.16222   0.37847   0.60601   0.00000  Uiso   1.00
C800   C     0.16422   0.42824   0.59476   0.00000  Uiso   1.00
H801   H     0.15359   0.43055   0.55640   0.00000  Uiso   1.00
H802   H     0.13732   0.44654   0.61375   0.00000  Uiso   1.00
C803   C     0.07321   0.38001   0.59871   0.00000  Uiso   1.00
H804   H     0.07186   0.41797   0.58864   0.00000  Uiso   1.00
C805   C     0.03138   0.35256   0.60363   0.00000  Uiso   1.00
H806   H    -0.00555   0.36738   0.60059   0.00000  Uiso   1.00
C807   C     0.03040   0.30566   0.61512   0.00000  Uiso   1.00
C808   C    -0.03588   0.26372   0.52675   0.00000  Uiso   1.00
H809   H    -0.00063   0.24882   0.52649   0.00000  Uiso   1.00
C810   C    -0.06321   0.27160   0.48486   0.00000  Uiso   1.00
H811   H    -0.04737   0.25962   0.45191   0.00000  Uiso   1.00
C812   C    -0.10504   0.29920   0.48758   0.00000  Uiso   1.00
O813   O    -0.12894   0.31420   0.44719   0.00000  Uiso   1.00
C814   C    -0.11862   0.28810   0.40446   0.00000  Uiso   1.00
H815   H    -0.11394   0.25124   0.41132   0.00000  Uiso   1.00
H816   H    -0.08861   0.30406   0.38382   0.00000  Uiso   1.00
C817   C    -0.12512   0.30861   0.53256   0.00000  Uiso   1.00
H818   H    -0.16003   0.32622   0.53640   0.00000  Uiso   1.00
C819   C    -0.09658   0.30022   0.57271   0.00000  Uiso   1.00
H820   H    -0.11205   0.30785   0.60815   0.00000  Uiso   1.00
C821   C    -0.04945   0.28064   0.57162   0.00000  Uiso   1.00
C822   C     0.21095   0.45247   0.60594   0.00000  Uiso   1.00
H823   H     0.21372   0.48098   0.57584   0.00000  Uiso   1.00
O824   O     0.21652   0.48041   0.64873   0.00000  Uiso   1.00
C825   C    -0.16233   0.29889   0.37339   0.00000  Uiso   1.00
H826   H    -0.16990   0.33955   0.36728   0.00000  Uiso   1.00
O827   O    -0.20497   0.26776   0.37291   0.00000  Uiso   1.00
C828   C    -0.17381   0.27080   0.33202   0.00000  Uiso   1.00
H829   H    -0.15419   0.23891   0.32784   0.00000  Uiso   1.00
H830   H    -0.18922   0.28782   0.30068   0.00000  Uiso   1.00
C831   C     0.26312   0.41963   0.60878   0.00000  Uiso   1.00
H832   H     0.29285   0.44712   0.61055   0.00000  Uiso   1.00
H833   H     0.26105   0.41025   0.64801   0.00000  Uiso   1.00
C834   C     0.29153   0.06967  -0.12375   0.00000  Uiso   1.00
H835   H     0.32780   0.06708  -0.14035   0.00000  Uiso   1.00
H836   H     0.27073   0.04910  -0.14903   0.00000  Uiso   1.00
H837   H     0.28575   0.05420  -0.08840   0.00000  Uiso   1.00
C838   C     0.27101   0.12150  -0.12071   0.00000  Uiso   1.00
C839   C     0.26979   0.14399  -0.17181   0.00000  Uiso   1.00
H840   H     0.25016   0.11869  -0.19420   0.00000  Uiso   1.00
H841   H     0.30742   0.14825  -0.18228   0.00000  Uiso   1.00
H842   H     0.25164   0.18061  -0.17503   0.00000  Uiso   1.00
C843   C     0.19094   0.08868  -0.08850   0.00000  Uiso   1.00
H844   H     0.20609   0.05269  -0.09802   0.00000  Uiso   1.00
C845   C     0.14540   0.09518  -0.07207   0.00000  Uiso   1.00
H846   H     0.11919   0.06591  -0.06783   0.00000  Uiso   1.00
C847   C     0.12786   0.14449  -0.06372   0.00000  Uiso   1.00
O848   O     0.08167   0.15241  -0.05838   0.00000  Uiso   1.00
C849   C     0.05724   0.11806  -0.02935   0.00000  Uiso   1.00
H850   H     0.04109   0.09078  -0.05658   0.00000  Uiso   1.00
H851   H     0.08350   0.09865  -0.00357   0.00000  Uiso   1.00
C852   C     0.15899   0.18208  -0.07313   0.00000  Uiso   1.00
H853   H     0.14675   0.21918  -0.06522   0.00000  Uiso   1.00
C854   C     0.20455   0.17553  -0.09205   0.00000  Uiso   1.00
H855   H     0.22617   0.20674  -0.09719   0.00000  Uiso   1.00
C856   C     0.21893   0.12735  -0.10016   0.00000  Uiso   1.00
C857   C     0.31359   0.13433  -0.03884   0.00000  Uiso   1.00
H858   H     0.30330   0.09845  -0.02660   0.00000  Uiso   1.00
C859   C     0.33655   0.16279  -0.00356   0.00000  Uiso   1.00
H860   H     0.33382   0.15033   0.03474   0.00000  Uiso   1.00
C861   C     0.34619   0.21173  -0.01429   0.00000  Uiso   1.00
O862   O     0.36553   0.24283   0.01980   0.00000  Uiso   1.00
C863   C     0.33524   0.28391   0.02136   0.00000  Uiso   1.00
H864   H     0.30451   0.28275  -0.00149   0.00000  Uiso   1.00
H865   H     0.35786   0.31519   0.00899   0.00000  Uiso   1.00
C866   C     0.33945   0.22552  -0.06230   0.00000  Uiso   1.00
H867   H     0.35045   0.26094  -0.07199   0.00000  Uiso   1.00
C868   C     0.31632   0.19761  -0.09522   0.00000  Uiso   1.00
H869   H     0.31378   0.21214  -0.12987   0.00000  Uiso   1.00
C870   C     0.30227   0.15064  -0.08612   0.00000  Uiso   1.00
C871   C     0.01948   0.14009   0.00105   0.00000  Uiso   1.00
H872   H    -0.00328   0.16277  -0.02262   0.00000  Uiso   1.00
O873   O    -0.00677   0.10796   0.02992   0.00000  Uiso   1.00
C874   C     0.31455   0.29180   0.07359   0.00000  Uiso   1.00
H875   H     0.34426   0.29109   0.10096   0.00000  Uiso   1.00
O876   O     0.28734   0.33175   0.07923   0.00000  Uiso   1.00
C877   C     0.28467   0.24829   0.08965   0.00000  Uiso   1.00
H878   H     0.27028   0.25432   0.12731   0.00000  Uiso   1.00
H879   H     0.31079   0.21525   0.09342   0.00000  Uiso   1.00
C880   C     0.04811   0.18010   0.03684   0.00000  Uiso   1.00
H881   H     0.07402   0.16415   0.06833   0.00000  Uiso   1.00
H882   H     0.07639   0.19569   0.01329   0.00000  Uiso   1.00
C883   C     0.05299   0.19943   0.44639   0.00000  Uiso   1.00
H884   H     0.03058   0.22973   0.43730   0.00000  Uiso   1.00
H885   H     0.08762   0.21925   0.44104   0.00000  Uiso   1.00
H886   H     0.04874   0.19476   0.48413   0.00000  Uiso   1.00
C887   C     0.04627   0.15137   0.41749   0.00000  Uiso   1.00
C888   C     0.06695   0.15606   0.36489   0.00000  Uiso   1.00
H889   H     0.06722   0.12663   0.33994   0.00000  Uiso   1.00
H890   H     0.10675   0.16808   0.36836   0.00000  Uiso   1.00
H891   H     0.05081   0.18702   0.34743   0.00000  Uiso   1.00
C892   C     0.09148   0.11043   0.48395   0.00000  Uiso   1.00
H893   H     0.10154   0.14701   0.49508   0.00000  Uiso   1.00
C894   C     0.10745   0.06692   0.50768   0.00000  Uiso   1.00
H895   H     0.12766   0.07458   0.54127   0.00000  Uiso   1.00
C896   C     0.09729   0.02088   0.49096   0.00000  Uiso   1.00
O897   O     0.10734  -0.02154   0.51354   0.00000  Uiso   1.00
C898   C     0.12512  -0.01504   0.56019   0.00000  Uiso   1.00
H899   H     0.15870   0.00681   0.55440   0.00000  Uiso   1.00
H900   H     0.09871   0.00574   0.58015   0.00000  Uiso   1.00
C901   C     0.07327   0.02154   0.44661   0.00000  Uiso   1.00
H902   H     0.06150  -0.01133   0.43041   0.00000  Uiso   1.00
C903   C     0.06123   0.06252   0.42294   0.00000  Uiso   1.00
H904   H     0.04190   0.06291   0.38639   0.00000  Uiso   1.00
C905   C     0.06970   0.10838   0.43955   0.00000  Uiso   1.00
C906   C    -0.03043   0.12150   0.45524   0.00000  Uiso   1.00
H907   H    -0.00999   0.11813   0.48933   0.00000  Uiso   1.00
C908   C    -0.08078   0.11868   0.45952   0.00000  Uiso   1.00
H909   H    -0.09612   0.10517   0.49345   0.00000  Uiso   1.00
C910   C    -0.11050   0.12681   0.41926   0.00000  Uiso   1.00
O911   O    -0.16000   0.11889   0.42263   0.00000  Uiso   1.00
C912   C    -0.19067   0.12072   0.37990   0.00000  Uiso   1.00
H913   H    -0.17034   0.10945   0.34772   0.00000  Uiso   1.00
H914   H    -0.20410   0.15710   0.38102   0.00000  Uiso   1.00
C915   C    -0.08514   0.13715   0.37584   0.00000  Uiso   1.00
H916   H    -0.10446   0.13588   0.34034   0.00000  Uiso   1.00
C917   C    -0.03587   0.14567   0.37459   0.00000  Uiso   1.00
H918   H    -0.02002   0.15748   0.34237   0.00000  Uiso   1.00
C919   C    -0.00784   0.13983   0.41442   0.00000  Uiso   1.00
C920   C     0.12574  -0.06003   0.58852   0.00000  Uiso   1.00
H921   H     0.13314  -0.04562   0.62654   0.00000  Uiso   1.00
O922   O     0.07981  -0.08186   0.59305   0.00000  Uiso   1.00
C923   C    -0.22977   0.08456   0.38599   0.00000  Uiso   1.00
H924   H    -0.21503   0.04932   0.38233   0.00000  Uiso   1.00
O925   O    -0.25785   0.08687   0.43123   0.00000  Uiso   1.00
C926   C    -0.26839   0.08761   0.34477   0.00000  Uiso   1.00
H927   H    -0.29639   0.05949   0.34960   0.00000  Uiso   1.00
H928   H    -0.25228   0.07478   0.31116   0.00000  Uiso   1.00
C929   C     0.16681  -0.10154   0.57704   0.00000  Uiso   1.00
H930   H     0.20323  -0.09012   0.58589   0.00000  Uiso   1.00
H931   H     0.15705  -0.13039   0.60143   0.00000  Uiso   1.00
C932   C    -0.10753   0.43631   0.48282   0.00000  Uiso   1.00
H933   H    -0.10988   0.39947   0.49342   0.00000  Uiso   1.00
H934   H    -0.12687   0.44373   0.45092   0.00000  Uiso   1.00
H935   H    -0.12348   0.45619   0.51159   0.00000  Uiso   1.00
C936   C    -0.05400   0.44775   0.47879   0.00000  Uiso   1.00
C937   C    -0.03014   0.44193   0.52753   0.00000  Uiso   1.00
H938   H     0.00795   0.44660   0.52155   0.00000  Uiso   1.00
H939   H    -0.03445   0.40781   0.54268   0.00000  Uiso   1.00
H940   H    -0.04088   0.47052   0.55380   0.00000  Uiso   1.00
C941   C    -0.04768   0.41562   0.39415   0.00000  Uiso   1.00
H942   H    -0.07435   0.43937   0.38053   0.00000  Uiso   1.00
C943   C    -0.03331   0.38581   0.35775   0.00000  Uiso   1.00
H944   H    -0.04459   0.39092   0.31939   0.00000  Uiso   1.00
C945   C     0.00085   0.34929   0.36841   0.00000  Uiso   1.00
O946   O     0.01375   0.31306   0.33601   0.00000  Uiso   1.00
C947   C    -0.01393   0.30758   0.29222   0.00000  Uiso   1.00
H948   H    -0.04948   0.32238   0.29516   0.00000  Uiso   1.00
H949   H    -0.00070   0.32976   0.26156   0.00000  Uiso   1.00
C950   C     0.01808   0.34608   0.41492   0.00000  Uiso   1.00
H951   H     0.04756   0.32309   0.42287   0.00000  Uiso   1.00
C952   C    -0.00124   0.37288   0.45209   0.00000  Uiso   1.00
H953   H     0.01696   0.36934   0.48652   0.00000  Uiso   1.00
C954   C    -0.03540   0.40934   0.44191   0.00000  Uiso   1.00
C955   C     0.00832   0.50539   0.45032   0.00000  Uiso   1.00
H956   H     0.03073   0.47379   0.44536   0.00000  Uiso   1.00
C957   C     0.02160   0.55083   0.43638   0.00000  Uiso   1.00
H958   H     0.05769   0.55725   0.42234   0.00000  Uiso   1.00
C959   C    -0.01291   0.58669   0.43450   0.00000  Uiso   1.00
O960   O     0.00301   0.63060   0.41526   0.00000  Uiso   1.00
C961   C     0.03594   0.63885   0.37632   0.00000  Uiso   1.00
H962   H     0.01266   0.64606   0.34344   0.00000  Uiso   1.00
H963   H     0.05638   0.60761   0.36540   0.00000  Uiso   1.00
C964   C    -0.05977   0.58069   0.45119   0.00000  Uiso   1.00
H965   H    -0.08595   0.60964   0.44522   0.00000  Uiso   1.00
C966   C    -0.07108   0.53495   0.46829   0.00000  Uiso   1.00
H967   H    -0.10949   0.53332   0.47852   0.00000  Uiso   1.00
C968   C    -0.03860   0.49672   0.46721   0.00000  Uiso   1.00
C969   C    -0.01753   0.25434   0.28233   0.00000  Uiso   1.00
H970   H     0.01609   0.23697   0.28204   0.00000  Uiso   1.00
O971   O    -0.05335   0.23596   0.31235   0.00000  Uiso   1.00
C972   C     0.07257   0.67606   0.38648   0.00000  Uiso   1.00
H973   H     0.05749   0.70842   0.39956   0.00000  Uiso   1.00
O974   O     0.09633   0.65649   0.42666   0.00000  Uiso   1.00
C975   C     0.10271   0.69092   0.34188   0.00000  Uiso   1.00
H976   H     0.07427   0.71119   0.31836   0.00000  Uiso   1.00
H977   H     0.12229   0.66046   0.32475   0.00000  Uiso   1.00
C978   C    -0.05735   0.23280   0.25833   0.00000  Uiso   1.00
H979   H    -0.08428   0.25785   0.24614   0.00000  Uiso   1.00
H980   H    -0.05197   0.19760   0.24301   0.00000  Uiso   1.00
C981   C     0.77310   0.95824   0.62877   0.00000  Uiso   1.00
H982   H     0.73587   0.96863   0.62361   0.00000  Uiso   1.00
H983   H     0.78603   0.94774   0.59208   0.00000  Uiso   1.00
H984   H     0.79995   0.98807   0.63739   0.00000  Uiso   1.00
C985   C     0.77482   0.91237   0.66023   0.00000  Uiso   1.00
C986   C     0.82823   0.90073   0.66514   0.00000  Uiso   1.00
H987   H     0.83361   0.86621   0.68190   0.00000  Uiso   1.00
H988   H     0.85127   0.92631   0.68371   0.00000  Uiso   1.00
H989   H     0.84463   0.89784   0.62912   0.00000  Uiso   1.00
C990   C     0.76133   0.97275   0.73263   0.00000  Uiso   1.00
H991   H     0.77238   1.00314   0.70912   0.00000  Uiso   1.00
C992   C     0.74783   0.97888   0.78146   0.00000  Uiso   1.00
H993   H     0.74760   1.01389   0.79911   0.00000  Uiso   1.00
C994   C     0.73755   0.94000   0.81216   0.00000  Uiso   1.00
O995   O     0.72503   0.94572   0.85837   0.00000  Uiso   1.00
C996   C     0.67560   0.96215   0.85964   0.00000  Uiso   1.00
H997   H     0.68011   0.99651   0.84189   0.00000  Uiso   1.00
H998   H     0.65247   0.93923   0.83884   0.00000  Uiso   1.00
C999   C     0.73771   0.89460   0.79052   0.00000  Uiso   1.00
H1000  H     0.72421   0.86443   0.80960   0.00000  Uiso   1.00
C1001  C     0.74527   0.88944   0.74162   0.00000  Uiso   1.00
H1002  H     0.74308   0.85417   0.72643   0.00000  Uiso   1.00
C1003  C     0.75903   0.92771   0.71155   0.00000  Uiso   1.00
C1004  C     0.69800   0.86404   0.64099   0.00000  Uiso   1.00
H1005  H     0.67950   0.88687   0.66720   0.00000  Uiso   1.00
C1006  C     0.67304   0.83263   0.61483   0.00000  Uiso   1.00
H1007  H     0.63451   0.82379   0.62056   0.00000  Uiso   1.00
C1008  C     0.69389   0.80371   0.58187   0.00000  Uiso   1.00
O1009  O     0.66395   0.77325   0.55762   0.00000  Uiso   1.00
C1010  C     0.68190   0.74840   0.51831   0.00000  Uiso   1.00
H1011  H     0.71809   0.73348   0.52438   0.00000  Uiso   1.00
H1012  H     0.68481   0.77270   0.48545   0.00000  Uiso   1.00
C1013  C     0.74306   0.80857   0.57405   0.00000  Uiso   1.00
H1014  H     0.76478   0.78530   0.55238   0.00000  Uiso   1.00
C1015  C     0.76863   0.84099   0.60197   0.00000  Uiso   1.00
H1016  H     0.80804   0.84053   0.59882   0.00000  Uiso   1.00
C1017  C     0.74777   0.87113   0.63482   0.00000  Uiso   1.00
C1018  C     0.66335   0.96987   0.91282   0.00000  Uiso   1.00
H1019  H     0.62852   0.98429   0.91863   0.00000  Uiso   1.00
O1020  O     0.66094   0.92279   0.92981   0.00000  Uiso   1.00
C1021  C     0.64315   0.71335   0.50549   0.00000  Uiso   1.00
H1022  H     0.60828   0.72692   0.51517   0.00000  Uiso   1.00
O1023  O     0.64367   0.70128   0.45405   0.00000  Uiso   1.00
C1024  C     0.64294   0.66461   0.53904   0.00000  Uiso   1.00
H1025  H     0.67453   0.64315   0.52739   0.00000  Uiso   1.00
H1026  H     0.60984   0.64631   0.52815   0.00000  Uiso   1.00
C1027  C     0.70049   1.00835   0.94653   0.00000  Uiso   1.00
H1028  H     0.67649   1.02176   0.97772   0.00000  Uiso   1.00
H1029  H     0.72728   0.98881   0.96830   0.00000  Uiso   1.00
C1030  C     0.51960   0.79609   0.52135   0.00000  Uiso   1.00
H1031  H     0.51532   0.78415   0.48089   0.00000  Uiso   1.00
H1032  H     0.48924   0.77415   0.53799   0.00000  Uiso   1.00
H1033  H     0.55504   0.78126   0.53252   0.00000  Uiso   1.00
C1034  C     0.51530   0.84916   0.53557   0.00000  Uiso   1.00
C1035  C     0.52481   0.84660   0.58951   0.00000  Uiso   1.00
H1036  H     0.56374   0.83697   0.59640   0.00000  Uiso   1.00
H1037  H     0.50275   0.81507   0.59938   0.00000  Uiso   1.00
H1038  H     0.52214   0.88219   0.60832   0.00000  Uiso   1.00
C1039  C     0.57172   0.86588   0.47025   0.00000  Uiso   1.00
H1040  H     0.56363   0.83290   0.45068   0.00000  Uiso   1.00
C1041  C     0.60393   0.89121   0.44581   0.00000  Uiso   1.00
H1042  H     0.61409   0.87753   0.40770   0.00000  Uiso   1.00
C1043  C     0.62014   0.93469   0.46439   0.00000  Uiso   1.00
O1044  O     0.65466   0.95945   0.44117   0.00000  Uiso   1.00
C1045  C     0.68640   0.98977   0.46672   0.00000  Uiso   1.00
H1046  H     0.68045   1.02837   0.45197   0.00000  Uiso   1.00
H1047  H     0.67817   0.99014   0.50448   0.00000  Uiso   1.00
C1048  C     0.59560   0.95482   0.50524   0.00000  Uiso   1.00
H1049  H     0.60408   0.99093   0.52062   0.00000  Uiso   1.00
C1050  C     0.55982   0.92854   0.52793   0.00000  Uiso   1.00
H1051  H     0.54487   0.94251   0.56061   0.00000  Uiso   1.00
C1052  C     0.55024   0.88217   0.51268   0.00000  Uiso   1.00
C1053  C     0.45080   0.88474   0.48079   0.00000  Uiso   1.00
H1054  H     0.48046   0.89573   0.45904   0.00000  Uiso   1.00
C1055  C     0.40237   0.89281   0.46937   0.00000  Uiso   1.00
H1056  H     0.39277   0.91373   0.43851   0.00000  Uiso   1.00
C1057  C     0.36458   0.88006   0.49898   0.00000  Uiso   1.00
O1058  O     0.31865   0.89123   0.48721   0.00000  Uiso   1.00
C1059  C     0.29143   0.84784   0.47160   0.00000  Uiso   1.00
H1060  H     0.32040   0.81854   0.46894   0.00000  Uiso   1.00
H1061  H     0.27896   0.85866   0.43544   0.00000  Uiso   1.00
C1062  C     0.37783   0.85872   0.54219   0.00000  Uiso   1.00
H1063  H     0.34934   0.85148   0.56701   0.00000  Uiso   1.00
C1064  C     0.42494   0.85041   0.55270   0.00000  Uiso   1.00
H1065  H     0.43405   0.83473   0.58645   0.00000  Uiso   1.00
C1066  C     0.46379   0.86376   0.52440   0.00000  Uiso   1.00
C1067  C     0.73709   0.98018   0.45585   0.00000  Uiso   1.00
H1068  H     0.74159   0.98376   0.41654   0.00000  Uiso   1.00
O1069  O     0.77156   1.01271   0.47983   0.00000  Uiso   1.00
C1070  C     0.24911   0.83931   0.50461   0.00000  Uiso   1.00
H1071  H     0.23217   0.80436   0.49075   0.00000  Uiso   1.00
O1072  O     0.26266   0.83784   0.55304   0.00000  Uiso   1.00
C1073  C     0.20437   0.88248   0.49653   0.00000  Uiso   1.00
H1074  H     0.19197   0.87679   0.45958   0.00000  Uiso   1.00
H1075  H     0.21999   0.91830   0.49964   0.00000  Uiso   1.00
C1076  C     0.75194   0.92705   0.47008   0.00000  Uiso   1.00
H1077  H     0.75085   0.91950   0.50784   0.00000  Uiso   1.00
H1078  H     0.72263   0.90172   0.46205   0.00000  Uiso   1.00
C1079  C     0.27748  -0.09734   0.26732   0.00000  Uiso   1.00
H1080  H     0.29807  -0.12890   0.26806   0.00000  Uiso   1.00
H1081  H     0.29103  -0.08037   0.23414   0.00000  Uiso   1.00
H1082  H     0.23903  -0.10596   0.26622   0.00000  Uiso   1.00
C1083  C     0.29040  -0.06427   0.30917   0.00000  Uiso   1.00
C1084  C     0.28170  -0.09390   0.35569   0.00000  Uiso   1.00
H1085  H     0.25145  -0.11796   0.34749   0.00000  Uiso   1.00
H1086  H     0.27719  -0.07014   0.38681   0.00000  Uiso   1.00
H1087  H     0.31365  -0.11767   0.35941   0.00000  Uiso   1.00
C1088  C     0.37657  -0.05602   0.27434   0.00000  Uiso   1.00
H1089  H     0.37009  -0.07475   0.24200   0.00000  Uiso   1.00
C1090  C     0.42495  -0.04621   0.28093   0.00000  Uiso   1.00
H1091  H     0.44972  -0.05526   0.25082   0.00000  Uiso   1.00
C1092  C     0.44056  -0.01620   0.31804   0.00000  Uiso   1.00
O1093  O     0.48795   0.00018   0.32021   0.00000  Uiso   1.00
C1094  C     0.50820   0.01123   0.27331   0.00000  Uiso   1.00
H1095  H     0.52092  -0.02310   0.25842   0.00000  Uiso   1.00
H1096  H     0.47856   0.02288   0.24937   0.00000  Uiso   1.00
C1097  C     0.40743  -0.00632   0.35505   0.00000  Uiso   1.00
H1098  H     0.42060   0.01463   0.38617   0.00000  Uiso   1.00
C1099  C     0.36050  -0.02433   0.35152   0.00000  Uiso   1.00
H1100  H     0.33370  -0.01292   0.37824   0.00000  Uiso   1.00
C1101  C     0.34363  -0.04665   0.31042   0.00000  Uiso   1.00
C1102  C     0.26763   0.01431   0.27253   0.00000  Uiso   1.00
H1103  H     0.30165   0.01102   0.25387   0.00000  Uiso   1.00
C1104  C     0.23329   0.05004   0.26582   0.00000  Uiso   1.00
H1105  H     0.24406   0.07474   0.23859   0.00000  Uiso   1.00
C1106  C     0.19047   0.05459   0.29196   0.00000  Uiso   1.00
O1107  O     0.15669   0.09099   0.28863   0.00000  Uiso   1.00
C1108  C     0.16286   0.12199   0.24919   0.00000  Uiso   1.00
H1109  H     0.17104   0.10209   0.21408   0.00000  Uiso   1.00
H1110  H     0.19808   0.14433   0.25421   0.00000  Uiso   1.00
C1111  C     0.18354   0.01932   0.32802   0.00000  Uiso   1.00
H1112  H     0.14930   0.02112   0.34610   0.00000  Uiso   1.00
C1113  C     0.21407  -0.01742   0.33019   0.00000  Uiso   1.00
H1114  H     0.20724  -0.04658   0.35374   0.00000  Uiso   1.00
C1115  C     0.25724  -0.02071   0.30646   0.00000  Uiso   1.00
C1116  C     0.54914   0.04556   0.26964   0.00000  Uiso   1.00
H1117  H     0.55897   0.04572   0.23131   0.00000  Uiso   1.00
O1118  O     0.53894   0.09188   0.28673   0.00000  Uiso   1.00
C1119  C     0.11890   0.15282   0.24580   0.00000  Uiso   1.00
H1120  H     0.08843   0.12775   0.25032   0.00000  Uiso   1.00
O1121  O     0.11447   0.18893   0.28125   0.00000  Uiso   1.00
C1122  C     0.11404   0.18013   0.19197   0.00000  Uiso   1.00
H1123  H     0.13925   0.21103   0.18752   0.00000  Uiso   1.00
H1124  H     0.07594   0.19691   0.19065   0.00000  Uiso   1.00
C1125  C     0.59490   0.02993   0.30354   0.00000  Uiso   1.00
H1126  H     0.62351   0.05574   0.29665   0.00000  Uiso   1.00
H1127  H     0.58100   0.03332   0.33974   0.00000  Uiso   1.00
C1128  C     0.51567   0.33263   0.26022   0.00000  Uiso   1.00
H1129  H     0.54650   0.34624   0.23991   0.00000  Uiso   1.00
H1130  H     0.51149   0.35445   0.29197   0.00000  Uiso   1.00
H1131  H     0.48429   0.33612   0.23733   0.00000  Uiso   1.00
C1132  C     0.52925   0.28122   0.27991   0.00000  Uiso   1.00
C1133  C     0.58014   0.28844   0.29519   0.00000  Uiso   1.00
H1134  H     0.60072   0.30902   0.26778   0.00000  Uiso   1.00
H1135  H     0.59948   0.25360   0.29893   0.00000  Uiso   1.00
H1136  H     0.58194   0.31061   0.32788   0.00000  Uiso   1.00
C1137  C     0.52011   0.22650   0.35177   0.00000  Uiso   1.00
H1138  H     0.55056   0.20557   0.33849   0.00000  Uiso   1.00
C1139  C     0.49737   0.20892   0.39249   0.00000  Uiso   1.00
H1140  H     0.51447   0.18314   0.41482   0.00000  Uiso   1.00
C1141  C     0.45704   0.23158   0.40716   0.00000  Uiso   1.00
O1142  O     0.43298   0.22279   0.44789   0.00000  Uiso   1.00
C1143  C     0.43569   0.17636   0.47020   0.00000  Uiso   1.00
H1144  H     0.42147   0.15121   0.44578   0.00000  Uiso   1.00
H1145  H     0.47335   0.16447   0.48150   0.00000  Uiso   1.00
C1146  C     0.44054   0.27297   0.38331   0.00000  Uiso   1.00
H1147  H     0.41380   0.29573   0.39892   0.00000  Uiso   1.00
C1148  C     0.45990   0.28432   0.34058   0.00000  Uiso   1.00
H1149  H     0.44741   0.31723   0.32353   0.00000  Uiso   1.00
C1150  C     0.50254   0.26513   0.32425   0.00000  Uiso   1.00
C1151  C     0.54921   0.23439   0.20532   0.00000  Uiso   1.00
H1152  H     0.58664   0.24994   0.20690   0.00000  Uiso   1.00
C1153  C     0.53427   0.20605   0.16802   0.00000  Uiso   1.00
H1154  H     0.55720   0.19409   0.13797   0.00000  Uiso   1.00
C1155  C     0.48672   0.19083   0.16242   0.00000  Uiso   1.00
O1156  O     0.47429   0.16732   0.12080   0.00000  Uiso   1.00
C1157  C     0.43270   0.15221   0.10031   0.00000  Uiso   1.00
H1158  H     0.41007   0.18300   0.09883   0.00000  Uiso   1.00
H1159  H     0.41494   0.13080   0.12699   0.00000  Uiso   1.00
C1160  C     0.45376   0.20027   0.20056   0.00000  Uiso   1.00
H1161  H     0.41614   0.18939   0.19658   0.00000  Uiso   1.00
C1162  C     0.46941   0.22633   0.24102   0.00000  Uiso   1.00
H1163  H     0.44194   0.23923   0.26606   0.00000  Uiso   1.00
C1164  C     0.51577   0.24813   0.23932   0.00000  Uiso   1.00
C1165  C     0.41004   0.17926   0.51895   0.00000  Uiso   1.00
H1166  H     0.39608   0.14412   0.52935   0.00000  Uiso   1.00
O1167  O     0.44481   0.19345   0.55293   0.00000  Uiso   1.00
C1168  C     0.44212   0.12990   0.05409   0.00000  Uiso   1.00
H1169  H     0.41425   0.13714   0.02874   0.00000  Uiso   1.00
O1170  O     0.48433   0.15201   0.03289   0.00000  Uiso   1.00
C1171  C     0.44593   0.07567   0.05674   0.00000  Uiso   1.00
H1172  H     0.45664   0.06132   0.01987   0.00000  Uiso   1.00
H1173  H     0.40892   0.06955   0.06483   0.00000  Uiso   1.00
C1174  C     0.36565   0.21643   0.52319   0.00000  Uiso   1.00
H1175  H     0.37802   0.25481   0.51806   0.00000  Uiso   1.00
H1176  H     0.34188   0.20814   0.49418   0.00000  Uiso   1.00
C1177  C     0.37635   0.72247   0.41252   0.00000  Uiso   1.00
H1178  H     0.40032   0.73671   0.44027   0.00000  Uiso   1.00
H1179  H     0.35866   0.69098   0.43152   0.00000  Uiso   1.00
H1180  H     0.34593   0.75024   0.41325   0.00000  Uiso   1.00
C1181  C     0.39936   0.71646   0.36187   0.00000  Uiso   1.00
C1182  C     0.35984   0.70261   0.32484   0.00000  Uiso   1.00
H1183  H     0.37348   0.69821   0.28923   0.00000  Uiso   1.00
H1184  H     0.32922   0.72940   0.32195   0.00000  Uiso   1.00
H1185  H     0.34839   0.66641   0.33656   0.00000  Uiso   1.00
C1186  C     0.43310   0.77091   0.29358   0.00000  Uiso   1.00
H1187  H     0.42599   0.74296   0.26604   0.00000  Uiso   1.00
C1188  C     0.45774   0.80814   0.27651   0.00000  Uiso   1.00
H1189  H     0.46496   0.81065   0.23759   0.00000  Uiso   1.00
C1190  C     0.47728   0.84178   0.30853   0.00000  Uiso   1.00
O1191  O     0.50735   0.87494   0.28934   0.00000  Uiso   1.00
C1192  C     0.55773   0.85908   0.29836   0.00000  Uiso   1.00
H1193  H     0.56185   0.84741   0.33869   0.00000  Uiso   1.00
H1194  H     0.56293   0.82434   0.28113   0.00000  Uiso   1.00
C1195  C     0.46977   0.83724   0.35783   0.00000  Uiso   1.00
H1196  H     0.48350   0.86658   0.38191   0.00000  Uiso   1.00
C1197  C     0.43933   0.80165   0.37493   0.00000  Uiso   1.00
H1198  H     0.43679   0.79388   0.41230   0.00000  Uiso   1.00
C1199  C     0.42428   0.76216   0.34307   0.00000  Uiso   1.00
C1200  C     0.45080   0.65045   0.31976   0.00000  Uiso   1.00
H1201  H     0.42958   0.66297   0.28890   0.00000  Uiso   1.00
C1202  C     0.48909   0.61763   0.31707   0.00000  Uiso   1.00
H1203  H     0.50733   0.59919   0.28815   0.00000  Uiso   1.00
C1204  C     0.50490   0.59303   0.35460   0.00000  Uiso   1.00
O1205  O     0.53207   0.54926   0.34337   0.00000  Uiso   1.00
C1206  C     0.54217   0.49545   0.35329   0.00000  Uiso   1.00
H1207  H     0.53812   0.47788   0.31954   0.00000  Uiso   1.00
H1208  H     0.51641   0.48217   0.37932   0.00000  Uiso   1.00
C1209  C     0.49755   0.62016   0.39466   0.00000  Uiso   1.00
H1210  H     0.53532   0.62212   0.40946   0.00000  Uiso   1.00
C1211  C     0.45918   0.65455   0.39903   0.00000  Uiso   1.00
H1212  H     0.44621   0.67201   0.42998   0.00000  Uiso   1.00
C1213  C     0.43692   0.67403   0.36108   0.00000  Uiso   1.00
C1214  C     0.59443   0.89493   0.28509   0.00000  Uiso   1.00
H1215  H     0.62825   0.87662   0.28572   0.00000  Uiso   1.00
O1216  O     0.57998   0.90527   0.23765   0.00000  Uiso   1.00
C1217  C     0.58969   0.46895   0.36888   0.00000  Uiso   1.00
H1218  H     0.61543   0.48055   0.34229   0.00000  Uiso   1.00
O1219  O     0.61002   0.47657   0.41525   0.00000  Uiso   1.00
C1220  C     0.58239   0.41450   0.36578   0.00000  Uiso   1.00
H1221  H     0.56147   0.40344   0.33296   0.00000  Uiso   1.00
H1222  H     0.56338   0.40377   0.39677   0.00000  Uiso   1.00
C1223  C     0.59050   0.94284   0.31575   0.00000  Uiso   1.00
H1224  H     0.55237   0.94957   0.31820   0.00000  Uiso   1.00
H1225  H     0.60036   0.93074   0.35180   0.00000  Uiso   1.00
C1226  C     0.67858   0.99635   1.12111   0.00000  Uiso   1.00
H1227  H     0.68364   1.01498   1.08619   0.00000  Uiso   1.00
H1228  H     0.71050   1.00472   1.14520   0.00000  Uiso   1.00
H1229  H     0.64768   1.01194   1.13912   0.00000  Uiso   1.00
C1230  C     0.67029   0.93913   1.11189   0.00000  Uiso   1.00
C1231  C     0.66678   0.91353   1.16241   0.00000  Uiso   1.00
H1232  H     0.62671   0.91455   1.17055   0.00000  Uiso   1.00
H1233  H     0.69126   0.93393   1.18641   0.00000  Uiso   1.00
H1234  H     0.67470   0.87443   1.15613   0.00000  Uiso   1.00
C1235  C     0.61194   0.96267   1.04482   0.00000  Uiso   1.00
H1236  H     0.63342   0.99584   1.03967   0.00000  Uiso   1.00
C1237  C     0.57180   0.95436   1.01397   0.00000  Uiso   1.00
H1238  H     0.55869   0.97849   0.98604   0.00000  Uiso   1.00
C1239  C     0.54850   0.90870   1.01906   0.00000  Uiso   1.00
O1240  O     0.50449   0.89389   0.99773   0.00000  Uiso   1.00
C1241  C     0.48865   0.92399   0.95917   0.00000  Uiso   1.00
H1242  H     0.48143   0.96201   0.97439   0.00000  Uiso   1.00
H1243  H     0.51512   0.92999   0.93123   0.00000  Uiso   1.00
C1244  C     0.56894   0.87591   1.05119   0.00000  Uiso   1.00
H1245  H     0.55030   0.84262   1.05802   0.00000  Uiso   1.00
C1246  C     0.60812   0.88368   1.08043   0.00000  Uiso   1.00
H1247  H     0.62064   0.85668   1.10458   0.00000  Uiso   1.00
C1248  C     0.62953   0.92961   1.07766   0.00000  Uiso   1.00
C1249  C     0.75794   0.92584   1.11315   0.00000  Uiso   1.00
H1250  H     0.75361   0.93909   1.15194   0.00000  Uiso   1.00
C1251  C     0.80373   0.91854   1.09600   0.00000  Uiso   1.00
H1252  H     0.82830   0.92651   1.12412   0.00000  Uiso   1.00
C1253  C     0.81218   0.90932   1.04669   0.00000  Uiso   1.00
O1254  O     0.85993   0.90393   1.02997   0.00000  Uiso   1.00
C1255  C     0.86681   0.87278   0.98882   0.00000  Uiso   1.00
H1256  H     0.84261   0.84368   0.99119   0.00000  Uiso   1.00
H1257  H     0.90218   0.85986   0.99743   0.00000  Uiso   1.00
C1258  C     0.77148   0.90714   1.01752   0.00000  Uiso   1.00
H1259  H     0.77688   0.89504   0.98124   0.00000  Uiso   1.00
C1260  C     0.72559   0.91479   1.03548   0.00000  Uiso   1.00
H1261  H     0.69187   0.91344   1.01135   0.00000  Uiso   1.00
C1262  C     0.71683   0.92437   1.08552   0.00000  Uiso   1.00
C1263  C     0.44581   0.90216   0.93521   0.00000  Uiso   1.00
H1264  H     0.43185   0.92787   0.90824   0.00000  Uiso   1.00
O1265  O     0.45310   0.85791   0.91494   0.00000  Uiso   1.00
C1266  C     0.86789   0.89650   0.93838   0.00000  Uiso   1.00
H1267  H     0.89237   0.87472   0.91563   0.00000  Uiso   1.00
O1268  O     0.82386   0.89023   0.91717   0.00000  Uiso   1.00
C1269  C     0.88577   0.95028   0.93424   0.00000  Uiso   1.00
H1270  H     0.92420   0.94816   0.94902   0.00000  Uiso   1.00
H1271  H     0.86460   0.97054   0.95874   0.00000  Uiso   1.00
C1272  C     0.40574   0.89208   0.97514   0.00000  Uiso   1.00
H1273  H     0.41423   0.86350   0.99839   0.00000  Uiso   1.00
H1274  H     0.40667   0.92715   0.99760   0.00000  Uiso   1.00
C1275  C     0.17928   0.61397   0.85369   0.00000  Uiso   1.00
H1276  H     0.16480   0.58172   0.83833   0.00000  Uiso   1.00
H1277  H     0.15963   0.64185   0.83295   0.00000  Uiso   1.00
H1278  H     0.16937   0.61879   0.88963   0.00000  Uiso   1.00
C1279  C     0.23217   0.61776   0.84090   0.00000  Uiso   1.00
C1280  C     0.23363   0.62152   0.78663   0.00000  Uiso   1.00
H1281  H     0.26946   0.62470   0.76983   0.00000  Uiso   1.00
H1282  H     0.21505   0.65350   0.77260   0.00000  Uiso   1.00
H1283  H     0.21449   0.59243   0.77082   0.00000  Uiso   1.00
C1284  C     0.30475   0.67586   0.85985   0.00000  Uiso   1.00
H1285  H     0.33224   0.64976   0.84598   0.00000  Uiso   1.00
C1286  C     0.31917   0.72232   0.87109   0.00000  Uiso   1.00
H1287  H     0.35578   0.73140   0.86358   0.00000  Uiso   1.00
C1288  C     0.28431   0.75526   0.89097   0.00000  Uiso   1.00
O1289  O     0.30171   0.79885   0.90161   0.00000  Uiso   1.00
C1290  C     0.28029   0.83816   0.87714   0.00000  Uiso   1.00
H1291  H     0.29992   0.84660   0.84330   0.00000  Uiso   1.00
H1292  H     0.24114   0.82924   0.87092   0.00000  Uiso   1.00
C1293  C     0.23864   0.74049   0.89991   0.00000  Uiso   1.00
H1294  H     0.21265   0.76398   0.91872   0.00000  Uiso   1.00
C1295  C     0.22490   0.69519   0.88372   0.00000  Uiso   1.00
H1296  H     0.18505   0.68940   0.88764   0.00000  Uiso   1.00
C1297  C     0.25533   0.66343   0.86178   0.00000  Uiso   1.00
C1298  C     0.26720   0.53188   0.83307   0.00000  Uiso   1.00
H1299  H     0.27083   0.53807   0.79379   0.00000  Uiso   1.00
C1300  C     0.28938   0.49305   0.85331   0.00000  Uiso   1.00
H1301  H     0.30123   0.46381   0.82775   0.00000  Uiso   1.00
C1302  C     0.30057   0.49271   0.90119   0.00000  Uiso   1.00
O1303  O     0.32321   0.45568   0.92311   0.00000  Uiso   1.00
C1304  C     0.34903   0.42368   0.89131   0.00000  Uiso   1.00
H1305  H     0.35076   0.42913   0.85289   0.00000  Uiso   1.00
H1306  H     0.32862   0.38944   0.88941   0.00000  Uiso   1.00
C1307  C     0.28211   0.53202   0.92919   0.00000  Uiso   1.00
H1308  H     0.29251   0.52837   0.96766   0.00000  Uiso   1.00
C1309  C     0.25734   0.56762   0.91024   0.00000  Uiso   1.00
H1310  H     0.23953   0.59205   0.93595   0.00000  Uiso   1.00
C1311  C     0.25103   0.57022   0.86007   0.00000  Uiso   1.00
C1312  C     0.28474   0.88659   0.90029   0.00000  Uiso   1.00
H1313  H     0.27824   0.91308   0.86652   0.00000  Uiso   1.00
O1314  O     0.24748   0.89764   0.93285   0.00000  Uiso   1.00
C1315  C     0.39678   0.41480   0.91060   0.00000  Uiso   1.00
H1316  H     0.38821   0.41468   0.95072   0.00000  Uiso   1.00
O1317  O     0.40885   0.36641   0.89343   0.00000  Uiso   1.00
C1318  C     0.44104   0.45633   0.89906   0.00000  Uiso   1.00
H1319  H     0.45622   0.44719   0.86218   0.00000  Uiso   1.00
H1320  H     0.47022   0.45052   0.92664   0.00000  Uiso   1.00
C1321  C     0.33804   0.90458   0.91800   0.00000  Uiso   1.00
H1322  H     0.36511   0.90059   0.89025   0.00000  Uiso   1.00
H1323  H     0.33464   0.94428   0.92404   0.00000  Uiso   1.00
C1324  C     0.01295   0.61770   0.68652   0.00000  Uiso   1.00
H1325  H     0.03365   0.64886   0.67915   0.00000  Uiso   1.00
H1326  H     0.02843   0.60258   0.71956   0.00000  Uiso   1.00
H1327  H    -0.02505   0.63167   0.69515   0.00000  Uiso   1.00
C1328  C     0.00656   0.58408   0.64423   0.00000  Uiso   1.00
C1329  C    -0.01963   0.61773   0.60567   0.00000  Uiso   1.00
H1330  H    -0.04937   0.63704   0.62111   0.00000  Uiso   1.00
H1331  H    -0.03702   0.59833   0.57382   0.00000  Uiso   1.00
H1332  H     0.00477   0.64318   0.59271   0.00000  Uiso   1.00
C1333  C     0.05949   0.54955   0.57803   0.00000  Uiso   1.00
H1334  H     0.02703   0.53895   0.55908   0.00000  Uiso   1.00
C1335  C     0.10266   0.54700   0.55360   0.00000  Uiso   1.00
H1336  H     0.10300   0.53324   0.51658   0.00000  Uiso   1.00
C1337  C     0.14329   0.56667   0.57646   0.00000  Uiso   1.00
O1338  O     0.18462   0.57766   0.55156   0.00000  Uiso   1.00
C1339  C     0.20485   0.62075   0.56555   0.00000  Uiso   1.00
H1340  H     0.17787   0.64654   0.58049   0.00000  Uiso   1.00
H1341  H     0.23498   0.62072   0.59113   0.00000  Uiso   1.00
C1342  C     0.14065   0.57744   0.62548   0.00000  Uiso   1.00
H1343  H     0.17297   0.59320   0.64371   0.00000  Uiso   1.00
C1344  C     0.09509   0.57976   0.64808   0.00000  Uiso   1.00
H1345  H     0.09659   0.58619   0.68826   0.00000  Uiso   1.00
C1346  C     0.05414   0.57163   0.62335   0.00000  Uiso   1.00
C1347  C    -0.00972   0.49681   0.67316   0.00000  Uiso   1.00
H1348  H     0.02925   0.49099   0.67196   0.00000  Uiso   1.00
C1349  C    -0.03650   0.45955   0.68902   0.00000  Uiso   1.00
H1350  H    -0.01982   0.42812   0.70372   0.00000  Uiso   1.00
C1351  C    -0.08476   0.46573   0.69698   0.00000  Uiso   1.00
O1352  O    -0.11535   0.43391   0.72185   0.00000  Uiso   1.00
C1353  C    -0.09246   0.40321   0.75747   0.00000  Uiso   1.00
H1354  H    -0.08533   0.42273   0.79171   0.00000  Uiso   1.00
H1355  H    -0.06070   0.38568   0.73878   0.00000  Uiso   1.00
C1356  C    -0.10357   0.50910   0.67702   0.00000  Uiso   1.00
H1357  H    -0.14432   0.51038   0.67282   0.00000  Uiso   1.00
C1358  C    -0.07399   0.54681   0.66145   0.00000  Uiso   1.00
H1359  H    -0.08957   0.58041   0.64825   0.00000  Uiso   1.00
C1360  C    -0.02674   0.54058   0.65792   0.00000  Uiso   1.00
C1361  C     0.22347   0.64783   0.52165   0.00000  Uiso   1.00
H1362  H     0.25803   0.62791   0.51422   0.00000  Uiso   1.00
O1363  O     0.19295   0.64431   0.48251   0.00000  Uiso   1.00
C1364  C    -0.12641   0.36291   0.77055   0.00000  Uiso   1.00
H1365  H    -0.16149   0.38185   0.77081   0.00000  Uiso   1.00
O1366  O    -0.12701   0.32779   0.73159   0.00000  Uiso   1.00
C1367  C    -0.10658   0.33703   0.82066   0.00000  Uiso   1.00
H1368  H    -0.07118   0.32616   0.80901   0.00000  Uiso   1.00
H1369  H    -0.12577   0.30285   0.83047   0.00000  Uiso   1.00
C1370  C     0.23251   0.70712   0.53283   0.00000  Uiso   1.00
H1371  H     0.25384   0.72106   0.50467   0.00000  Uiso   1.00
H1372  H     0.19539   0.72151   0.52874   0.00000  Uiso   1.00
C1373  C     1.08507   0.98919   0.97748   0.00000  Uiso   1.00
H1374  H     1.06915   1.02564   0.96983   0.00000  Uiso   1.00
H1375  H     1.11974   0.99274   0.95841   0.00000  Uiso   1.00
H1376  H     1.09229   0.98374   1.01737   0.00000  Uiso   1.00
C1377  C     1.04924   0.94978   0.95965   0.00000  Uiso   1.00
C1378  C     1.05969   0.90445   0.98808   0.00000  Uiso   1.00
H1379  H     1.07588   0.91106   1.02328   0.00000  Uiso   1.00
H1380  H     1.08078   0.87726   0.97125   0.00000  Uiso   1.00
H1381  H     1.02284   0.88449   0.98983   0.00000  Uiso   1.00
C1382  C     0.98711   0.96954   1.02768   0.00000  Uiso   1.00
H1383  H     1.00935   0.94670   1.04942   0.00000  Uiso   1.00
C1384  C     0.94947   0.99571   1.04688   0.00000  Uiso   1.00
H1385  H     0.94212   0.99101   1.08534   0.00000  Uiso   1.00
C1386  C     0.92748   1.03234   1.02025   0.00000  Uiso   1.00
O1387  O     0.88580   1.05474   1.03252   0.00000  Uiso   1.00
C1388  C     0.85188   1.02050   1.05074   0.00000  Uiso   1.00
H1389  H     0.83614   1.00066   1.02029   0.00000  Uiso   1.00
H1390  H     0.86771   1.00017   1.07981   0.00000  Uiso   1.00
C1391  C     0.94819   1.04020   0.97521   0.00000  Uiso   1.00
H1392  H     0.92935   1.06647   0.94970   0.00000  Uiso   1.00
C1393  C     0.98392   1.01303   0.95567   0.00000  Uiso   1.00
H1394  H     0.99566   1.01468   0.91922   0.00000  Uiso   1.00
C1395  C     1.00457   0.97726   0.98050   0.00000  Uiso   1.00
C1396  C     1.07203   0.98039   0.87397   0.00000  Uiso   1.00
H1397  H     1.08933   1.00945   0.89402   0.00000  Uiso   1.00
C1398  C     1.06928   0.97915   0.82227   0.00000  Uiso   1.00
H1399  H     1.08769   1.00717   0.80098   0.00000  Uiso   1.00
C1400  C     1.04807   0.93769   0.80126   0.00000  Uiso   1.00
O1401  O     1.04601   0.93089   0.75068   0.00000  Uiso   1.00
C1402  C     1.07924   0.89157   0.73527   0.00000  Uiso   1.00
H1403  H     1.10714   0.88884   0.76229   0.00000  Uiso   1.00
H1404  H     1.10161   0.90739   0.70632   0.00000  Uiso   1.00
C1405  C     1.02579   0.90421   0.83173   0.00000  Uiso   1.00
H1406  H     1.00675   0.87277   0.82096   0.00000  Uiso   1.00
C1407  C     1.02821   0.90674   0.88208   0.00000  Uiso   1.00
H1408  H     1.01120   0.87845   0.90340   0.00000  Uiso   1.00
C1409  C     1.05405   0.94399   0.90206   0.00000  Uiso   1.00
C1410  C     0.81043   1.04915   1.07288   0.00000  Uiso   1.00
H1411  H     0.78910   1.02361   1.09422   0.00000  Uiso   1.00
O1412  O     0.82742   1.08449   1.10389   0.00000  Uiso   1.00
C1413  C     1.05577   0.84927   0.71356   0.00000  Uiso   1.00
H1414  H     1.02004   0.86470   0.70389   0.00000  Uiso   1.00
O1415  O     1.07553   0.83668   0.66784   0.00000  Uiso   1.00
C1416  C     1.04764   0.80446   0.74816   0.00000  Uiso   1.00
H1417  H     1.02230   0.77890   0.72929   0.00000  Uiso   1.00
H1418  H     1.02788   0.81445   0.77861   0.00000  Uiso   1.00
C1419  C     0.77300   1.06766   1.03439   0.00000  Uiso   1.00
H1420  H     0.76830   1.04134   1.00632   0.00000  Uiso   1.00
H1421  H     0.73913   1.07227   1.05629   0.00000  Uiso   1.00
C1422  C     0.33659   0.72413   0.20579   0.00000  Uiso   1.00
H1423  H     0.37522   0.71926   0.21505   0.00000  Uiso   1.00
H1424  H     0.32079   0.68824   0.21560   0.00000  Uiso   1.00
H1425  H     0.32352   0.75296   0.23382   0.00000  Uiso   1.00
C1426  C     0.33375   0.74398   0.15404   0.00000  Uiso   1.00
C1427  C     0.27787   0.74705   0.14540   0.00000  Uiso   1.00
H1428  H     0.26062   0.71220   0.14718   0.00000  Uiso   1.00
H1429  H     0.26905   0.76681   0.11211   0.00000  Uiso   1.00
H1430  H     0.25950   0.76609   0.17230   0.00000  Uiso   1.00
C1431  C     0.40569   0.79856   0.15331   0.00000  Uiso   1.00
H1432  H     0.42502   0.76817   0.14908   0.00000  Uiso   1.00
C1433  C     0.43219   0.83985   0.15363   0.00000  Uiso   1.00
H1434  H     0.47161   0.83705   0.15805   0.00000  Uiso   1.00
C1435  C     0.40838   0.88493   0.16074   0.00000  Uiso   1.00
O1436  O     0.43544   0.92778   0.16609   0.00000  Uiso   1.00
C1437  C     0.48391   0.93009   0.14729   0.00000  Uiso   1.00
H1438  H     0.50580   0.90791   0.17185   0.00000  Uiso   1.00
H1439  H     0.48314   0.91471   0.11078   0.00000  Uiso   1.00
C1440  C     0.35806   0.88239   0.15990   0.00000  Uiso   1.00
H1441  H     0.33456   0.91328   0.15609   0.00000  Uiso   1.00
C1442  C     0.33433   0.83702   0.15517   0.00000  Uiso   1.00
H1443  H     0.29643   0.83500   0.15225   0.00000  Uiso   1.00
C1444  C     0.35539   0.79249   0.15641   0.00000  Uiso   1.00
C1445  C     0.37574   0.66241   0.12666   0.00000  Uiso   1.00
H1446  H     0.37779   0.66217   0.16623   0.00000  Uiso   1.00
C1447  C     0.39417   0.63130   0.09320   0.00000  Uiso   1.00
H1448  H     0.41028   0.59813   0.10540   0.00000  Uiso   1.00
C1449  C     0.39369   0.64464   0.04485   0.00000  Uiso   1.00
O1450  O     0.41309   0.61450   0.00925   0.00000  Uiso   1.00
C1451  C     0.42392   0.56638   0.02429   0.00000  Uiso   1.00
H1452  H     0.38882   0.54539   0.03436   0.00000  Uiso   1.00
H1453  H     0.44968   0.56577   0.05461   0.00000  Uiso   1.00
C1454  C     0.37256   0.68666   0.03195   0.00000  Uiso   1.00
H1455  H     0.36412   0.69260  -0.00624   0.00000  Uiso   1.00
C1456  C     0.35636   0.71860   0.06444   0.00000  Uiso   1.00
H1457  H     0.34116   0.75513   0.05372   0.00000  Uiso   1.00
C1458  C     0.35735   0.70837   0.11452   0.00000  Uiso   1.00
C1459  C     0.49978   0.98215   0.14642   0.00000  Uiso   1.00
H1460  H     0.48744   1.00082   0.17884   0.00000  Uiso   1.00
O1461  O     0.55066   0.98640   0.14031   0.00000  Uiso   1.00
C1462  C     0.44939   0.53930  -0.01622   0.00000  Uiso   1.00
H1463  H     0.47541   0.56517  -0.03322   0.00000  Uiso   1.00
O1464  O     0.47063   0.49814   0.00596   0.00000  Uiso   1.00
C1465  C     0.40847   0.52757  -0.05692   0.00000  Uiso   1.00
H1466  H     0.39078   0.55966  -0.06644   0.00000  Uiso   1.00
H1467  H     0.38114   0.50081  -0.04115   0.00000  Uiso   1.00
C1468  C     0.47120   1.00416   0.09930   0.00000  Uiso   1.00
H1469  H     0.48181   0.98232   0.06745   0.00000  Uiso   1.00
H1470  H     0.43636   0.99435   0.10952   0.00000  Uiso   1.00
C1471  C     0.68024   0.38599   0.69745   0.00000  Uiso   1.00
H1472  H     0.64602   0.40917   0.69455   0.00000  Uiso   1.00
H1473  H     0.66873   0.34962   0.68980   0.00000  Uiso   1.00
H1474  H     0.70205   0.39751   0.66472   0.00000  Uiso   1.00
C1475  C     0.71372   0.38541   0.74464   0.00000  Uiso   1.00
C1476  C     0.75277   0.34495   0.73677   0.00000  Uiso   1.00
H1477  H     0.77280   0.35420   0.70378   0.00000  Uiso   1.00
H1478  H     0.73600   0.30845   0.73026   0.00000  Uiso   1.00
H1479  H     0.77435   0.34077   0.76962   0.00000  Uiso   1.00
C1480  C     0.73028   0.47284   0.71670   0.00000  Uiso   1.00
H1481  H     0.70738   0.46969   0.68540   0.00000  Uiso   1.00
C1482  C     0.75358   0.51585   0.71854   0.00000  Uiso   1.00
H1483  H     0.74556   0.54703   0.69569   0.00000  Uiso   1.00
C1484  C     0.79048   0.52388   0.75380   0.00000  Uiso   1.00
O1485  O     0.81752   0.56709   0.75079   0.00000  Uiso   1.00
C1486  C     0.82187   0.59414   0.79457   0.00000  Uiso   1.00
H1487  H     0.79029   0.58877   0.81716   0.00000  Uiso   1.00
H1488  H     0.85173   0.58133   0.81775   0.00000  Uiso   1.00
C1489  C     0.79831   0.48811   0.78784   0.00000  Uiso   1.00
H1490  H     0.82447   0.49489   0.81417   0.00000  Uiso   1.00
C1491  C     0.77207   0.44524   0.78781   0.00000  Uiso   1.00
H1492  H     0.78314   0.41597   0.81185   0.00000  Uiso   1.00
C1493  C     0.74296   0.43415   0.74679   0.00000  Uiso   1.00
C1494  C     0.68913   0.34428   0.82482   0.00000  Uiso   1.00
H1495  H     0.72557   0.32900   0.82089   0.00000  Uiso   1.00
C1496  C     0.65979   0.33472   0.86386   0.00000  Uiso   1.00
H1497  H     0.66636   0.30843   0.89164   0.00000  Uiso   1.00
C1498  C     0.61852   0.36401   0.87076   0.00000  Uiso   1.00
O1499  O     0.59096   0.35385   0.91125   0.00000  Uiso   1.00
C1500  C     0.56635   0.39203   0.93383   0.00000  Uiso   1.00
H1501  H     0.54903   0.41632   0.90965   0.00000  Uiso   1.00
H1502  H     0.59079   0.41032   0.95757   0.00000  Uiso   1.00
C1503  C     0.60898   0.40005   0.83619   0.00000  Uiso   1.00
H1504  H     0.58033   0.42673   0.83776   0.00000  Uiso   1.00
C1505  C     0.63670   0.40601   0.79544   0.00000  Uiso   1.00
H1506  H     0.62698   0.43164   0.76715   0.00000  Uiso   1.00
C1507  C     0.67847   0.37635   0.78916   0.00000  Uiso   1.00
C1508  C     0.83334   0.64812   0.78381   0.00000  Uiso   1.00
H1509  H     0.85309   0.66529   0.81398   0.00000  Uiso   1.00
O1510  O     0.86034   0.65180   0.74344   0.00000  Uiso   1.00
C1511  C     0.52937   0.37673   0.97114   0.00000  Uiso   1.00
H1512  H     0.52575   0.39752   1.00479   0.00000  Uiso   1.00
O1513  O     0.48253   0.36757   0.94687   0.00000  Uiso   1.00
C1514  C     0.50823   0.32919   0.97033   0.00000  Uiso   1.00
H1515  H     0.48822   0.31246   0.99915   0.00000  Uiso   1.00
H1516  H     0.52526   0.30364   0.94586   0.00000  Uiso   1.00
C1517  C     0.78097   0.68339   0.76648   0.00000  Uiso   1.00
H1518  H     0.79748   0.71827   0.75126   0.00000  Uiso   1.00
H1519  H     0.76406   0.66632   0.73648   0.00000  Uiso   1.00
C1520  C     0.83139   0.18537   0.61372   0.00000  Uiso   1.00
H1521  H     0.86100   0.20361   0.59143   0.00000  Uiso   1.00
H1522  H     0.85266   0.15884   0.63525   0.00000  Uiso   1.00
H1523  H     0.81592   0.21102   0.63648   0.00000  Uiso   1.00
C1524  C     0.79599   0.16186   0.57892   0.00000  Uiso   1.00
C1525  C     0.82506   0.12766   0.54535   0.00000  Uiso   1.00
H1526  H     0.85784   0.14717   0.53776   0.00000  Uiso   1.00
H1527  H     0.80704   0.12020   0.50779   0.00000  Uiso   1.00
H1528  H     0.83616   0.09623   0.56623   0.00000  Uiso   1.00
C1529  C     0.71962   0.11490   0.56837   0.00000  Uiso   1.00
H1530  H     0.71927   0.12623   0.53189   0.00000  Uiso   1.00
C1531  C     0.68399   0.08569   0.58755   0.00000  Uiso   1.00
H1532  H     0.65274   0.07914   0.56798   0.00000  Uiso   1.00
C1533  C     0.68600   0.06883   0.63675   0.00000  Uiso   1.00
O1534  O     0.65370   0.03459   0.65076   0.00000  Uiso   1.00
C1535  C     0.60743   0.05254   0.64862   0.00000  Uiso   1.00
H1536  H     0.60302   0.08768   0.66653   0.00000  Uiso   1.00
H1537  H     0.59295   0.05668   0.61210   0.00000  Uiso   1.00
C1538  C     0.72395   0.08762   0.66624   0.00000  Uiso   1.00
H1539  H     0.73370   0.07223   0.70241   0.00000  Uiso   1.00
C1540  C     0.75695   0.11403   0.64467   0.00000  Uiso   1.00
H1541  H     0.79021   0.12113   0.66517   0.00000  Uiso   1.00
C1542  C     0.75626   0.13196   0.59821   0.00000  Uiso   1.00
C1543  C     0.72673   0.22112   0.56776   0.00000  Uiso   1.00
H1544  H     0.70912   0.20565   0.60050   0.00000  Uiso   1.00
C1545  C     0.70406   0.25410   0.53962   0.00000  Uiso   1.00
H1546  H     0.67544   0.27131   0.55724   0.00000  Uiso   1.00
C1547  C     0.72648   0.27850   0.50294   0.00000  Uiso   1.00
O1548  O     0.70832   0.31700   0.47942   0.00000  Uiso   1.00
C1549  C     0.66208   0.33708   0.49012   0.00000  Uiso   1.00
H1550  H     0.66878   0.35582   0.52617   0.00000  Uiso   1.00
H1551  H     0.63476   0.30722   0.49376   0.00000  Uiso   1.00
C1552  C     0.76990   0.26012   0.48827   0.00000  Uiso   1.00
H1553  H     0.78314   0.28375   0.45678   0.00000  Uiso   1.00
C1554  C     0.79000   0.22105   0.50891   0.00000  Uiso   1.00
H1555  H     0.82530   0.20937   0.49866   0.00000  Uiso   1.00
C1556  C     0.77198   0.20317   0.55332   0.00000  Uiso   1.00
C1557  C     0.57584   0.01727   0.67501   0.00000  Uiso   1.00
H1558  H     0.54080   0.03362   0.68125   0.00000  Uiso   1.00
O1559  O     0.57144  -0.02647   0.65021   0.00000  Uiso   1.00
C1560  C     0.64276   0.37406   0.45521   0.00000  Uiso   1.00
H1561  H     0.60357   0.37813   0.46141   0.00000  Uiso   1.00
O1562  O     0.66264   0.41836   0.46729   0.00000  Uiso   1.00
C1563  C     0.64587   0.35307   0.40297   0.00000  Uiso   1.00
H1564  H     0.61806   0.32153   0.40255   0.00000  Uiso   1.00
H1565  H     0.67945   0.33578   0.39148   0.00000  Uiso   1.00
C1566  C     0.59836  -0.00069   0.72984   0.00000  Uiso   1.00
H1567  H     0.57347  -0.02372   0.75433   0.00000  Uiso   1.00
H1568  H     0.62606  -0.02711   0.71860   0.00000  Uiso   1.00
C1569  C     0.08600   0.76857   0.53808   0.00000  Uiso   1.00
H1570  H     0.08664   0.73413   0.55693   0.00000  Uiso   1.00
C1571  C     0.05593   0.77506   0.49885   0.00000  Uiso   1.00
H1572  H     0.03319   0.74424   0.49246   0.00000  Uiso   1.00
C1573  C     0.05439   0.82044   0.47553   0.00000  Uiso   1.00
N1574  N     0.02297   0.82951   0.43603   0.00000  Uiso   1.00
H1575  H     0.03488   0.83312   0.40146   0.00000  Uiso   1.00
H1576  H    -0.01144   0.81739   0.43446   0.00000  Uiso   1.00
C1577  C     0.08953   0.85456   0.48808   0.00000  Uiso   1.00
H1578  H     0.09063   0.89081   0.47024   0.00000  Uiso   1.00
C1579  C     0.12303   0.84639   0.52397   0.00000  Uiso   1.00
N1580  N     0.16348   0.87669   0.52977   0.00000  Uiso   1.00
C1581  C     0.12254   0.80390   0.54937   0.00000  Uiso   1.00
H1582  H     0.15060   0.79778   0.57678   0.00000  Uiso   1.00
C1583  C     0.73347   1.02079   0.24053   0.00000  Uiso   1.00
H1584  H     0.74485   1.05195   0.21787   0.00000  Uiso   1.00
C1585  C     0.76864   0.99142   0.26336   0.00000  Uiso   1.00
H1586  H     0.80695   0.99471   0.25985   0.00000  Uiso   1.00
C1587  C     0.75531   0.95777   0.29723   0.00000  Uiso   1.00
N1588  N     0.79013   0.93173   0.32273   0.00000  Uiso   1.00
H1589  H     0.81995   0.94835   0.32316   0.00000  Uiso   1.00
H1590  H     0.78625   0.90335   0.34387   0.00000  Uiso   1.00
C1591  C     0.70612   0.95162   0.30409   0.00000  Uiso   1.00
H1592  H     0.69393   0.92808   0.33242   0.00000  Uiso   1.00
C1593  C     0.66827   0.98326   0.28582   0.00000  Uiso   1.00
N1594  N     0.61834   0.98267   0.29818   0.00000  Uiso   1.00
C1595  C     0.68474   1.01487   0.25191   0.00000  Uiso   1.00
H1596  H     0.65929   1.03937   0.23136   0.00000  Uiso   1.00
C1597  C     0.24928   0.26729   0.65065   0.00000  Uiso   1.00
H1598  H     0.23465   0.25981   0.68412   0.00000  Uiso   1.00
C1599  C     0.25001   0.31641   0.63587   0.00000  Uiso   1.00
H1600  H     0.22633   0.34498   0.65164   0.00000  Uiso   1.00
C1601  C     0.27774   0.33033   0.59592   0.00000  Uiso   1.00
N1602  N     0.27744   0.38000   0.57713   0.00000  Uiso   1.00
C1603  C     0.30498   0.29595   0.57232   0.00000  Uiso   1.00
H1604  H     0.33111   0.30678   0.54337   0.00000  Uiso   1.00
C1605  C     0.30940   0.24946   0.59149   0.00000  Uiso   1.00
N1606  N     0.34358   0.21906   0.57167   0.00000  Uiso   1.00
H1607  H     0.33180   0.18453   0.57996   0.00000  Uiso   1.00
C1608  C     0.27967   0.23456   0.62881   0.00000  Uiso   1.00
H1609  H     0.28405   0.19926   0.64561   0.00000  Uiso   1.00
C1610  C     0.82249   0.22395   0.84980   0.00000  Uiso   1.00
H1611  H     0.86076   0.22430   0.86024   0.00000  Uiso   1.00
C1612  C     0.78637   0.22506   0.88537   0.00000  Uiso   1.00
H1613  H     0.79837   0.22238   0.92165   0.00000  Uiso   1.00
C1614  C     0.73790   0.22655   0.87377   0.00000  Uiso   1.00
N1615  N     0.70342   0.22142   0.91311   0.00000  Uiso   1.00
H1616  H     0.72240   0.21152   0.94147   0.00000  Uiso   1.00
C1617  C     0.72494   0.22211   0.82594   0.00000  Uiso   1.00
H1618  H     0.68847   0.22185   0.81508   0.00000  Uiso   1.00
C1619  C     0.76182   0.21643   0.79146   0.00000  Uiso   1.00
N1620  N     0.75056   0.21163   0.74244   0.00000  Uiso   1.00
H1621  H     0.71609   0.21691   0.73584   0.00000  Uiso   1.00
H1622  H     0.77137   0.22814   0.71994   0.00000  Uiso   1.00
C1623  C     0.81147   0.21849   0.80383   0.00000  Uiso   1.00
H1624  H     0.84107   0.21360   0.77844   0.00000  Uiso   1.00
C1625  C     0.18259   0.19273   0.55693   0.00000  Uiso   1.00
H1626  H     0.16560   0.22304   0.53998   0.00000  Uiso   1.00
C1627  C     0.16075   0.16901   0.59536   0.00000  Uiso   1.00
H1628  H     0.12731   0.17892   0.61326   0.00000  Uiso   1.00
C1629  C     0.18239   0.12394   0.61184   0.00000  Uiso   1.00
N1630  N     0.15763   0.09139   0.64344   0.00000  Uiso   1.00
H1631  H     0.11971   0.09332   0.64928   0.00000  Uiso   1.00
H1632  H     0.16441   0.05682   0.64006   0.00000  Uiso   1.00
C1633  C     0.22362   0.10650   0.58937   0.00000  Uiso   1.00
H1634  H     0.24226   0.07270   0.60063   0.00000  Uiso   1.00
C1635  C     0.24643   0.13376   0.55391   0.00000  Uiso   1.00
N1636  N     0.28763   0.11551   0.52969   0.00000  Uiso   1.00
H1637  H     0.28765   0.11692   0.49366   0.00000  Uiso   1.00
C1638  C     0.22635   0.17687   0.53934   0.00000  Uiso   1.00
H1639  H     0.23940   0.19577   0.51003   0.00000  Uiso   1.00
C1640  C     0.52757   0.72001   0.64884   0.00000  Uiso   1.00
H1641  H     0.50730   0.75511   0.66204   0.00000  Uiso   1.00
C1642  C     0.57079   0.72235   0.62052   0.00000  Uiso   1.00
H1643  H     0.58702   0.75587   0.60834   0.00000  Uiso   1.00
C1644  C     0.59395   0.67831   0.61506   0.00000  Uiso   1.00
N1645  N     0.64037   0.67506   0.59283   0.00000  Uiso   1.00
C1646  C     0.57134   0.63656   0.63132   0.00000  Uiso   1.00
H1647  H     0.59304   0.60426   0.62801   0.00000  Uiso   1.00
C1648  C     0.52873   0.63498   0.65792   0.00000  Uiso   1.00
N1649  N     0.50152   0.59445   0.67151   0.00000  Uiso   1.00
H1650  H     0.48765   0.60106   0.70356   0.00000  Uiso   1.00
C1651  C     0.50626   0.67879   0.66796   0.00000  Uiso   1.00
H1652  H     0.46843   0.68001   0.67794   0.00000  Uiso   1.00
C1653  C     0.61792   0.64365  -0.14613   0.00000  Uiso   1.00
H1654  H     0.59855   0.64476  -0.10968   0.00000  Uiso   1.00
C1655  C     0.61549   0.68501  -0.17269   0.00000  Uiso   1.00
H1656  H     0.60691   0.71807  -0.15586   0.00000  Uiso   1.00
C1657  C     0.62948   0.67985  -0.22153   0.00000  Uiso   1.00
N1658  N     0.63404   0.72008  -0.25202   0.00000  Uiso   1.00
H1659  H     0.63334   0.71185  -0.28671   0.00000  Uiso   1.00
C1660  C     0.64321   0.63534  -0.24169   0.00000  Uiso   1.00
H1661  H     0.65737   0.63128  -0.27745   0.00000  Uiso   1.00
C1662  C     0.64486   0.59621  -0.21213   0.00000  Uiso   1.00
N1663  N     0.66356   0.55256  -0.22783   0.00000  Uiso   1.00
H1664  H     0.66791   0.53003  -0.20102   0.00000  Uiso   1.00
H1665  H     0.69541   0.55720  -0.24501   0.00000  Uiso   1.00
C1666  C     0.62759   0.59909  -0.16567   0.00000  Uiso   1.00
H1667  H     0.62393   0.57118  -0.14079   0.00000  Uiso   1.00
C1668  C     0.06368   0.33754   0.01193   0.00000  Uiso   1.00
H1669  H     0.08469   0.34991  -0.01757   0.00000  Uiso   1.00
C1670  C     0.03164   0.36807   0.03480   0.00000  Uiso   1.00
H1671  H     0.03476   0.40603   0.02489   0.00000  Uiso   1.00
C1672  C     0.00020   0.35079   0.06786   0.00000  Uiso   1.00
N1673  N    -0.03232   0.38212   0.09115   0.00000  Uiso   1.00
H1674  H    -0.02060   0.41665   0.08456   0.00000  Uiso   1.00
C1675  C    -0.00270   0.29972   0.07439   0.00000  Uiso   1.00
H1676  H    -0.02608   0.28397   0.10119   0.00000  Uiso   1.00
C1677  C     0.02631   0.26734   0.04969   0.00000  Uiso   1.00
N1678  N     0.01794   0.21828   0.05745   0.00000  Uiso   1.00
C1679  C     0.06063   0.28784   0.01701   0.00000  Uiso   1.00
H1680  H     0.08017   0.26814  -0.00992   0.00000  Uiso   1.00
C1681  C     0.52768   0.55669   0.82301   0.00000  Uiso   1.00
H1682  H     0.56399   0.54265   0.81622   0.00000  Uiso   1.00
C1683  C     0.50361   0.52816   0.85576   0.00000  Uiso   1.00
H1684  H     0.52226   0.49647   0.87069   0.00000  Uiso   1.00
C1685  C     0.45578   0.53804   0.86744   0.00000  Uiso   1.00
N1686  N     0.42923   0.50669   0.89951   0.00000  Uiso   1.00
C1687  C     0.43442   0.57525   0.84383   0.00000  Uiso   1.00
H1688  H     0.39568   0.58200   0.84365   0.00000  Uiso   1.00
C1689  C     0.46076   0.60847   0.81453   0.00000  Uiso   1.00
N1690  N     0.44408   0.65027   0.79477   0.00000  Uiso   1.00
H1691  H     0.41340   0.66623   0.80446   0.00000  Uiso   1.00
H1692  H     0.45504   0.65532   0.76168   0.00000  Uiso   1.00
C1693  C     0.51025   0.59994   0.80779   0.00000  Uiso   1.00
H1694  H     0.53378   0.62614   0.78927   0.00000  Uiso   1.00
C1695  C     0.83667   1.09463   0.87248   0.00000  Uiso   1.00
H1696  H     0.84988   1.12949   0.86377   0.00000  Uiso   1.00
C1697  C     0.86584   1.05618   0.86939   0.00000  Uiso   1.00
H1698  H     0.90288   1.05805   0.85446   0.00000  Uiso   1.00
C1699  C     0.84851   1.01135   0.88583   0.00000  Uiso   1.00
N1700  N     0.87856   0.97016   0.88686   0.00000  Uiso   1.00
C1701  C     0.80191   1.00982   0.90754   0.00000  Uiso   1.00
H1702  H     0.78494   0.97547   0.92031   0.00000  Uiso   1.00
C1703  C     0.76998   1.04906   0.90215   0.00000  Uiso   1.00
N1704  N     0.72294   1.04621   0.91985   0.00000  Uiso   1.00
H1705  H     0.70440   1.07607   0.91165   0.00000  Uiso   1.00
C1706  C     0.78845   1.09218   0.88660   0.00000  Uiso   1.00
H1707  H     0.76831   1.12464   0.89477   0.00000  Uiso   1.00
C1708  C     1.12924   0.81663   0.89009   0.00000  Uiso   1.00
H1709  H     1.14432   0.84736   0.90795   0.00000  Uiso   1.00
C1710  C     1.12190   0.77673   0.91824   0.00000  Uiso   1.00
H1711  H     1.13463   0.77547   0.95395   0.00000  Uiso   1.00
C1712  C     1.09772   0.73833   0.89750   0.00000  Uiso   1.00
N1713  N     1.08738   0.69681   0.92218   0.00000  Uiso   1.00
H1714  H     1.05937   0.68020   0.90809   0.00000  Uiso   1.00
C1715  C     1.08391   0.73926   0.84746   0.00000  Uiso   1.00
H1716  H     1.06564   0.71019   0.82622   0.00000  Uiso   1.00
C1717  C     1.09522   0.77775   0.81944   0.00000  Uiso   1.00
N1718  N     1.09020   0.77791   0.76504   0.00000  Uiso   1.00
C1719  C     1.11111   0.82041   0.84287   0.00000  Uiso   1.00
H1720  H     1.11622   0.85331   0.82298   0.00000  Uiso   1.00
C1721  C     1.08205   0.91857   0.14402   0.00000  Uiso   1.00
H1722  H     1.06306   0.88943   0.12903   0.00000  Uiso   1.00
C1723  C     1.12746   0.91253   0.16503   0.00000  Uiso   1.00
H1724  H     1.14474   0.87889   0.16639   0.00000  Uiso   1.00
C1725  C     1.14899   0.95413   0.17984   0.00000  Uiso   1.00
N1726  N     1.19354   0.95500   0.20420   0.00000  Uiso   1.00
H1727  H     1.19663   0.97552   0.23388   0.00000  Uiso   1.00
H1728  H     1.21565   0.92869   0.20858   0.00000  Uiso   1.00
C1729  C     1.12675   0.99926   0.17692   0.00000  Uiso   1.00
H1730  H     1.14624   1.03155   0.18440   0.00000  Uiso   1.00
C1731  C     1.08108   1.00315   0.15857   0.00000  Uiso   1.00
N1732  N     1.06055   1.05045   0.15389   0.00000  Uiso   1.00
H1733  H     1.02904   1.04990   0.13843   0.00000  Uiso   1.00
H1734  H     1.05110   1.05656   0.18929   0.00000  Uiso   1.00
C1735  C     1.06005   0.96172   0.13937   0.00000  Uiso   1.00
H1736  H     1.02314   0.96864   0.12537   0.00000  Uiso   1.00
C1737  C     0.57882   0.16817   0.77503   0.00000  Uiso   1.00
H1738  H     0.59220   0.20121   0.77935   0.00000  Uiso   1.00
C1739  C     0.60721   0.12759   0.77116   0.00000  Uiso   1.00
H1740  H     0.64509   0.12626   0.78086   0.00000  Uiso   1.00
C1741  C     0.58692   0.08144   0.76321   0.00000  Uiso   1.00
N1742  N     0.61306   0.03847   0.76001   0.00000  Uiso   1.00
H1743  H     0.64648   0.03896   0.77494   0.00000  Uiso   1.00
C1744  C     0.53814   0.07937   0.75969   0.00000  Uiso   1.00
H1745  H     0.52394   0.04398   0.75934   0.00000  Uiso   1.00
C1746  C     0.50819   0.11864   0.76176   0.00000  Uiso   1.00
N1747  N     0.45832   0.11539   0.76604   0.00000  Uiso   1.00
H1748  H     0.45261   0.07973   0.77104   0.00000  Uiso   1.00
C1749  C     0.52718   0.16456   0.77080   0.00000  Uiso   1.00
H1750  H     0.50616   0.19668   0.77797   0.00000  Uiso   1.00
C1751  C     0.79206   0.78930   0.88256   0.00000  Uiso   1.00
H1752  H     0.81889   0.81679   0.88291   0.00000  Uiso   1.00
C1753  C     0.76261   0.79136   0.92124   0.00000  Uiso   1.00
H1754  H     0.76942   0.81575   0.95151   0.00000  Uiso   1.00
C1755  C     0.72813   0.75648   0.92329   0.00000  Uiso   1.00
N1756  N     0.69325   0.75366   0.96120   0.00000  Uiso   1.00
H1757  H     0.66880   0.73074   0.95152   0.00000  Uiso   1.00
C1758  C     0.72304   0.72453   0.88336   0.00000  Uiso   1.00
H1759  H     0.69895   0.69350   0.88718   0.00000  Uiso   1.00
C1760  C     0.75273   0.72681   0.84315   0.00000  Uiso   1.00
N1761  N     0.74578   0.69663   0.80400   0.00000  Uiso   1.00
H1762  H     0.71230   0.69325   0.79356   0.00000  Uiso   1.00
C1763  C     0.78940   0.76180   0.84204   0.00000  Uiso   1.00
H1764  H     0.81259   0.76797   0.81060   0.00000  Uiso   1.00
C1765  C     0.17592   0.34403   0.74194   0.00000  Uiso   1.00
H1766  H     0.16393   0.30873   0.72991   0.00000  Uiso   1.00
C1767  C     0.22448   0.35496   0.74899   0.00000  Uiso   1.00
H1768  H     0.25110   0.32674   0.74993   0.00000  Uiso   1.00
C1769  C     0.23910   0.40341   0.75564   0.00000  Uiso   1.00
N1770  N     0.28707   0.41488   0.76341   0.00000  Uiso   1.00
H1771  H     0.30604   0.40611   0.73354   0.00000  Uiso   1.00
H1772  H     0.29107   0.45019   0.76580   0.00000  Uiso   1.00
C1773  C     0.20320   0.43597   0.75812   0.00000  Uiso   1.00
H1774  H     0.20935   0.47479   0.76574   0.00000  Uiso   1.00
C1775  C     0.15367   0.42751   0.74868   0.00000  Uiso   1.00
N1776  N     0.11985   0.46245   0.74516   0.00000  Uiso   1.00
H1777  H     0.08688   0.45069   0.74338   0.00000  Uiso   1.00
C1778  C     0.14140   0.37958   0.74061   0.00000  Uiso   1.00
H1779  H     0.10398   0.36844   0.73197   0.00000  Uiso   1.00
C1780  C     0.26073   0.82956   1.03962   0.00000  Uiso   1.00
H1781  H     0.24189   0.79491   1.04289   0.00000  Uiso   1.00
C1782  C     0.29751   0.83409   1.00693   0.00000  Uiso   1.00
H1783  H     0.30906   0.80838   0.98091   0.00000  Uiso   1.00
C1784  C     0.32076   0.87817   1.00336   0.00000  Uiso   1.00
N1785  N     0.35556   0.88128   0.96391   0.00000  Uiso   1.00
C1786  C     0.31352   0.91668   1.03545   0.00000  Uiso   1.00
H1787  H     0.33081   0.95154   1.02808   0.00000  Uiso   1.00
C1788  C     0.27576   0.91143   1.06763   0.00000  Uiso   1.00
N1789  N     0.26050   0.94985   1.09750   0.00000  Uiso   1.00
H1790  H     0.22925   0.94258   1.11856   0.00000  Uiso   1.00
C1791  C     0.24783   0.86817   1.06836   0.00000  Uiso   1.00
H1792  H     0.22018   0.86053   1.09742   0.00000  Uiso   1.00
C1793  C     0.77381   0.22298   1.09174   0.00000  Uiso   1.00
H1794  H     0.75183   0.23271   1.12500   0.00000  Uiso   1.00
C1795  C     0.76635   0.17635   1.07282   0.00000  Uiso   1.00
H1796  H     0.74119   0.15129   1.08630   0.00000  Uiso   1.00
C1797  C     0.79509   0.15959   1.03492   0.00000  Uiso   1.00
N1798  N     0.78763   0.11445   1.01459   0.00000  Uiso   1.00
H1799  H     0.79950   0.10906   0.98191   0.00000  Uiso   1.00
C1800  C     0.82350   0.19072   1.00923   0.00000  Uiso   1.00
H1801  H     0.84426   0.18073   0.97700   0.00000  Uiso   1.00
C1802  C     0.83121   0.23700   1.02574   0.00000  Uiso   1.00
N1803  N     0.86301   0.26757   1.00287   0.00000  Uiso   1.00
H1804  H     0.87526   0.25177   0.97389   0.00000  Uiso   1.00
H1805  H     0.85489   0.30205   0.99669   0.00000  Uiso   1.00
C1806  C     0.80596   0.25372   1.06623   0.00000  Uiso   1.00
H1807  H     0.81203   0.28691   1.08111   0.00000  Uiso   1.00
C1808  C     0.20135   1.00005   0.77597   0.00000  Uiso   1.00
H1809  H     0.19677   1.02864   0.80662   0.00000  Uiso   1.00
C1810  C     0.19652   0.95133   0.78615   0.00000  Uiso   1.00
H1811  H     0.18023   0.94171   0.82153   0.00000  Uiso   1.00
C1812  C     0.20394   0.91685   0.74982   0.00000  Uiso   1.00
N1813  N     0.20011   0.86831   0.76141   0.00000  Uiso   1.00
H1814  H     0.20558   0.84439   0.73412   0.00000  Uiso   1.00
H1815  H     0.22574   0.86100   0.78430   0.00000  Uiso   1.00
C1816  C     0.21640   0.93240   0.70543   0.00000  Uiso   1.00
H1817  H     0.22149   0.90589   0.67608   0.00000  Uiso   1.00
C1818  C     0.22380   0.98139   0.69576   0.00000  Uiso   1.00
N1819  N     0.23565   0.99715   0.64958   0.00000  Uiso   1.00
H1820  H     0.24700   1.03019   0.64505   0.00000  Uiso   1.00
H1821  H     0.26426   0.98150   0.63692   0.00000  Uiso   1.00
C1822  C     0.21521   1.01665   0.73048   0.00000  Uiso   1.00
H1823  H     0.22592   1.05462   0.71750   0.00000  Uiso   1.00
C1824  C     0.84731  -0.20289   0.50620   0.00000  Uiso   1.00
H1825  H     0.87336  -0.21834   0.53329   0.00000  Uiso   1.00
C1826  C     0.82310  -0.23500   0.47999   0.00000  Uiso   1.00
H1827  H     0.82431  -0.27573   0.48571   0.00000  Uiso   1.00
C1828  C     0.79083  -0.21830   0.44457   0.00000  Uiso   1.00
N1829  N     0.77066  -0.25376   0.41530   0.00000  Uiso   1.00
H1830  H     0.76838  -0.24786   0.38029   0.00000  Uiso   1.00
H1831  H     0.78470  -0.28491   0.42048   0.00000  Uiso   1.00
C1832  C     0.78424  -0.16998   0.43718   0.00000  Uiso   1.00
H1833  H     0.75429  -0.15733   0.41443   0.00000  Uiso   1.00
C1834  C     0.81161  -0.13633   0.46311   0.00000  Uiso   1.00
N1835  N     0.79960  -0.08997   0.45404   0.00000  Uiso   1.00
H1836  H     0.82521  -0.07016   0.47144   0.00000  Uiso   1.00
C1837  C     0.84416  -0.15214   0.49848   0.00000  Uiso   1.00
H1838  H     0.86202  -0.12264   0.51971   0.00000  Uiso   1.00
C1839  C     1.12874   0.83069   0.27935   0.00000  Uiso   1.00
H1840  H     1.12561   0.84017   0.24159   0.00000  Uiso   1.00
C1841  C     1.13479   0.86950   0.31055   0.00000  Uiso   1.00
H1842  H     1.13337   0.90586   0.29601   0.00000  Uiso   1.00
C1843  C     1.13601   0.86008   0.36077   0.00000  Uiso   1.00
N1844  N     1.13909   0.89649   0.39299   0.00000  Uiso   1.00
H1845  H     1.12115   0.89191   0.42387   0.00000  Uiso   1.00
H1846  H     1.13845   0.92858   0.37623   0.00000  Uiso   1.00
C1847  C     1.13829   0.81331   0.37708   0.00000  Uiso   1.00
H1848  H     1.13916   0.80454   0.41545   0.00000  Uiso   1.00
C1849  C     1.13538   0.77405   0.34354   0.00000  Uiso   1.00
N1850  N     1.13715   0.72659   0.36044   0.00000  Uiso   1.00
C1851  C     1.12547   0.78429   0.29627   0.00000  Uiso   1.00
H1852  H     1.11954   0.75612   0.26954   0.00000  Uiso   1.00
C1853  C     0.18518   0.12200   0.04269   0.00000  Uiso   1.00
H1854  H     0.18990   0.08957   0.01878   0.00000  Uiso   1.00
C1855  C     0.15830   0.11755   0.08430   0.00000  Uiso   1.00
H1856  H     0.13989   0.08337   0.09202   0.00000  Uiso   1.00
C1857  C     0.15730   0.15429   0.11699   0.00000  Uiso   1.00
N1858  N     0.12637   0.14553   0.15657   0.00000  Uiso   1.00
H1859  H     0.10080   0.11998   0.14720   0.00000  Uiso   1.00
C1860  C     0.18145   0.19789   0.10624   0.00000  Uiso   1.00
H1861  H     0.18711   0.22437   0.13378   0.00000  Uiso   1.00
C1862  C     0.21085   0.20060   0.06513   0.00000  Uiso   1.00
N1863  N     0.24240   0.24060   0.05781   0.00000  Uiso   1.00
H1864  H     0.25321   0.23182   0.02514   0.00000  Uiso   1.00
C1865  C     0.20712   0.16355   0.03135   0.00000  Uiso   1.00
H1866  H     0.22679   0.17000  -0.00203   0.00000  Uiso   1.00
C1867  C     0.60374   0.08289   0.05815   0.00000  Uiso   1.00
H1868  H     0.62805   0.07436   0.02936   0.00000  Uiso   1.00
C1869  C     0.62585   0.09508   0.10218   0.00000  Uiso   1.00
H1870  H     0.66444   0.09719   0.10185   0.00000  Uiso   1.00
C1871  C     0.59543   0.10088   0.14278   0.00000  Uiso   1.00
N1872  N     0.61640   0.10795   0.18549   0.00000  Uiso   1.00
H1873  H     0.65183   0.10271   0.18609   0.00000  Uiso   1.00
H1874  H     0.60021   0.10203   0.21788   0.00000  Uiso   1.00
C1875  C     0.54560   0.08977   0.13962   0.00000  Uiso   1.00
H1876  H     0.52620   0.08627   0.17168   0.00000  Uiso   1.00
C1877  C     0.52540   0.07409   0.09710   0.00000  Uiso   1.00
N1878  N     0.47752   0.05591   0.09041   0.00000  Uiso   1.00
C1879  C     0.55447   0.07685   0.05522   0.00000  Uiso   1.00
H1880  H     0.53851   0.06271   0.02235   0.00000  Uiso   1.00
C1881  C     0.39101   0.71731   0.54565   0.00000  Uiso   1.00
H1882  H     0.41852   0.72758   0.52092   0.00000  Uiso   1.00
C1883  C     0.40575   0.68775   0.58216   0.00000  Uiso   1.00
H1884  H     0.44343   0.67684   0.58215   0.00000  Uiso   1.00
C1885  C     0.37551   0.66650   0.61700   0.00000  Uiso   1.00
N1886  N     0.39274   0.63496   0.65076   0.00000  Uiso   1.00
H1887  H     0.42101   0.62008   0.63623   0.00000  Uiso   1.00
C1888  C     0.32693   0.68643   0.62081   0.00000  Uiso   1.00
H1889  H     0.30174   0.67651   0.64780   0.00000  Uiso   1.00
C1890  C     0.31202   0.71074   0.57949   0.00000  Uiso   1.00
N1891  N     0.26089   0.71710   0.57512   0.00000  Uiso   1.00
H1892  H     0.24402   0.70858   0.60550   0.00000  Uiso   1.00
C1893  C     0.34208   0.72537   0.54173   0.00000  Uiso   1.00
H1894  H     0.33178   0.74728   0.51074   0.00000  Uiso   1.00
C1895  C     0.41199   0.00579   0.82676   0.00000  Uiso   1.00
H1896  H     0.38026   0.01057   0.80639   0.00000  Uiso   1.00
C1897  C     0.42738   0.03759   0.86070   0.00000  Uiso   1.00
H1898  H     0.40299   0.06864   0.87389   0.00000  Uiso   1.00
C1899  C     0.47250   0.03519   0.88214   0.00000  Uiso   1.00
N1900  N     0.48734   0.07077   0.91547   0.00000  Uiso   1.00
H1901  H     0.52084   0.06356   0.92191   0.00000  Uiso   1.00
C1902  C     0.50553   0.00284   0.86468   0.00000  Uiso   1.00
H1903  H     0.53790  -0.00204   0.88626   0.00000  Uiso   1.00
C1904  C     0.49157  -0.03405   0.83201   0.00000  Uiso   1.00
N1905  N     0.52128  -0.07146   0.81764   0.00000  Uiso   1.00
H1906  H     0.50271  -0.10106   0.81147   0.00000  Uiso   1.00
H1907  H     0.55148  -0.07951   0.83296   0.00000  Uiso   1.00
C1908  C     0.44422  -0.03243   0.81381   0.00000  Uiso   1.00
H1909  H     0.43506  -0.06035   0.78740   0.00000  Uiso   1.00
C1910  C     0.72987   0.24343   0.26696   0.00000  Uiso   1.00
H1911  H     0.71546   0.28031   0.25988   0.00000  Uiso   1.00
C1912  C     0.76901   0.23280   0.23657   0.00000  Uiso   1.00
H1913  H     0.78948   0.25738   0.21227   0.00000  Uiso   1.00
C1914  C     0.78444   0.18432   0.23699   0.00000  Uiso   1.00
N1915  N     0.81646   0.16913   0.20203   0.00000  Uiso   1.00
H1916  H     0.83551   0.13823   0.20287   0.00000  Uiso   1.00
H1917  H     0.82874   0.19815   0.18045   0.00000  Uiso   1.00
C1918  C     0.76744   0.15241   0.27338   0.00000  Uiso   1.00
H1919  H     0.78125   0.11649   0.26679   0.00000  Uiso   1.00
C1920  C     0.73190   0.16557   0.30499   0.00000  Uiso   1.00
N1921  N     0.71286   0.13514   0.34299   0.00000  Uiso   1.00
C1922  C     0.71063   0.21108   0.29914   0.00000  Uiso   1.00
H1923  H     0.68377   0.22664   0.32285   0.00000  Uiso   1.00
C1924  C     0.68667   0.42195   0.25047   0.00000  Uiso   1.00
H1925  H     0.67847   0.43399   0.21161   0.00000  Uiso   1.00
C1926  C     0.73211   0.43279   0.26394   0.00000  Uiso   1.00
H1927  H     0.75503   0.44508   0.23428   0.00000  Uiso   1.00
C1928  C     0.74616   0.42724   0.31206   0.00000  Uiso   1.00
N1929  N     0.79099   0.44195   0.32831   0.00000  Uiso   1.00
H1930  H     0.79600   0.42818   0.36079   0.00000  Uiso   1.00
C1931  C     0.71094   0.41170   0.34373   0.00000  Uiso   1.00
H1932  H     0.72227   0.40408   0.38091   0.00000  Uiso   1.00
C1933  C     0.66349   0.40105   0.33089   0.00000  Uiso   1.00
N1934  N     0.62904   0.38872   0.36373   0.00000  Uiso   1.00
C1935  C     0.65138   0.40755   0.28324   0.00000  Uiso   1.00
H1936  H     0.61660   0.39721   0.26823   0.00000  Uiso   1.00
C1937  C     0.79795   0.34283   0.94911   0.00000  Uiso   1.00
H1938  H     0.76167   0.32700   0.94951   0.00000  Uiso   1.00
C1939  C     0.81375   0.36258   0.99215   0.00000  Uiso   1.00
H1940  H     0.79159   0.35939   1.02403   0.00000  Uiso   1.00
C1941  C     0.85893   0.38553   0.99158   0.00000  Uiso   1.00
N1942  N     0.87835   0.41063   1.03232   0.00000  Uiso   1.00
H1943  H     0.85664   0.40857   1.05994   0.00000  Uiso   1.00
H1944  H     0.91063   0.39901   1.04331   0.00000  Uiso   1.00
C1945  C     0.88357   0.38802   0.94704   0.00000  Uiso   1.00
H1946  H     0.91419   0.41081   0.94257   0.00000  Uiso   1.00
C1947  C     0.86854   0.36744   0.90329   0.00000  Uiso   1.00
N1948  N     0.89772   0.37076   0.86132   0.00000  Uiso   1.00
H1949  H     0.92995   0.38515   0.86984   0.00000  Uiso   1.00
C1950  C     0.82565   0.33961   0.90757   0.00000  Uiso   1.00
H1951  H     0.81484   0.31783   0.87337   0.00000  Uiso   1.00
C1952  C     0.07642   0.01962   0.69740   0.00000  Uiso   1.00
H1953  H     0.09912  -0.01086   0.70784   0.00000  Uiso   1.00
C1954  C     0.04070   0.01428   0.66250   0.00000  Uiso   1.00
H1955  H     0.03930  -0.02058   0.64280   0.00000  Uiso   1.00
C1956  C     0.00604   0.04957   0.65827   0.00000  Uiso   1.00
N1957  N    -0.03590   0.04240   0.62843   0.00000  Uiso   1.00
C1958  C     0.01722   0.09343   0.67967   0.00000  Uiso   1.00
H1959  H    -0.00479   0.12484   0.66906   0.00000  Uiso   1.00
C1960  C     0.05705   0.09980   0.71137   0.00000  Uiso   1.00
N1961  N     0.06040   0.14569   0.73386   0.00000  Uiso   1.00
H1962  H     0.02710   0.16126   0.73297   0.00000  Uiso   1.00
C1963  C     0.08589   0.06110   0.72126   0.00000  Uiso   1.00
H1964  H     0.11470   0.06260   0.74767   0.00000  Uiso   1.00
C1965  C     0.14408   0.52992   0.36864   0.00000  Uiso   1.00
H1966  H     0.13388   0.55091   0.33465   0.00000  Uiso   1.00
C1967  C     0.12914   0.48432   0.38280   0.00000  Uiso   1.00
H1968  H     0.10436   0.46260   0.36228   0.00000  Uiso   1.00
C1969  C     0.14010   0.46458   0.42816   0.00000  Uiso   1.00
N1970  N     0.11816   0.42285   0.44267   0.00000  Uiso   1.00
H1971  H     0.09705   0.40668   0.41538   0.00000  Uiso   1.00
H1972  H     0.13981   0.39855   0.45791   0.00000  Uiso   1.00
C1973  C     0.16918   0.49051   0.45854   0.00000  Uiso   1.00
H1974  H     0.17690   0.47608   0.49410   0.00000  Uiso   1.00
C1975  C     0.19453   0.52980   0.43825   0.00000  Uiso   1.00
N1976  N     0.23382   0.54815   0.46339   0.00000  Uiso   1.00
H1977  H     0.26201   0.56043   0.44413   0.00000  Uiso   1.00
H1978  H     0.24816   0.52282   0.48488   0.00000  Uiso   1.00
C1979  C     0.18337   0.54924   0.39090   0.00000  Uiso   1.00
H1980  H     0.20343   0.58270   0.37470   0.00000  Uiso   1.00
C1981  C     0.81430   0.85076   0.19398   0.00000  Uiso   1.00
H1982  H     0.81739   0.86709   0.15799   0.00000  Uiso   1.00
C1983  C     0.85332   0.84483   0.22483   0.00000  Uiso   1.00
H1984  H     0.88949   0.85988   0.21577   0.00000  Uiso   1.00
C1985  C     0.84896   0.82972   0.27192   0.00000  Uiso   1.00
N1986  N     0.88818   0.83175   0.30146   0.00000  Uiso   1.00
H1987  H     0.91747   0.84109   0.28365   0.00000  Uiso   1.00
C1988  C     0.80321   0.81202   0.28661   0.00000  Uiso   1.00
H1989  H     0.79798   0.79788   0.32295   0.00000  Uiso   1.00
C1990  C     0.76217   0.81607   0.25742   0.00000  Uiso   1.00
N1991  N     0.71497   0.80559   0.27189   0.00000  Uiso   1.00
C1992  C     0.77015   0.83698   0.21061   0.00000  Uiso   1.00
H1993  H     0.74210   0.84674   0.18351   0.00000  Uiso   1.00
C1994  C    -0.06320   0.54165   0.81823   0.00000  Uiso   1.00
H1995  H    -0.07001   0.52512   0.78382   0.00000  Uiso   1.00
C1996  C    -0.04807   0.59110   0.81961   0.00000  Uiso   1.00
H1997  H    -0.04635   0.61028   0.78273   0.00000  Uiso   1.00
C1998  C    -0.03604   0.60800   0.86475   0.00000  Uiso   1.00
N1999  N    -0.01704   0.65500   0.86744   0.00000  Uiso   1.00
H2000  H    -0.01919   0.66980   0.83503   0.00000  Uiso   1.00
C2001  C    -0.03334   0.57756   0.90354   0.00000  Uiso   1.00
H2002  H    -0.02236   0.58990   0.94017   0.00000  Uiso   1.00
C2003  C    -0.04716   0.52837   0.90139   0.00000  Uiso   1.00
N2004  N    -0.04133   0.49498   0.93842   0.00000  Uiso   1.00
H2005  H    -0.05310   0.46323   0.93044   0.00000  Uiso   1.00
C2006  C    -0.06170   0.51243   0.85721   0.00000  Uiso   1.00
H2007  H    -0.07274   0.47398   0.85870   0.00000  Uiso   1.00
C2008  C     0.52478   0.09030   0.53022   0.00000  Uiso   1.00
H2009  H     0.54684   0.11509   0.55172   0.00000  Uiso   1.00
C2010  C     0.52611   0.08762   0.48178   0.00000  Uiso   1.00
H2011  H     0.54790   0.11159   0.45947   0.00000  Uiso   1.00
C2012  C     0.49850   0.05168   0.45786   0.00000  Uiso   1.00
N2013  N     0.50373   0.04865   0.40901   0.00000  Uiso   1.00
H2014  H     0.52102   0.07411   0.39205   0.00000  Uiso   1.00
H2015  H     0.50222   0.01834   0.38886   0.00000  Uiso   1.00
C2016  C     0.47134   0.01926   0.48393   0.00000  Uiso   1.00
H2017  H     0.45100  -0.00657   0.46318   0.00000  Uiso   1.00
C2018  C     0.46806   0.01950   0.53386   0.00000  Uiso   1.00
N2019  N     0.44029  -0.01284   0.55936   0.00000  Uiso   1.00
H2020  H     0.42981  -0.04325   0.54155   0.00000  Uiso   1.00
H2021  H     0.45117  -0.01815   0.59256   0.00000  Uiso   1.00
C2022  C     0.49626   0.05672   0.55485   0.00000  Uiso   1.00
H2023  H     0.49474   0.06074   0.59427   0.00000  Uiso   1.00
H2024  H     0.89100   0.24086   0.07286   0.00000  Uiso   1.00
H2025  H    -0.15531   0.02044   0.73326   0.00000  Uiso   1.00
H2026  H    -0.27004   0.11966   0.43140   0.00000  Uiso   1.00
H2027  H     0.68942   0.90739   0.91796   0.00000  Uiso   1.00
H2028  H     0.51012   0.10068   0.27134   0.00000  Uiso   1.00
H2029  H     0.50769   0.13857   0.05401   0.00000  Uiso   1.00
H2030  H     0.59636  -0.02667   0.62708   0.00000  Uiso   1.00
H2031  H     0.65046   0.58911   0.64968   0.00000  Uiso   1.00
H2032  H     0.36351  -0.01332   0.56314   0.00000  Uiso   1.00
H2033  H     0.89487   0.78779   0.44631   0.00000  Uiso   1.00
H2034  H     0.04613   0.57170   0.83437   0.00000  Uiso   1.00
H2035  H     0.59777   0.12004  -0.05240   0.00000  Uiso   1.00
H2036  H     0.91704   0.43542   0.23506   0.00000  Uiso   1.00
H2037  H     0.27462   0.33986   0.10999   0.00000  Uiso   1.00
H2038  H     0.12875   0.66741   0.42755   0.00000  Uiso   1.00
H2039  H     0.59725   0.93406   0.23142   0.00000  Uiso   1.00
H2040  H     0.61952   0.50906   0.41425   0.00000  Uiso   1.00
H2041  H     0.29431   0.01178   0.01700   0.00000  Uiso   1.00
H2042  H     0.72163   0.19435   0.46968   0.00000  Uiso   1.00
H2043  H     0.83223   0.98240   0.80994   0.00000  Uiso   1.00
H2044  H     0.26693   0.53215   0.69732   0.00000  Uiso   1.00
H2045  H     0.16689   0.12690  -0.28987   0.00000  Uiso   1.00
H2046  H     0.87451   0.73081  -0.04821   0.00000  Uiso   1.00
H2047  H     0.22765   0.78090   0.35435   0.00000  Uiso   1.00
H2048  H     0.70314   0.77282   0.41180   0.00000  Uiso   1.00
H2049  H     0.22815   0.32884   0.51085   0.00000  Uiso   1.00
H2050  H     0.60423   0.54439   0.73261   0.00000  Uiso   1.00
H2051  H    -0.02941   0.09245   0.00933   0.00000  Uiso   1.00
H2052  H     0.76215   1.04522   0.46968   0.00000  Uiso   1.00
H2053  H     0.27779   0.80738   0.55880   0.00000  Uiso   1.00
H2054  H     0.13392   0.21524   0.27348   0.00000  Uiso   1.00
H2055  H     0.42951   0.21371   0.57610   0.00000  Uiso   1.00
H2056  H     0.25718   0.88040   0.96100   0.00000  Uiso   1.00
H2057  H     0.18001   0.61230   0.48265   0.00000  Uiso   1.00
H2058  H    -0.14453   0.34515   0.70791   0.00000  Uiso   1.00
H2059  H     0.82790   1.11385   1.08763   0.00000  Uiso   1.00
H2060  H     0.65163   0.44403   0.44898   0.00000  Uiso   1.00
H2061  H     1.01038   0.50250   0.08896   0.00000  Uiso   1.00
H2062  H     0.07809  -0.09725   0.56253   0.00000  Uiso   1.00
H2063  H     0.82085   0.91796   0.89731   0.00000  Uiso   1.00
H2064  H     0.55665   1.01872   0.13263   0.00000  Uiso   1.00
H2065  H     0.69511   0.78728   0.11740   0.00000  Uiso   1.00
H2066  H     0.39669   1.17467   0.65946   0.00000  Uiso   1.00
H2067  H     0.18355   0.49339   0.65156   0.00000  Uiso   1.00
H2068  H     0.52684   0.15536   0.97981   0.00000  Uiso   1.00
H2069  H     0.61544   0.85931  -0.23153   0.00000  Uiso   1.00
H2070  H     0.09846   0.58983   0.05006   0.00000  Uiso   1.00
H2071  H    -0.07116   0.50637   0.26901   0.00000  Uiso   1.00
H2072  H     0.11653   0.67402   0.65441   0.00000  Uiso   1.00
H2073  H     0.63600   0.72993   0.43722   0.00000  Uiso   1.00
H2074  H     0.45303   0.83809   0.94090   0.00000  Uiso   1.00
H2075  H     0.49113   0.51145   0.02969   0.00000  Uiso   1.00
H2076  H     0.85010   0.62622   0.72256   0.00000  Uiso   1.00
H2077  H     0.43105   0.35552   0.91756   0.00000  Uiso   1.00
H2078  H     1.07942   0.86677   0.65255   0.00000  Uiso   1.00
H2079  H     0.73528   0.73159   0.18689   0.00000  Uiso   1.00
H2080  H     0.84826  -0.00710   0.56507   0.00000  Uiso   1.00
Si2081 Si    0.73835   0.49732   0.50297   0.00000  Uiso   1.00
O2082  O     0.77255   0.52107   0.54346   0.00000  Uiso   1.00
O2083  O     0.46179   0.45845   0.30845   0.00000  Uiso   1.00
Si2084 Si    0.48837   0.47474   0.25256   0.00000  Uiso   1.00
O2085  O     0.53111   0.51739   0.25816   0.00000  Uiso   1.00
O2086  O     0.38607   0.50075   0.33731   0.00000  Uiso   1.00
O2087  O     0.38070   0.58318   0.37175   0.00000  Uiso   1.00
Si2088 Si    0.58689   0.54195   0.25915   0.00000  Uiso   1.00
Si2089 Si    0.42134   0.54725   0.34904   0.00000  Uiso   1.00
O2090  O     0.58447   0.58921   0.22534   0.00000  Uiso   1.00
O2091  O     0.60588   0.55979   0.31355   0.00000  Uiso   1.00
O2092  O     0.57180   0.55550   0.41070   0.00000  Uiso   1.00
O2093  O     0.46554   0.54028   0.39929   0.00000  Uiso   1.00
O2094  O     0.43371   0.56728   0.29001   0.00000  Uiso   1.00
Si2095 Si    0.61459   0.57629   0.37125   0.00000  Uiso   1.00
O2096  O     0.66777   0.55955   0.39269   0.00000  Uiso   1.00
O2097  O     0.61733   0.63661   0.37367   0.00000  Uiso   1.00
Si2098 Si    0.44490   0.60310   0.23578   0.00000  Uiso   1.00
O2099  O     0.48946   0.65208   0.24260   0.00000  Uiso   1.00
O2100  O     0.52471   0.69910   0.33334   0.00000  Uiso   1.00
Si2101 Si    0.52647   0.69277   0.27428   0.00000  Uiso   1.00
O2102  O     0.58009   0.67640   0.26741   0.00000  Uiso   1.00
Si2103 Si    0.44461   0.42718   0.35623   0.00000  Uiso   1.00
O2104  O     0.43146   0.46560   0.40344   0.00000  Uiso   1.00
Si2105 Si    0.50410   0.35720   0.51135   0.00000  Uiso   1.00
O2106  O     0.49303   0.48969   0.56309   0.00000  Uiso   1.00
O2107  O     0.52194   0.41235   0.52017   0.00000  Uiso   1.00
Si2108 Si    0.40839   0.48340   0.45621   0.00000  Uiso   1.00
Si2109 Si    0.32375   0.58462   0.38794   0.00000  Uiso   1.00
O2110  O     0.41458   0.54419   0.46892   0.00000  Uiso   1.00
Si2111 Si    0.52999   0.47076   0.52437   0.00000  Uiso   1.00
Si2112 Si    0.41080   0.59066   0.50434   0.00000  Uiso   1.00
Si2113 Si    0.51759   0.54249   0.43768   0.00000  Uiso   1.00
O2114  O     0.52438   0.49818   0.47316   0.00000  Uiso   1.00
O2115  O     0.58379   0.48044   0.54376   0.00000  Uiso   1.00
O2116  O     0.40881   0.57479   0.55986   0.00000  Uiso   1.00
O2117  O     0.44880   0.63569   0.49293   0.00000  Uiso   1.00
O2118  O     0.51583   0.58928   0.47344   0.00000  Uiso   1.00
Si2119 Si    0.63168   0.51187   0.55267   0.00000  Uiso   1.00
Si2120 Si    0.72429   0.55741   0.40745   0.00000  Uiso   1.00
O2121  O     0.68316   0.49128   0.52601   0.00000  Uiso   1.00
O2122  O     0.73923   0.52114   0.45087   0.00000  Uiso   1.00
Si2123 Si    0.50581   0.64626   0.48667   0.00000  Uiso   1.00
Si2124 Si    0.54324   0.71845   0.38874   0.00000  Uiso   1.00
O2125  O     0.52199   0.68760   0.43967   0.00000  Uiso   1.00
O2126  O     0.52143   0.66501   0.53879   0.00000  Uiso   1.00
H2127  H     0.75502   0.44791   0.49369   0.00000  Uiso   1.00
H2128  H     0.75862   0.52308   0.57449   0.00000  Uiso   1.00
H2129  H     0.45048   0.49075   0.21534   0.00000  Uiso   1.00
H2130  H     0.51007   0.43122   0.23062   0.00000  Uiso   1.00
H2131  H     0.40158   0.48398   0.31181   0.00000  Uiso   1.00
H2132  H     0.62175   0.50859   0.23916   0.00000  Uiso   1.00
H2133  H     0.60999   0.61083   0.21570   0.00000  Uiso   1.00
H2134  H     0.63157   0.64952   0.34602   0.00000  Uiso   1.00
H2135  H     0.39983   0.62608   0.22542   0.00000  Uiso   1.00
H2136  H     0.46172   0.57276   0.19785   0.00000  Uiso   1.00
H2137  H     0.51798   0.74123   0.25451   0.00000  Uiso   1.00
H2138  H     0.60611   0.69826   0.26861   0.00000  Uiso   1.00
H2139  H     0.48240   0.39179   0.37183   0.00000  Uiso   1.00
H2140  H     0.39681   0.40674   0.34685   0.00000  Uiso   1.00
H2141  H     0.45914   0.35387   0.48393   0.00000  Uiso   1.00
H2142  H     0.49532   0.33501   0.55845   0.00000  Uiso   1.00
H2143  H     0.54183   0.32874   0.48659   0.00000  Uiso   1.00
H2144  H     0.48030   0.47121   0.58838   0.00000  Uiso   1.00
H2145  H     0.35674   0.47157   0.45750   0.00000  Uiso   1.00
H2146  H     0.43044   0.46318   0.49795   0.00000  Uiso   1.00
H2147  H     0.30834   0.62494   0.41373   0.00000  Uiso   1.00
H2148  H     0.31790   0.54279   0.42677   0.00000  Uiso   1.00
H2149  H     0.29650   0.57845   0.34402   0.00000  Uiso   1.00
H2150  H     0.36272   0.60520   0.49623   0.00000  Uiso   1.00
H2151  H     0.38677   0.55263   0.57308   0.00000  Uiso   1.00
H2152  H     0.64048   0.51260   0.60420   0.00000  Uiso   1.00
H2153  H     0.62496   0.55949   0.53333   0.00000  Uiso   1.00
H2154  H     0.75649   0.55041   0.36551   0.00000  Uiso   1.00
H2155  H     0.72682   0.60428   0.42601   0.00000  Uiso   1.00
H2156  H     0.52828   0.76733   0.39847   0.00000  Uiso   1.00
H2157  H     0.59431   0.72519   0.38732   0.00000  Uiso   1.00
H2158  H     0.55296   0.65847   0.54763   0.00000  Uiso   1.00
loop_
_geom_bond_atom_site_label_1
_geom_bond_atom_site_label_2
_geom_bond_distance
_geom_bond_site_symmetry_2
_ccdc_geom_bond_type
C1     C5      1.567   .     S
C1     H2      1.094   .     S
C1     H3      1.078   .     S
C1     H4      1.136   .     S
C5     C6      1.579   .     S
C5     C23     1.522   .     S
C5     C37     1.554   .     S
C6     H7      1.130   .     S
C6     H8      1.066   .     S
C6     H9      1.066   .     S
C10    H11     1.073   .     S
C10    C12     1.414   .     A
C10    C23     1.372   .     A
C12    H13     1.033   .     S
C12    C14     1.419   .     A
C14    C19     1.388   .     A
C14    O15     1.328   .     S
O15    C16     1.379   .     S
C16    H18     1.065   .     S
C16    H17     1.068   .     S
C16    C38     1.487   .     S
C19    H20     1.035   .     S
C19    C21     1.391   .     A
C21    H22     1.110   .     S
C21    C23     1.415   .     A
C24    H25     1.098   .     S
C24    C26     1.354   .     A
C24    C37     1.468   .     A
C26    H27     1.138   .     S
C26    C28     1.406   .     A
C28    C33     1.378   .     A
C28    O29     1.344   .     S
O29    C30     1.512   .     S
C30    H31     1.018   .     S
C30    H32     1.109   .     S
C30    C41     1.571   .     S
C33    H34     1.089   .     S
C33    C35     1.387   .     A
C35    H36     1.135   .     S
C35    C37     1.436   .     A
C38    C47     1.572   .     S
C38    H39     1.109   .     S
C38    O40     1.446   .     S
O40    H2031   0.981   .     S
C41    C44     1.587   .     S
C41    H42     1.130   .     S
C41    O43     1.440   .     S
O43    H2043   0.947   .     S
C44    H45     1.088   .     S
C44    H46     1.120   .     S
C44    N1700   1.462   .     S
C47    H49     1.097   .     S
C47    H48     1.125   .     S
C47    N1645   1.487   .     S
C50    C54     1.588   .     S
C50    H51     1.095   .     S
C50    H52     1.125   .     S
C50    H53     1.088   .     S
C54    C55     1.495   .     S
C54    C72     1.570   .     S
C54    C86     1.554   .     S
C55    H56     1.102   .     S
C55    H57     1.144   .     S
C55    H58     1.070   .     S
C59    H60     1.076   .     S
C59    C61     1.422   .     A
C59    C72     1.388   .     A
C61    H62     1.110   .     S
C61    C63     1.381   .     A
C63    C68     1.363   .     A
C63    O64     1.409   .     S
O64    C65     1.429   .     S
C65    H67     1.127   .     S
C65    H66     1.066   .     S
C65    C87     1.548   .     S
C68    H69     1.155   .     S
C68    C70     1.387   .     A
C70    H71     1.125   .     S
C70    C72     1.414   .     A
C73    H74     1.160   .     S
C73    C75     1.446   .     A
C73    C86     1.389   .     A
C75    H76     1.130   .     S
C75    C77     1.377   .     A
C77    C82     1.395   .     A
C77    O78     1.372   .     S
O78    C79     1.459   .     S
C79    H80     1.112   .     S
C79    H81     1.077   .     S
C79    C90     1.522   .     S
C82    H83     1.066   .     S
C82    C84     1.377   .     A
C84    H85     1.111   .     S
C84    C86     1.418   .     A
C87    C96     1.543   .     S
C87    H88     1.138   .     S
C87    O89     1.420   .     S
O89    H2068   0.939   .     S
C90    C93     1.792   .     S
C90    H91     1.061   .     S
C90    O92     1.484   .     S
O92    H2044   0.962   .     S
C93    H94     1.126   .     S
C93    H95     1.119   .     S
C93    N1886   1.454   .     S
C96    H98     1.096   .     S
C96    H97     1.128   .     S
C96    N1900   1.475   .     S
C99    C103    1.543   .     S
C99    H100    1.062   .     S
C99    H101    1.110   .     S
C99    H102    1.077   .     S
C103   C104    1.514   .     S
C103   C121    1.545   .     S
C103   C135    1.470   .     S
C104   H105    1.069   .     S
C104   H106    1.123   .     S
C104   H107    1.049   .     S
C108   H109    1.118   .     S
C108   C110    1.376   .     A
C108   C121    1.402   .     A
C110   H111    1.120   .     S
C110   C112    1.400   .     A
C112   C117    1.404   .     A
C112   O113    1.384   .     S
O113   C114    1.394   .     S
C114   H116    1.147   .     S
C114   H115    1.182   .     S
C114   C136    1.448   .     S
C117   H118    1.122   .     S
C117   C119    1.374   .     A
C119   H120    1.132   .     S
C119   C121    1.387   .     A
C122   H123    1.178   .     S
C122   C124    1.437   .     A
C122   C135    1.414   .     A
C124   H125    1.065   .     S
C124   C126    1.394   .     A
C126   C131    1.367   .     A
C126   O127    1.338   .     S
O127   C128    1.421   .     S
C128   H129    1.103   .     S
C128   H130    1.090   .     S
C128   C139    1.490   .     S
C131   H132    1.094   .     S
C131   C133    1.379   .     A
C133   H134    1.092   .     S
C133   C135    1.405   .     A
C136   C145    1.531   .     S
C136   H137    1.153   .     S
C136   O138    1.484   .     S
O138   H2079   0.973   .     S
C139   C142    1.658   .     S
C139   H140    1.116   .     S
C139   O141    1.432   .     S
O141   H2069   0.959   .     S
C142   H143    1.132   .     S
C142   H144    1.090   .     S
C142   N1658   1.490   .     S
C145   H147    1.114   .     S
C145   H146    1.057   .     S
C145   N1991   1.493   .     S
C148   C152    1.589   .     S
C148   H149    1.090   .     S
C148   H150    1.117   .     S
C148   H151    1.069   .     S
C152   C153    1.647   .     S
C152   C170    1.511   .     S
C152   C184    1.502   .     S
C153   H154    1.123   .     S
C153   H155    1.071   .     S
C153   H156    1.078   .     S
C157   H158    1.131   .     S
C157   C159    1.362   .     A
C157   C170    1.401   .     A
C159   H160    1.072   .     S
C159   C161    1.393   .     A
C161   C166    1.429   .     A
C161   O162    1.393   .     S
O162   C163    1.434   .     S
C163   H165    1.095   .     S
C163   H164    1.090   .     S
C163   C185    1.528   .     S
C166   H167    1.129   .     S
C166   C168    1.426   .     A
C168   H169    1.140   .     S
C168   C170    1.407   .     A
C171   H172    1.077   .     S
C171   C173    1.416   .     A
C171   C184    1.405   .     A
C173   H174    1.088   .     S
C173   C175    1.443   .     A
C175   C180    1.408   .     A
C175   O176    1.357   .     S
O176   C177    1.447   .     S
C177   H178    1.075   .     S
C177   H179    1.067   .     S
C177   C188    1.534   .     S
C180   H181    1.128   .     S
C180   C182    1.354   .     A
C182   H183    1.098   .     S
C182   C184    1.435   .     A
C185   C194    1.667   .     S
C185   H186    1.152   .     S
C185   O187    1.471   .     S
O187   H2080   0.942   .     S
C188   C191    1.694   .     S
C188   H189    1.064   .     S
C188   O190    1.497   .     S
O190   H2024   0.979   .     S
C191   H192    1.102   .     S
C191   H193    1.117   .     S
C191   N1678   1.492   1_655 S
C194   H196    1.103   .     S
C194   H195    1.101   .     S
C194   N1957   1.428   1_655 S
C197   C201    1.535   .     S
C197   H198    1.139   .     S
C197   H199    1.075   .     S
C197   H200    1.055   .     S
C201   C202    1.533   .     S
C201   C219    1.531   .     S
C201   C233    1.570   .     S
C202   H203    1.044   .     S
C202   H204    1.149   .     S
C202   H205    1.114   .     S
C206   H207    1.081   .     S
C206   C208    1.453   .     A
C206   C219    1.428   .     A
C208   H209    1.111   .     S
C208   C210    1.400   .     A
C210   C215    1.400   .     A
C210   O211    1.369   .     S
O211   C212    1.442   .     S
C212   H214    1.091   .     S
C212   H213    1.090   .     S
C212   C234    1.510   .     S
C215   H216    1.110   .     S
C215   C217    1.387   .     A
C217   H218    1.099   .     S
C217   C219    1.415   .     A
C220   H221    1.108   .     S
C220   C222    1.363   .     A
C220   C233    1.411   .     A
C222   H223    1.116   .     S
C222   C224    1.407   .     A
C224   C229    1.393   .     A
C224   O225    1.362   .     S
O225   C226    1.402   .     S
C226   H227    1.138   .     S
C226   H228    1.101   .     S
C226   C237    1.553   .     S
C229   H230    1.072   .     S
C229   C231    1.421   .     A
C231   H232    1.096   .     S
C231   C233    1.374   .     A
C234   C243    1.759   .     S
C234   H235    1.101   .     S
C234   O236    1.427   .     S
O236   H2070   0.967   .     S
C237   C240    1.577   .     S
C237   H238    1.127   .     S
C237   O239    1.453   .     S
O239   H2045   0.969   .     S
C240   H241    1.090   .     S
C240   H242    1.112   .     S
C240   N1961   1.529   1_554 S
C243   H245    1.124   .     S
C243   H244    1.084   .     S
C243   N1713   1.478   1_454 S
C246   C250    1.577   .     S
C246   H247    1.194   .     S
C246   H248    1.127   .     S
C246   H249    1.162   .     S
C250   C251    1.561   .     S
C250   C268    1.487   .     S
C250   C282    1.530   .     S
C251   H252    1.153   .     S
C251   H253    1.139   .     S
C251   H254    1.135   .     S
C255   H256    1.086   .     S
C255   C257    1.393   .     A
C255   C268    1.428   .     A
C257   H258    1.086   .     S
C257   C259    1.440   .     A
C259   C264    1.310   .     A
C259   O260    1.406   .     S
O260   C261    1.457   .     S
C261   H263    1.114   .     S
C261   H262    1.089   .     S
C261   C283    1.504   .     S
C264   H265    1.090   .     S
C264   C266    1.386   .     A
C266   H267    1.096   .     S
C266   C268    1.382   .     A
C269   H270    1.108   .     S
C269   C271    1.407   .     A
C269   C282    1.408   .     A
C271   H272    1.114   .     S
C271   C273    1.366   .     A
C273   C278    1.391   .     A
C273   O274    1.391   .     S
O274   C275    1.467   .     S
C275   H276    1.086   .     S
C275   H277    1.123   .     S
C275   C286    1.546   .     S
C278   H279    1.098   .     S
C278   C280    1.344   .     A
C280   H281    1.122   .     S
C280   C282    1.386   .     A
C283   C292    1.655   .     S
C283   H284    1.113   .     S
C283   O285    1.477   .     S
O285   H2032   0.967   .     S
C286   C289    1.615   .     S
C286   H287    1.062   .     S
C286   O288    1.420   .     S
O288   H2041   0.942   .     S
C289   H290    1.092   .     S
C289   H291    1.112   .     S
C289   N1789   1.477   1_544 S
C292   H294    1.061   .     S
C292   H293    1.138   .     S
C292   N1636   1.484   .     S
C295   C299    1.502   .     S
C295   H296    1.084   .     S
C295   H297    1.141   .     S
C295   H298    1.143   .     S
C299   C300    1.556   .     S
C299   C317    1.550   .     S
C299   C331    1.586   .     S
C300   H301    1.102   .     S
C300   H302    1.065   .     S
C300   H303    1.121   .     S
C304   H305    1.055   .     S
C304   C306    1.410   .     A
C304   C317    1.437   .     A
C306   H307    1.067   .     S
C306   C308    1.397   .     A
C308   C313    1.388   .     A
C308   O309    1.473   .     S
O309   C310    1.434   .     S
C310   H312    1.119   .     S
C310   H311    1.089   .     S
C310   C332    1.510   .     S
C313   H314    1.069   .     S
C313   C315    1.380   .     A
C315   H316    1.085   .     S
C315   C317    1.407   .     A
C318   H319    1.075   .     S
C318   C320    1.372   .     A
C318   C331    1.461   .     A
C320   H321    1.116   .     S
C320   C322    1.396   .     A
C322   C327    1.426   .     A
C322   O323    1.347   .     S
O323   C324    1.460   .     S
C324   H325    1.100   .     S
C324   H326    1.124   .     S
C324   C335    1.570   .     S
C327   H328    1.100   .     S
C327   C329    1.373   .     A
C329   H330    1.139   .     S
C329   C331    1.371   .     A
C332   C341    1.475   .     S
C332   H333    1.067   .     S
C332   O334    1.478   .     S
O334   C341    1.425   .     S
C335   C338    1.653   .     S
C335   H336    1.095   .     S
C335   O337    1.411   .     S
O337   H2046   0.936   .     S
C338   H339    1.127   .     S
C338   H340    1.124   .     S
C338   N1999   1.542   1_654 S
C341   H343    1.090   .     S
C341   H342    1.089   .     S
C344   C348    1.538   .     S
C344   H345    1.101   .     S
C344   H346    1.095   .     S
C344   H347    1.156   .     S
C348   C349    1.545   .     S
C348   C366    1.526   .     S
C348   C380    1.487   .     S
C349   H350    1.136   .     S
C349   H351    1.218   .     S
C349   H352    1.078   .     S
C353   H354    1.109   .     S
C353   C355    1.358   .     A
C353   C366    1.383   .     A
C355   H356    1.087   .     S
C355   C357    1.394   .     A
C357   C362    1.396   .     A
C357   O358    1.404   .     S
O358   C359    1.407   .     S
C359   H361    1.076   .     S
C359   H360    1.075   .     S
C359   C381    1.502   .     S
C362   H363    1.091   .     S
C362   C364    1.446   .     A
C364   H365    1.123   .     S
C364   C366    1.405   .     A
C367   H368    1.067   .     S
C367   C369    1.373   .     A
C367   C380    1.414   .     A
C369   H370    1.095   .     S
C369   C371    1.380   .     A
C371   C376    1.429   .     A
C371   O372    1.421   .     S
O372   C373    1.444   .     S
C373   H374    1.080   .     S
C373   H375    1.075   .     S
C373   C384    1.512   .     S
C376   H377    1.104   .     S
C376   C378    1.411   .     A
C378   H379    1.064   .     S
C378   C380    1.370   .     A
C381   C390    1.824   .     S
C381   H382    1.071   .     S
C381   O383    1.427   .     S
O383   H2033   0.957   .     S
C384   C387    1.677   .     S
C384   H385    1.096   .     S
C384   O386    1.484   .     S
O386   H2065   0.949   .     S
C387   H388    1.061   .     S
C387   H389    1.101   .     S
C387   N1756   1.474   1_554 S
C390   H392    1.089   .     S
C390   H391    1.082   .     S
C390   N1986   1.436   .     S
C393   C397    1.542   .     S
C393   H394    1.124   .     S
C393   H395    1.096   .     S
C393   H396    1.128   .     S
C397   C398    1.595   .     S
C397   C415    1.554   .     S
C397   C429    1.583   .     S
C398   H399    1.092   .     S
C398   H400    1.099   .     S
C398   H401    1.090   .     S
C402   H403    1.129   .     S
C402   C404    1.408   .     A
C402   C415    1.379   .     A
C404   H405    1.110   .     S
C404   C406    1.413   .     A
C406   C411    1.361   .     A
C406   O407    1.375   .     S
O407   C408    1.403   .     S
C408   H410    1.126   .     S
C408   H409    1.048   .     S
C408   C430    1.557   .     S
C411   H412    1.154   .     S
C411   C413    1.401   .     A
C413   H414    1.108   .     S
C413   C415    1.405   .     A
C416   H417    1.104   .     S
C416   C418    1.383   .     A
C416   C429    1.398   .     A
C418   H419    1.155   .     S
C418   C420    1.389   .     A
C420   C425    1.395   .     A
C420   O421    1.363   .     S
O421   C422    1.375   .     S
C422   H423    1.145   .     S
C422   H424    1.135   .     S
C422   C433    1.530   .     S
C425   H426    1.096   .     S
C425   C427    1.412   .     A
C427   H428    1.067   .     S
C427   C429    1.421   .     A
C430   C439    1.644   .     S
C430   H431    1.095   .     S
C430   O432    1.398   .     S
O432   H2034   0.950   .     S
C433   C436    1.767   .     S
C433   H434    1.138   .     S
C433   O435    1.382   .     S
O435   H2025   0.968   .     S
C436   H437    1.081   .     S
C436   H438    1.059   .     S
C436   N1957   1.424   .     S
C439   H441    1.103   .     S
C439   H440    1.117   .     S
C439   N1776   1.457   .     S
C442   C446    1.555   .     S
C442   H443    1.159   .     S
C442   H444    1.094   .     S
C442   H445    1.064   .     S
C446   C447    1.574   .     S
C446   C464    1.509   .     S
C446   C478    1.513   .     S
C447   H448    1.113   .     S
C447   H449    1.097   .     S
C447   H450    1.069   .     S
C451   H452    1.078   .     S
C451   C453    1.342   .     A
C451   C464    1.385   .     A
C453   H454    1.100   .     S
C453   C455    1.410   .     A
C455   C460    1.386   .     A
C455   O456    1.435   .     S
O456   C457    1.441   .     S
C457   H459    1.088   .     S
C457   H458    1.084   .     S
C457   C479    1.505   .     S
C460   H461    1.099   .     S
C460   C462    1.388   .     A
C462   H463    1.194   .     S
C462   C464    1.439   .     A
C465   H466    1.136   .     S
C465   C467    1.338   .     A
C465   C478    1.364   .     A
C467   H468    1.094   .     S
C467   C469    1.367   .     A
C469   C474    1.362   .     A
C469   O470    1.405   .     S
O470   C471    1.414   .     S
C471   H472    1.133   .     S
C471   H473    1.050   .     S
C471   C482    1.505   .     S
C474   H475    1.082   .     S
C474   C476    1.380   .     A
C476   H477    1.112   .     S
C476   C478    1.371   .     A
C479   C488    1.638   .     S
C479   H480    1.111   .     S
C479   O481    1.399   .     S
O481   H2071   0.949   .     S
C482   C485    1.458   .     S
C482   H483    1.141   .     S
C482   O484    1.452   .     S
O484   C485    1.399   .     S
C485   H486    1.117   .     S
C485   H487    1.100   .     S
C488   H490    1.142   .     S
C488   H489    1.193   .     S
C488   N1929   1.456   1_455 S
C491   C495    1.481   .     S
C491   H492    1.081   .     S
C491   H493    1.116   .     S
C491   H494    1.139   .     S
C495   C496    1.552   .     S
C495   C513    1.494   .     S
C495   C527    1.581   .     S
C496   H497    1.056   .     S
C496   H498    1.080   .     S
C496   H499    1.116   .     S
C500   H501    1.078   .     S
C500   C502    1.370   .     A
C500   C513    1.466   .     A
C502   H503    1.087   .     S
C502   C504    1.368   .     A
C504   C509    1.413   .     A
C504   O505    1.339   .     S
O505   C506    1.392   .     S
C506   H508    1.097   .     S
C506   H507    1.061   .     S
C506   C528    1.584   .     S
C509   H510    1.051   .     S
C509   C511    1.368   .     A
C511   H512    1.097   .     S
C511   C513    1.383   .     A
C514   H515    1.135   .     S
C514   C516    1.379   .     A
C514   C527    1.410   .     A
C516   H517    1.123   .     S
C516   C518    1.426   .     A
C518   C523    1.399   .     A
C518   O519    1.414   .     S
O519   C520    1.464   .     S
C520   H521    1.106   .     S
C520   H522    1.028   .     S
C520   C531    1.514   .     S
C523   H524    1.087   .     S
C523   C525    1.384   .     A
C525   H526    1.062   .     S
C525   C527    1.390   .     A
C528   C537    1.496   .     S
C528   H529    1.079   .     S
C528   O530    1.444   .     S
O530   C537    1.447   .     S
C531   C534    1.611   .     S
C531   H532    1.130   .     S
C531   O533    1.430   .     S
O533   H2047   0.948   .     S
C534   H535    1.071   .     S
C534   H536    1.101   .     S
C534   N1850   1.470   1_455 S
C537   H539    1.172   .     S
C537   H538    1.054   .     S
C540   C544    1.546   .     S
C540   H541    1.110   .     S
C540   H542    1.098   .     S
C540   H543    1.129   .     S
C544   C545    1.547   .     S
C544   C562    1.498   .     S
C544   C576    1.461   .     S
C545   H546    1.097   .     S
C545   H547    1.072   .     S
C545   H548    1.113   .     S
C549   H550    1.096   .     S
C549   C551    1.312   .     A
C549   C562    1.404   .     A
C551   H552    1.105   .     S
C551   C553    1.422   .     A
C553   C558    1.432   .     A
C553   O554    1.405   .     S
O554   C555    1.413   .     S
C555   H557    1.111   .     S
C555   H556    1.084   .     S
C555   C577    1.542   .     S
C558   H559    1.140   .     S
C558   C560    1.384   .     A
C560   H561    1.063   .     S
C560   C562    1.383   .     A
C563   H564    1.065   .     S
C563   C565    1.409   .     A
C563   C576    1.374   .     A
C565   H566    1.092   .     S
C565   C567    1.408   .     A
C567   C572    1.382   .     A
C567   O568    1.397   .     S
O568   C569    1.427   .     S
C569   H570    1.034   .     S
C569   H571    1.040   .     S
C569   C580    1.534   .     S
C572   H573    1.087   .     S
C572   C574    1.391   .     A
C574   H575    1.116   .     S
C574   C576    1.410   .     A
C577   C586    1.667   .     S
C577   H578    1.095   .     S
C577   O579    1.384   .     S
O579   H2048   0.969   .     S
C580   C583    1.803   .     S
C580   H581    1.106   .     S
C580   O582    1.447   .     S
O582   H2061   0.944   .     S
C583   H584    1.158   .     S
C583   H585    1.087   .     S
C583   N2004   1.507   1_654 S
C586   H588    1.106   .     S
C586   H587    1.119   .     S
C586   N1991   1.505   .     S
C589   C593    1.524   .     S
C589   H590    1.140   .     S
C589   H591    1.115   .     S
C589   H592    1.148   .     S
C593   C594    1.567   .     S
C593   C611    1.541   .     S
C593   C625    1.540   .     S
C594   H595    1.128   .     S
C594   H596    1.119   .     S
C594   H597    1.150   .     S
C598   H599    1.045   .     S
C598   C600    1.400   .     A
C598   C611    1.385   .     A
C600   H601    1.126   .     S
C600   C602    1.402   .     A
C602   C607    1.429   .     A
C602   O603    1.420   .     S
O603   C604    1.412   .     S
C604   H606    1.174   .     S
C604   H605    1.153   .     S
C604   C626    1.562   .     S
C607   H608    1.072   .     S
C607   C609    1.396   .     A
C609   H610    1.151   .     S
C609   C611    1.417   .     A
C612   H613    1.111   .     S
C612   C614    1.369   .     A
C612   C625    1.383   .     A
C614   H615    1.079   .     S
C614   C616    1.352   .     A
C616   C621    1.444   .     A
C616   O617    1.419   .     S
O617   C618    1.444   .     S
C618   H619    1.128   .     S
C618   H620    1.115   .     S
C618   C629    1.426   .     S
C621   H622    1.195   .     S
C621   C623    1.383   .     A
C623   H624    1.071   .     S
C623   C625    1.405   .     A
C626   C635    1.416   .     S
C626   H627    1.121   .     S
C626   O628    1.463   .     S
O628   C635    1.419   .     S
C629   C632    1.619   .     S
C629   H630    1.099   .     S
C629   O631    1.445   .     S
O631   H2049   0.969   .     S
C632   H633    1.121   .     S
C632   H634    1.172   .     S
C632   N1602   1.551   .     S
C635   H637    1.113   .     S
C635   H636    1.143   .     S
C638   C642    1.528   .     S
C638   H639    1.114   .     S
C638   H640    1.122   .     S
C638   H641    1.026   .     S
C642   C643    1.466   .     S
C642   C660    1.504   .     S
C642   C674    1.599   .     S
C643   H644    1.064   .     S
C643   H645    1.134   .     S
C643   H646    1.066   .     S
C647   H648    1.127   .     S
C647   C649    1.386   .     A
C647   C660    1.409   .     A
C649   H650    1.133   .     S
C649   C651    1.424   .     A
C651   C656    1.440   .     A
C651   O652    1.355   .     S
O652   C653    1.439   .     S
C653   H655    1.070   .     S
C653   H654    1.155   .     S
C653   C675    1.527   .     S
C656   H657    1.136   .     S
C656   C658    1.355   .     A
C658   H659    1.154   .     S
C658   C660    1.402   .     A
C661   H662    1.137   .     S
C661   C663    1.372   .     A
C661   C674    1.426   .     A
C663   H664    1.039   .     S
C663   C665    1.433   .     A
C665   C670    1.392   .     A
C665   O666    1.428   .     S
O666   C667    1.423   .     S
C667   H668    1.046   .     S
C667   H669    1.077   .     S
C667   C678    1.486   .     S
C670   H671    1.149   .     S
C670   C672    1.379   .     A
C672   H673    1.140   .     S
C672   C674    1.388   .     A
C675   C684    1.700   .     S
C675   H676    1.050   .     S
C675   O677    1.529   .     S
O677   H2035   0.939   .     S
C678   C681    1.706   .     S
C678   H679    1.138   .     S
C678   O680    1.367   .     S
O680   H2036   0.963   .     S
C681   H682    1.078   .     S
C681   H683    1.085   .     S
C681   N1673   1.441   1_655 S
C684   H686    1.097   .     S
C684   H685    1.122   .     S
C684   N1615   1.434   1_554 S
C687   C691    1.550   .     S
C687   H688    1.178   .     S
C687   H689    1.134   .     S
C687   H690    1.088   .     S
C691   C692    1.536   .     S
C691   C709    1.534   .     S
C691   C723    1.548   .     S
C692   H693    1.178   .     S
C692   H694    1.099   .     S
C692   H695    1.068   .     S
C696   H697    1.142   .     S
C696   C698    1.397   .     A
C696   C709    1.369   .     A
C698   H699    1.148   .     S
C698   C700    1.409   .     A
C700   C705    1.388   .     A
C700   O701    1.391   .     S
O701   C702    1.411   .     S
C702   H704    1.070   .     S
C702   H703    1.193   .     S
C702   C724    1.535   .     S
C705   H706    1.097   .     S
C705   C707    1.415   .     A
C707   H708    1.132   .     S
C707   C709    1.392   .     A
C710   H711    1.159   .     S
C710   C712    1.415   .     A
C710   C723    1.387   .     A
C712   H713    1.078   .     S
C712   C714    1.396   .     A
C714   C719    1.403   .     A
C714   O715    1.408   .     S
O715   C716    1.467   .     S
C716   H717    1.059   .     S
C716   H718    1.070   .     S
C716   C727    1.571   .     S
C719   H720    1.108   .     S
C719   C721    1.398   .     A
C721   H722    1.110   .     S
C721   C723    1.397   .     A
C724   C733    1.591   .     S
C724   H725    1.095   .     S
C724   O726    1.448   .     S
O726   H2050   0.955   .     S
C727   C730    1.596   .     S
C727   H728    1.093   .     S
C727   O729    1.455   .     S
O729   H2042   0.948   .     S
C730   H731    1.109   .     S
C730   H732    1.048   .     S
C730   N1921   1.474   .     S
C733   H735    1.052   .     S
C733   H734    1.153   .     S
C733   N1649   1.477   .     S
C736   C740    1.501   .     S
C736   H737    1.093   .     S
C736   H738    1.174   .     S
C736   H739    1.095   .     S
C740   C741    1.550   .     S
C740   C758    1.564   .     S
C740   C772    1.511   .     S
C741   H742    1.082   .     S
C741   H743    1.029   .     S
C741   H744    1.109   .     S
C745   H746    1.108   .     S
C745   C747    1.430   .     A
C745   C758    1.399   .     A
C747   H748    1.188   .     S
C747   C749    1.427   .     A
C749   C754    1.387   .     A
C749   O750    1.337   .     S
O750   C751    1.411   .     S
C751   H753    1.133   .     S
C751   H752    1.145   .     S
C751   C773    1.554   .     S
C754   H755    1.095   .     S
C754   C756    1.413   .     A
C756   H757    1.096   .     S
C756   C758    1.396   .     A
C759   H760    1.163   .     S
C759   C761    1.374   .     A
C759   C772    1.400   .     A
C761   H762    1.103   .     S
C761   C763    1.367   .     A
C763   C768    1.426   .     A
C763   O764    1.406   .     S
O764   C765    1.413   .     S
C765   H766    1.116   .     S
C765   H767    1.116   .     S
C765   C776    1.532   .     S
C768   H769    1.152   .     S
C768   C770    1.392   .     A
C770   H771    1.077   .     S
C770   C772    1.344   .     A
C773   C782    1.580   .     S
C773   H774    1.150   .     S
C773   O775    1.442   .     S
O775   H2066   0.985   .     S
C776   C779    1.718   .     S
C776   H777    1.068   .     S
C776   O778    1.443   .     S
O778   H2072   0.972   .     S
C779   H780    1.142   .     S
C779   H781    1.104   .     S
C779   N1718   1.477   1_455 S
C782   H784    1.130   .     S
C782   H783    1.125   .     S
C782   N1747   1.421   1_565 S
C785   C789    1.574   .     S
C785   H786    1.074   .     S
C785   H787    1.085   .     S
C785   H788    1.094   .     S
C789   C790    1.509   .     S
C789   C807    1.586   .     S
C789   C821    1.556   .     S
C790   H791    1.080   .     S
C790   H792    1.143   .     S
C790   H793    1.083   .     S
C794   H795    1.119   .     S
C794   C796    1.348   .     A
C794   C807    1.411   .     A
C796   H797    1.097   .     S
C796   C798    1.384   .     A
C798   C803    1.410   .     A
C798   O799    1.383   .     S
O799   C800    1.425   .     S
C800   H802    1.051   .     S
C800   H801    1.113   .     S
C800   C822    1.502   .     S
C803   H804    1.097   .     S
C803   C805    1.403   .     A
C805   H806    1.114   .     S
C805   C807    1.348   .     A
C808   H809    1.068   .     S
C808   C810    1.413   .     A
C808   C821    1.391   .     A
C810   H811    1.074   .     S
C810   C812    1.401   .     A
C812   C817    1.399   .     A
C812   O813    1.375   .     S
O813   C814    1.427   .     S
C814   H815    1.054   .     S
C814   H816    1.110   .     S
C814   C825    1.527   .     S
C817   H818    1.097   .     S
C817   C819    1.395   .     A
C819   H820    1.100   .     S
C819   C821    1.424   .     A
C822   C831    1.722   .     S
C822   H823    1.160   .     S
C822   O824    1.434   .     S
O824   H2067   0.992   .     S
C825   C828    1.432   .     S
C825   H826    1.167   .     S
C825   O827    1.474   .     S
O827   C828    1.437   .     S
C828   H829    1.051   .     S
C828   H830    1.084   .     S
C831   H833    1.127   .     S
C831   H832    1.131   .     S
C831   N1602   1.471   .     S
C834   C838    1.558   .     S
C834   H835    1.116   .     S
C834   H836    1.079   .     S
C834   H837    1.089   .     S
C838   C839    1.559   .     S
C838   C856    1.571   .     S
C838   C870    1.534   .     S
C839   H840    1.091   .     S
C839   H841    1.096   .     S
C839   H842    1.144   .     S
C843   H844    1.122   .     S
C843   C845    1.363   .     A
C843   C856    1.371   .     A
C845   H846    1.103   .     S
C845   C847    1.479   .     A
C847   C852    1.387   .     A
C847   O848    1.316   .     S
O848   C849    1.428   .     S
C849   H851    1.161   .     S
C849   H850    1.166   .     S
C849   C871    1.486   .     S
C852   H853    1.112   .     S
C852   C854    1.389   .     A
C854   H855    1.069   .     S
C854   C856    1.421   .     A
C857   H858    1.096   .     S
C857   C859    1.418   .     A
C857   C870    1.431   .     A
C859   H860    1.126   .     S
C859   C861    1.424   .     A
C861   C866    1.407   .     A
C861   O862    1.396   .     S
O862   C863    1.425   .     S
C863   H864    1.069   .     S
C863   H865    1.131   .     S
C863   C874    1.583   .     S
C866   H867    1.070   .     S
C866   C868    1.367   .     A
C868   H869    1.051   .     S
C868   C870    1.392   .     A
C871   C880    1.698   .     S
C871   H872    1.113   .     S
C871   O873    1.411   .     S
O873   H2051   0.957   .     S
C874   C877    1.540   .     S
C874   H875    1.128   .     S
C874   O876    1.358   .     S
O876   H2037   0.956   .     S
C877   H878    1.138   .     S
C877   H879    1.180   .     S
C877   N1863   1.492   .     S
C880   H882    1.115   .     S
C880   H881    1.222   .     S
C880   N1678   1.475   .     S
C883   C887    1.576   .     S
C883   H884    1.082   .     S
C883   H885    1.123   .     S
C883   H886    1.068   .     S
C887   C888    1.583   .     S
C887   C905    1.499   .     S
C887   C919    1.546   .     S
C888   H889    1.077   .     S
C888   H890    1.164   .     S
C888   H891    1.090   .     S
C892   H893    1.103   .     S
C892   C894    1.453   .     A
C892   C905    1.381   .     A
C894   H895    1.115   .     S
C894   C896    1.396   .     A
C896   C901    1.407   .     A
C896   O897    1.370   .     S
O897   C898    1.405   .     S
C898   H900    1.091   .     S
C898   H899    1.130   .     S
C898   C920    1.484   .     S
C901   H902    1.074   .     S
C901   C903    1.363   .     A
C903   H904    1.154   .     S
C903   C905    1.382   .     A
C906   H907    1.113   .     S
C906   C908    1.412   .     A
C906   C919    1.399   .     A
C908   H909    1.105   .     S
C908   C910    1.415   .     A
C910   C915    1.433   .     A
C910   O911    1.402   .     S
O911   C912    1.468   .     S
C912   H913    1.108   .     S
C912   H914    1.083   .     S
C912   C923    1.496   .     S
C915   H916    1.128   .     S
C915   C917    1.396   .     A
C917   H918    1.055   .     S
C917   C919    1.369   .     A
C920   C929    1.661   .     S
C920   H921    1.153   .     S
C920   O922    1.425   .     S
O922   H2062   0.955   .     S
C923   C926    1.579   .     S
C923   H924    1.071   .     S
C923   O925    1.487   .     S
O925   H2026   0.977   .     S
C926   H927    1.116   .     S
C926   H928    1.100   .     S
C926   N1921   1.427   1_455 S
C929   H931    1.089   .     S
C929   H930    1.094   .     S
C929   N1580   1.455   1_545 S
C932   C936    1.532   .     S
C932   H933    1.072   .     S
C932   H934    1.062   .     S
C932   H935    1.072   .     S
C936   C937    1.523   .     S
C936   C954    1.574   .     S
C936   C968    1.468   .     S
C937   H938    1.084   .     S
C937   H939    1.049   .     S
C937   H940    1.124   .     S
C941   H942    1.067   .     S
C941   C943    1.373   .     A
C941   C954    1.387   .     A
C943   H944    1.125   .     S
C943   C945    1.427   .     A
C945   C950    1.387   .     A
C945   O946    1.404   .     S
O946   C947    1.454   .     S
C947   H949    1.119   .     S
C947   H948    1.078   .     S
C947   C969    1.514   .     S
C950   H951    1.067   .     S
C950   C952    1.388   .     A
C952   H953    1.091   .     S
C952   C954    1.423   .     A
C955   H956    1.090   .     S
C955   C957    1.377   .     A
C955   C968    1.413   .     A
C957   H958    1.095   .     S
C957   C959    1.390   .     A
C959   C964    1.398   .     A
C959   O960    1.410   .     S
O960   C961    1.442   .     S
C961   H962    1.142   .     S
C961   H963    1.085   .     S
C961   C972    1.485   .     S
C964   H965    1.102   .     S
C964   C966    1.399   .     A
C966   H967    1.110   .     S
C966   C968    1.400   .     A
C969   C978    1.430   .     S
C969   H970    1.056   .     S
C969   O971    1.402   .     S
O971   C978    1.514   .     S
C972   C975    1.558   .     S
C972   H973    1.061   .     S
C972   O974    1.413   .     S
O974   H2038   0.955   .     S
C975   H976    1.175   .     S
C975   H977    1.118   .     S
C975   N1850   1.477   1_455 S
C978   H980    1.082   .     S
C978   H979    1.081   .     S
C981   C985    1.553   .     S
C981   H982    1.088   .     S
C981   H983    1.125   .     S
C981   H984    1.145   .     S
C985   C986    1.532   .     S
C985   C1003   1.559   .     S
C985   C1017   1.548   .     S
C986   H987    1.081   .     S
C986   H988    1.092   .     S
C986   H989    1.107   .     S
C990   H991    1.116   .     S
C990   C992    1.424   .     A
C990   C1003   1.389   .     A
C992   H993    1.094   .     S
C992   C994    1.412   .     A
C994   C999    1.404   .     A
C994   O995    1.346   .     S
O995   C996    1.454   .     S
C996   H998    1.079   .     S
C996   H997    1.086   .     S
C996   C1018   1.538   .     S
C999   H1000   1.065   .     S
C999   C1001   1.388   .     A
C1001  H1002   1.074   .     S
C1001  C1003   1.411   .     A
C1004  H1005   1.099   .     S
C1004  C1006   1.337   .     A
C1004  C1017   1.414   .     A
C1006  H1007   1.115   .     S
C1006  C1008   1.355   .     A
C1008  C1013   1.396   .     A
C1008  O1009   1.371   .     S
O1009  C1010   1.391   .     S
C1010  H1011   1.106   .     S
C1010  H1012   1.143   .     S
C1010  C1021   1.502   .     S
C1013  H1014   1.075   .     S
C1013  C1015   1.391   .     A
C1015  H1016   1.104   .     S
C1015  C1017   1.374   .     A
C1018  C1027   1.764   .     S
C1018  H1019   1.065   .     S
C1018  O1020   1.399   .     S
O1020  H2027   0.962   .     S
C1021  C1024   1.651   .     S
C1021  H1022   1.079   .     S
C1021  O1023   1.475   .     S
O1023  H2073   0.951   .     S
C1024  H1025   1.114   .     S
C1024  H1026   1.098   .     S
C1024  N1645   1.531   .     S
C1027  H1029   1.107   .     S
C1027  H1028   1.160   .     S
C1027  N1704   1.437   .     S
C1030  C1034   1.538   .     S
C1030  H1031   1.183   .     S
C1030  H1032   1.144   .     S
C1030  H1033   1.117   .     S
C1034  C1035   1.530   .     S
C1034  C1052   1.486   .     S
C1034  C1066   1.526   .     S
C1035  H1036   1.135   .     S
C1035  H1037   1.109   .     S
C1035  H1038   1.126   .     S
C1039  H1040   1.094   .     S
C1039  C1041   1.332   .     A
C1039  C1052   1.403   .     A
C1041  H1042   1.165   .     S
C1041  C1043   1.395   .     A
C1043  C1048   1.444   .     A
C1043  O1044   1.351   .     S
O1044  C1045   1.417   .     S
C1045  H1047   1.079   .     S
C1045  H1046   1.165   .     S
C1045  C1067   1.471   .     S
C1048  H1049   1.121   .     S
C1048  C1050   1.391   .     A
C1050  H1051   1.076   .     S
C1050  C1052   1.388   .     A
C1053  H1054   1.071   .     S
C1053  C1055   1.407   .     A
C1053  C1066   1.398   .     A
C1055  H1056   1.074   .     S
C1055  C1057   1.386   .     A
C1057  C1062   1.395   .     A
C1057  O1058   1.360   .     S
O1058  C1059   1.494   .     S
C1059  H1060   1.152   .     S
C1059  H1061   1.109   .     S
C1059  C1070   1.517   .     S
C1062  H1063   1.074   .     S
C1062  C1064   1.367   .     A
C1064  H1065   1.069   .     S
C1064  C1066   1.392   .     A
C1067  C1076   1.590   .     S
C1067  H1068   1.109   .     S
C1067  O1069   1.482   .     S
O1069  H2052   0.986   .     S
C1070  C1073   1.750   .     S
C1070  H1071   1.151   .     S
C1070  O1072   1.404   .     S
O1072  H2053   0.963   .     S
C1073  H1074   1.099   .     S
C1073  H1075   1.094   .     S
C1073  N1580   1.480   .     S
C1076  H1078   1.104   .     S
C1076  H1077   1.075   .     S
C1076  N1835   1.482   1_565 S
C1079  C1083   1.532   .     S
C1079  H1080   1.052   .     S
C1079  H1081   1.107   .     S
C1079  H1082   1.100   .     S
C1083  C1084   1.558   .     S
C1083  C1101   1.565   .     S
C1083  C1115   1.530   .     S
C1084  H1085   1.103   .     S
C1084  H1086   1.100   .     S
C1084  H1087   1.116   .     S
C1088  H1089   1.058   .     S
C1088  C1090   1.390   .     A
C1088  C1101   1.388   .     A
C1090  H1091   1.117   .     S
C1090  C1092   1.401   .     A
C1092  C1097   1.413   .     A
C1092  O1093   1.401   .     S
O1093  C1094   1.458   .     S
C1094  H1096   1.112   .     S
C1094  H1095   1.103   .     S
C1094  C1116   1.495   .     S
C1097  H1098   1.110   .     S
C1097  C1099   1.406   .     A
C1099  H1100   1.103   .     S
C1099  C1101   1.387   .     A
C1102  H1103   1.087   .     S
C1102  C1104   1.396   .     A
C1102  C1115   1.392   .     A
C1104  H1105   1.069   .     S
C1104  C1106   1.406   .     A
C1106  C1111   1.421   .     A
C1106  O1107   1.389   .     S
O1107  C1108   1.410   .     S
C1108  H1109   1.149   .     S
C1108  H1110   1.172   .     S
C1108  C1119   1.501   .     S
C1111  H1112   1.082   .     S
C1111  C1113   1.335   .     A
C1113  H1114   1.063   .     S
C1113  C1115   1.378   .     A
C1116  C1125   1.648   .     S
C1116  H1117   1.104   .     S
C1116  O1118   1.407   .     S
O1118  H2028   0.944   .     S
C1119  C1122   1.690   .     S
C1119  H1120   1.109   .     S
C1119  O1121   1.418   .     S
O1121  H2054   0.938   .     S
C1122  H1123   1.120   .     S
C1122  H1124   1.162   .     S
C1122  N1858   1.424   .     S
C1125  H1127   1.086   .     S
C1125  H1126   1.092   .     S
C1125  N1594   1.480   1_545 S
C1128  C1132   1.583   .     S
C1128  H1129   1.098   .     S
C1128  H1130   1.081   .     S
C1128  H1131   1.088   .     S
C1132  C1133   1.497   .     S
C1132  C1150   1.513   .     S
C1132  C1164   1.509   .     S
C1133  H1134   1.116   .     S
C1133  H1135   1.117   .     S
C1133  H1136   1.104   .     S
C1137  H1138   1.096   .     S
C1137  C1139   1.391   .     A
C1137  C1150   1.412   .     A
C1139  H1140   1.065   .     S
C1139  C1141   1.354   .     A
C1141  C1146   1.411   .     A
C1141  O1142   1.343   .     S
O1142  C1143   1.440   .     S
C1143  H1145   1.146   .     S
C1143  H1144   1.056   .     S
C1143  C1165   1.540   .     S
C1146  H1147   1.073   .     S
C1146  C1148   1.347   .     A
C1148  H1149   1.092   .     S
C1148  C1150   1.382   .     A
C1151  H1152   1.132   .     S
C1151  C1153   1.372   .     A
C1151  C1164   1.385   .     A
C1153  H1154   1.106   .     S
C1153  C1155   1.402   .     A
C1155  C1160   1.431   .     A
C1155  O1156   1.378   .     S
O1156  C1157   1.361   .     S
C1157  H1158   1.067   .     S
C1157  H1159   1.076   .     S
C1157  C1168   1.456   .     S
C1160  H1161   1.099   .     S
C1160  C1162   1.412   .     A
C1162  H1163   1.098   .     S
C1162  C1164   1.430   .     A
C1165  C1174   1.620   .     S
C1165  H1166   1.094   .     S
C1165  O1167   1.413   .     S
O1167  H2055   0.959   .     S
C1168  C1171   1.519   .     S
C1168  H1169   1.071   .     S
C1168  O1170   1.456   .     S
O1170  H2029   0.956   .     S
C1171  H1172   1.144   .     S
C1171  H1173   1.071   .     S
C1171  N1878   1.401   .     S
C1174  H1176   1.072   .     S
C1174  H1175   1.134   .     S
C1174  N1606   1.488   .     S
C1177  C1181   1.562   .     S
C1177  H1178   1.098   .     S
C1177  H1179   1.139   .     S
C1177  H1180   1.150   .     S
C1181  C1182   1.560   .     S
C1181  C1199   1.545   .     S
C1181  C1213   1.582   .     S
C1182  H1183   1.071   .     S
C1182  H1184   1.138   .     S
C1182  H1185   1.109   .     S
C1186  H1187   1.113   .     S
C1186  C1188   1.334   .     A
C1186  C1199   1.424   .     A
C1188  H1189   1.107   .     S
C1188  C1190   1.406   .     A
C1190  C1195   1.398   .     A
C1190  O1191   1.359   .     S
O1191  C1192   1.495   .     S
C1192  H1194   1.092   .     S
C1192  H1193   1.177   .     S
C1192  C1214   1.479   .     S
C1195  H1196   1.126   .     S
C1195  C1197   1.391   .     A
C1197  H1198   1.067   .     S
C1197  C1199   1.477   .     A
C1200  H1201   1.102   .     S
C1200  C1202   1.409   .     A
C1200  C1213   1.383   .     A
C1202  H1203   1.084   .     S
C1202  C1204   1.328   .     A
C1204  C1209   1.366   .     A
C1204  O1205   1.472   .     S
O1205  C1206   1.553   .     S
C1206  H1207   1.068   .     S
C1206  H1208   1.087   .     S
C1206  C1217   1.580   .     S
C1209  H1210   1.133   .     S
C1209  C1211   1.443   .     A
C1211  H1212   1.056   .     S
C1211  C1213   1.343   .     A
C1214  C1223   1.591   .     S
C1214  H1215   1.073   .     S
C1214  O1216   1.414   .     S
O1216  H2039   0.953   .     S
C1217  C1220   1.536   .     S
C1217  H1218   1.082   .     S
C1217  O1219   1.429   .     S
O1219  H2040   0.945   .     S
C1220  H1221   1.129   .     S
C1220  H1222   1.058   .     S
C1220  N1934   1.489   .     S
C1223  H1225   1.096   .     S
C1223  H1224   1.083   .     S
C1223  N1594   1.442   .     S
C1226  C1230   1.634   .     S
C1226  H1227   1.114   .     S
C1226  H1228   1.140   .     S
C1226  H1229   1.089   .     S
C1230  C1231   1.584   .     S
C1230  C1248   1.509   .     S
C1230  C1262   1.549   .     S
C1231  H1232   1.141   .     S
C1231  H1233   1.113   .     S
C1231  H1234   1.127   .     S
C1235  H1236   1.112   .     S
C1235  C1237   1.431   .     A
C1235  C1248   1.390   .     A
C1237  H1238   1.093   .     S
C1237  C1239   1.438   .     A
C1239  C1244   1.402   .     A
C1239  O1240   1.426   .     S
O1240  C1241   1.435   .     S
C1241  H1243   1.087   .     S
C1241  H1242   1.161   .     S
C1241  C1263   1.499   .     S
C1244  H1245   1.082   .     S
C1244  C1246   1.382   .     A
C1246  H1247   1.069   .     S
C1246  C1248   1.416   .     A
C1249  H1250   1.150   .     S
C1249  C1251   1.380   .     A
C1249  C1262   1.383   .     A
C1251  H1252   1.066   .     S
C1251  C1253   1.420   .     A
C1253  C1258   1.399   .     A
C1253  O1254   1.420   .     S
O1254  C1255   1.453   .     S
C1255  H1256   1.058   .     S
C1255  H1257   1.078   .     S
C1255  C1266   1.556   .     S
C1258  H1259   1.078   .     S
C1258  C1260   1.392   .     A
C1260  H1261   1.158   .     S
C1260  C1262   1.443   .     A
C1263  C1272   1.603   .     S
C1263  H1264   1.111   .     S
C1263  O1265   1.374   .     S
O1265  H2074   0.912   .     S
C1266  C1269   1.586   .     S
C1266  H1267   1.113   .     S
C1266  O1268   1.375   .     S
O1268  H2063   0.956   .     S
C1269  H1270   1.151   .     S
C1269  H1271   1.066   .     S
C1269  N1700   1.448   .     S
C1272  H1274   1.162   .     S
C1272  H1273   1.055   .     S
C1272  N1785   1.466   .     S
C1275  C1279   1.522   .     S
C1275  H1276   1.076   .     S
C1275  H1277   1.114   .     S
C1275  H1278   1.049   .     S
C1279  C1280   1.519   .     S
C1279  C1297   1.543   .     S
C1279  C1311   1.524   .     S
C1280  H1281   1.108   .     S
C1280  H1282   1.104   .     S
C1280  H1283   1.067   .     S
C1284  H1285   1.127   .     S
C1284  C1286   1.393   .     A
C1284  C1297   1.423   .     A
C1286  H1287   1.073   .     S
C1286  C1288   1.449   .     A
C1288  C1293   1.363   .     A
C1288  O1289   1.343   .     S
O1289  C1290   1.424   .     S
C1290  H1292   1.134   .     S
C1290  H1291   1.117   .     S
C1290  C1312   1.503   .     S
C1293  H1294   1.110   .     S
C1293  C1295   1.396   .     A
C1295  H1296   1.129   .     S
C1295  C1297   1.372   .     A
C1298  H1299   1.114   .     S
C1298  C1300   1.370   .     A
C1298  C1311   1.384   .     A
C1300  H1301   1.133   .     S
C1300  C1302   1.372   .     A
C1302  C1307   1.442   .     A
C1302  O1303   1.357   .     S
O1303  C1304   1.451   .     S
C1304  H1305   1.084   .     S
C1304  H1306   1.114   .     S
C1304  C1315   1.459   .     S
C1307  H1308   1.117   .     S
C1307  C1309   1.321   .     A
C1309  H1310   1.108   .     S
C1309  C1311   1.413   .     A
C1312  C1321   1.646   .     S
C1312  H1313   1.211   .     S
C1312  O1314   1.415   .     S
O1314  H2056   0.960   .     S
C1315  C1318   1.724   .     S
C1315  H1316   1.145   .     S
C1315  O1317   1.472   .     S
O1317  H2077   0.964   .     S
C1318  H1319   1.142   .     S
C1318  H1320   1.132   .     S
C1318  N1686   1.444   .     S
C1321  H1323   1.125   .     S
C1321  H1322   1.088   .     S
C1321  N1785   1.518   .     S
C1324  C1328   1.518   .     S
C1324  H1325   1.064   .     S
C1324  H1326   1.102   .     S
C1324  H1327   1.155   .     S
C1328  C1329   1.604   .     S
C1328  C1346   1.491   .     S
C1328  C1360   1.576   .     S
C1329  H1330   1.079   .     S
C1329  H1331   1.148   .     S
C1329  H1332   1.048   .     S
C1333  H1334   1.090   .     S
C1333  C1335   1.386   .     A
C1333  C1346   1.415   .     A
C1335  H1336   1.102   .     S
C1335  C1337   1.412   .     A
C1337  C1342   1.403   .     A
C1337  O1338   1.381   .     S
O1338  C1339   1.385   .     S
C1339  H1341   1.103   .     S
C1339  H1340   1.122   .     S
C1339  C1361   1.530   .     S
C1342  H1343   1.125   .     S
C1342  C1344   1.421   .     A
C1344  H1345   1.136   .     S
C1344  C1346   1.354   .     A
C1347  H1348   1.100   .     S
C1347  C1349   1.355   .     A
C1347  C1360   1.378   .     A
C1349  H1350   1.075   .     S
C1349  C1351   1.376   .     A
C1351  C1356   1.432   .     A
C1351  O1352   1.414   .     S
O1352  C1353   1.459   .     S
C1353  H1354   1.118   .     S
C1353  H1355   1.139   .     S
C1353  C1364   1.515   .     S
C1356  H1357   1.144   .     S
C1356  C1358   1.407   .     A
C1358  H1359   1.097   .     S
C1358  C1360   1.334   .     A
C1361  C1370   1.703   .     S
C1361  H1362   1.132   .     S
C1361  O1363   1.388   .     S
O1363  H2057   0.964   .     S
C1364  C1367   1.668   .     S
C1364  H1365   1.113   .     S
C1364  O1366   1.464   .     S
O1366  H2058   0.954   .     S
C1367  H1368   1.084   .     S
C1367  H1369   1.128   .     S
C1367  N1948   1.479   1_455 S
C1370  H1372   1.117   .     S
C1370  H1371   1.060   .     S
C1370  N1891   1.448   .     S
C1373  C1377   1.568   .     S
C1373  H1374   1.130   .     S
C1373  H1375   1.109   .     S
C1373  H1376   1.141   .     S
C1377  C1378   1.521   .     S
C1377  C1395   1.575   .     S
C1377  C1409   1.621   .     S
C1378  H1379   1.097   .     S
C1378  H1380   1.069   .     S
C1378  H1381   1.171   .     S
C1382  H1383   1.077   .     S
C1382  C1384   1.387   .     A
C1382  C1395   1.420   .     A
C1384  H1385   1.100   .     S
C1384  C1386   1.405   .     A
C1386  C1391   1.401   .     A
C1386  O1387   1.364   .     S
O1387  C1388   1.438   .     S
C1388  H1390   1.084   .     S
C1388  H1389   1.105   .     S
C1388  C1410   1.536   .     S
C1391  H1392   1.149   .     S
C1391  C1393   1.366   .     A
C1393  H1394   1.070   .     S
C1393  C1395   1.345   .     A
C1396  H1397   1.097   .     S
C1396  C1398   1.445   .     A
C1396  C1409   1.378   .     A
C1398  H1399   1.108   .     S
C1398  C1400   1.426   .     A
C1400  C1405   1.408   .     A
C1400  O1401   1.425   .     S
O1401  C1402   1.500   .     S
C1402  H1403   1.087   .     S
C1402  H1404   1.112   .     S
C1402  C1413   1.480   .     S
C1405  H1406   1.069   .     S
C1405  C1407   1.409   .     A
C1407  H1408   1.097   .     S
C1407  C1409   1.383   .     A
C1410  C1419   1.585   .     S
C1410  H1411   1.103   .     S
C1410  O1412   1.395   .     S
O1412  H2059   0.937   .     S
C1413  C1416   1.596   .     S
C1413  H1414   1.119   .     S
C1413  O1415   1.434   .     S
O1415  H2078   0.948   .     S
C1416  H1417   1.134   .     S
C1416  H1418   1.051   .     S
C1416  N1718   1.477   .     S
C1419  H1421   1.133   .     S
C1419  H1420   1.082   .     S
C1419  N1798   1.476   1_565 S
C1422  C1426   1.549   .     S
C1422  H1423   1.117   .     S
C1422  H1424   1.128   .     S
C1422  H1425   1.180   .     S
C1426  C1427   1.580   .     S
C1426  C1444   1.484   .     S
C1426  C1458   1.624   .     S
C1427  H1428   1.086   .     S
C1427  H1429   1.108   .     S
C1427  H1430   1.053   .     S
C1431  H1432   1.012   .     S
C1431  C1433   1.369   .     A
C1431  C1444   1.416   .     A
C1433  H1434   1.110   .     S
C1433  C1435   1.437   .     A
C1435  C1440   1.406   .     A
C1435  O1436   1.422   .     S
O1436  C1437   1.452   .     S
C1437  H1439   1.106   .     S
C1437  H1438   1.107   .     S
C1437  C1459   1.519   .     S
C1440  H1441   1.088   .     S
C1440  C1442   1.435   .     A
C1442  H1443   1.062   .     S
C1442  C1444   1.375   .     A
C1445  H1446   1.106   .     S
C1445  C1447   1.375   .     A
C1445  C1458   1.423   .     A
C1447  H1448   1.084   .     S
C1447  C1449   1.400   .     A
C1449  C1454   1.361   .     A
C1449  O1450   1.410   .     S
O1450  C1451   1.439   .     S
C1451  H1452   1.175   .     S
C1451  H1453   1.110   .     S
C1451  C1462   1.535   .     S
C1454  H1455   1.104   .     S
C1454  C1456   1.349   .     A
C1456  H1457   1.144   .     S
C1456  C1458   1.427   .     A
C1459  C1468   1.656   .     S
C1459  H1460   1.099   .     S
C1459  O1461   1.435   .     S
O1461  H2064   0.942   .     S
C1462  C1465   1.644   .     S
C1462  H1463   1.128   .     S
C1462  O1464   1.433   .     S
O1464  H2075   0.951   .     S
C1465  H1466   1.057   .     S
C1465  H1467   1.155   .     S
C1465  N1686   1.468   1_554 S
C1468  H1470   1.050   .     S
C1468  H1469   1.118   .     S
C1468  N1878   1.476   1_565 S
C1471  C1475   1.615   .     S
C1471  H1472   1.156   .     S
C1471  H1473   1.086   .     S
C1471  H1474   1.144   .     S
C1475  C1476   1.584   .     S
C1475  C1493   1.587   .     S
C1475  C1507   1.605   .     S
C1476  H1477   1.108   .     S
C1476  H1478   1.136   .     S
C1476  H1479   1.103   .     S
C1480  H1481   1.086   .     S
C1480  C1482   1.366   .     A
C1480  C1493   1.413   .     A
C1482  H1483   1.102   .     S
C1482  C1484   1.442   .     A
C1484  C1489   1.395   .     A
C1484  O1485   1.425   .     S
O1485  C1486   1.441   .     S
C1486  H1488   1.114   .     S
C1486  H1487   1.094   .     S
C1486  C1508   1.569   .     S
C1489  H1490   1.053   .     S
C1489  C1491   1.403   .     A
C1491  H1492   1.101   .     S
C1491  C1493   1.437   .     A
C1494  H1495   1.108   .     S
C1494  C1496   1.389   .     A
C1494  C1507   1.371   .     A
C1496  H1497   1.083   .     S
C1496  C1498   1.426   .     A
C1498  C1503   1.419   .     A
C1498  O1499   1.396   .     S
O1499  C1500   1.416   .     S
C1500  H1501   1.072   .     S
C1500  H1502   1.079   .     S
C1500  C1511   1.527   .     S
C1503  H1504   1.094   .     S
C1503  C1505   1.386   .     A
C1505  H1506   1.099   .     S
C1505  C1507   1.440   .     A
C1508  C1517   1.827   .     S
C1508  H1509   1.115   .     S
C1508  O1510   1.359   .     S
O1510  H2076   0.965   .     S
C1511  C1514   1.452   .     S
C1511  H1512   1.108   .     S
C1511  O1513   1.494   .     S
O1513  C1514   1.446   .     S
C1514  H1515   1.085   .     S
C1514  H1516   1.096   .     S
C1517  H1519   1.073   .     S
C1517  H1518   1.157   .     S
C1517  N1761   1.482   .     S
C1520  C1524   1.533   .     S
C1520  H1521   1.153   .     S
C1520  H1522   1.123   .     S
C1520  H1523   1.050   .     S
C1524  C1525   1.564   .     S
C1524  C1542   1.488   .     S
C1524  C1556   1.513   .     S
C1525  H1526   1.085   .     S
C1525  H1527   1.181   .     S
C1525  H1528   1.098   .     S
C1529  H1530   1.066   .     S
C1529  C1531   1.393   .     A
C1529  C1542   1.402   .     A
C1531  H1532   1.045   .     S
C1531  C1533   1.453   .     A
C1533  C1538   1.440   .     A
C1533  O1534   1.371   .     S
O1534  C1535   1.386   .     S
C1535  H1537   1.103   .     S
C1535  H1536   1.108   .     S
C1535  C1557   1.513   .     S
C1538  H1539   1.130   .     S
C1538  C1540   1.324   .     A
C1540  H1541   1.108   .     S
C1540  C1542   1.390   .     A
C1543  H1544   1.124   .     S
C1543  C1545   1.365   .     A
C1543  C1556   1.417   .     A
C1545  H1546   1.054   .     S
C1545  C1547   1.380   .     A
C1547  C1552   1.378   .     A
C1547  O1548   1.357   .     S
O1548  C1549   1.438   .     S
C1549  H1550   1.149   .     S
C1549  H1551   1.134   .     S
C1549  C1560   1.518   .     S
C1552  H1553   1.159   .     S
C1552  C1554   1.355   .     A
C1554  H1555   1.077   .     S
C1554  C1556   1.428   .     A
C1557  C1566   1.729   .     S
C1557  H1558   1.093   .     S
C1557  O1559   1.409   .     S
O1559  H2030   0.949   .     S
C1560  C1563   1.574   .     S
C1560  H1561   1.113   .     S
C1560  O1562   1.397   .     S
O1562  H2060   0.932   .     S
C1563  H1564   1.173   .     S
C1563  H1565   1.102   .     S
C1563  N1934   1.552   .     S
C1566  H1568   1.113   .     S
C1566  H1567   1.167   .     S
C1566  N1742   1.439   .     S
C1569  C1571   1.391   .     A
C1569  C1581   1.453   .     A
C1569  H1570   1.096   .     S
C1571  C1573   1.425   .     A
C1571  H1572   1.084   .     S
C1573  C1577   1.411   .     A
C1573  N1574   1.431   .     S
N1574  H1575   1.025   .     S
N1574  H1576   1.019   .     S
C1577  C1579   1.389   .     A
C1577  H1578   1.128   .     S
C1579  C1581   1.382   .     A
C1579  N1580   1.420   .     S
N1580  C929    1.455   1_565 S
C1581  H1582   1.108   .     S
C1583  C1585   1.429   .     A
C1583  C1595   1.406   .     A
C1583  H1584   1.121   .     S
C1585  C1587   1.383   .     A
C1585  H1586   1.078   .     S
C1587  C1591   1.397   .     A
C1587  N1588   1.407   .     S
N1588  H1589   0.953   .     S
N1588  H1590   0.994   .     S
C1591  C1593   1.468   .     A
C1591  H1592   1.083   .     S
C1593  C1595   1.373   .     A
C1593  N1594   1.436   .     S
N1594  C1125   1.480   1_565 S
C1595  H1596   1.141   .     S
C1597  C1599   1.432   .     A
C1597  C1608   1.387   .     A
C1597  H1598   1.041   .     S
C1599  C1601   1.412   .     A
C1599  H1600   1.125   .     S
C1601  C1603   1.390   .     A
C1601  N1602   1.482   .     S
C1603  C1605   1.409   .     A
C1603  H1604   1.130   .     S
C1605  C1608   1.395   .     A
C1605  N1606   1.391   .     S
N1606  H1607   1.044   .     S
C1608  H1609   1.098   .     S
C1610  C1612   1.415   .     A
C1610  C1623   1.328   .     A
C1610  H1611   1.107   .     S
C1612  C1614   1.392   .     A
C1612  H1613   1.069   .     S
C1614  C1617   1.389   .     A
C1614  N1615   1.467   .     S
N1615  H1616   0.992   .     S
N1615  C684    1.434   1_556 S
C1617  C1619   1.418   .     A
C1617  H1618   1.062   .     S
C1619  C1623   1.429   .     A
C1619  N1620   1.410   .     S
N1620  H1621   0.991   .     S
N1620  H1622   0.972   .     S
C1623  H1624   1.097   .     S
C1625  C1627   1.400   .     A
C1625  C1638   1.389   .     A
C1625  H1626   1.079   .     S
C1627  C1629   1.469   .     A
C1627  H1628   1.094   .     S
C1629  C1633   1.398   .     A
C1629  N1630   1.442   .     S
N1630  H1631   1.072   .     S
N1630  H1632   0.988   .     S
C1633  C1635   1.401   .     A
C1633  H1634   1.122   .     S
C1635  C1638   1.388   .     A
C1635  N1636   1.428   .     S
N1636  H1637   1.006   .     S
C1638  H1639   1.039   .     S
C1640  C1642   1.443   .     A
C1640  C1651   1.401   .     A
C1640  H1641   1.190   .     S
C1642  C1644   1.397   .     A
C1642  H1643   1.093   .     S
C1644  C1646   1.401   .     A
C1644  N1645   1.439   .     S
C1646  C1648   1.403   .     A
C1646  H1647   1.090   .     S
C1648  C1651   1.402   .     A
C1648  N1649   1.414   .     S
N1649  H1650   0.992   .     S
C1651  H1652   1.092   .     S
C1653  C1655   1.373   .     A
C1653  C1666   1.385   .     A
C1653  H1654   1.152   .     S
C1655  C1657   1.425   .     A
C1655  H1656   1.063   .     S
C1657  C1660   1.417   .     A
C1657  N1658   1.414   .     S
N1658  H1659   0.995   .     S
C1660  C1662   1.369   .     A
C1660  H1661   1.079   .     S
C1662  C1666   1.386   .     A
C1662  N1663   1.396   .     S
N1663  H1664   0.985   .     S
N1663  H1665   1.018   .     S
C1666  H1667   1.048   .     S
C1668  C1670   1.390   .     A
C1668  C1679   1.397   .     A
C1668  H1669   1.068   .     S
C1670  C1672   1.361   .     A
C1670  H1671   1.098   .     S
C1672  C1675   1.439   .     A
C1672  N1673   1.418   .     S
N1673  H1674   1.034   .     S
N1673  C681    1.441   1_455 S
C1675  C1677   1.396   .     A
C1675  H1676   1.085   .     S
C1677  C1679   1.441   .     A
C1677  N1678   1.406   .     S
N1678  C191    1.492   1_455 S
C1679  H1680   1.079   .     S
C1681  C1683   1.386   .     A
C1681  C1693   1.369   .     A
C1681  H1682   1.103   .     S
C1683  C1685   1.402   .     A
C1683  H1684   1.108   .     S
C1685  C1687   1.367   .     A
C1685  N1686   1.454   .     S
N1686  C1465   1.468   1_556 S
C1687  C1689   1.438   .     A
C1687  H1688   1.097   .     S
C1689  C1693   1.414   .     A
C1689  N1690   1.372   .     S
N1690  H1691   1.002   .     S
N1690  H1692   0.983   .     S
C1693  H1694   1.110   .     S
C1695  C1697   1.350   .     A
C1695  C1706   1.404   .     A
C1695  H1696   1.069   .     S
C1697  C1699   1.417   .     A
C1697  H1698   1.116   .     S
C1699  C1701   1.435   .     A
C1699  N1700   1.423   .     S
C1701  C1703   1.420   .     A
C1701  H1702   1.127   .     S
C1703  C1706   1.379   .     A
C1703  N1704   1.405   .     S
N1704  H1705   1.007   .     S
C1706  H1707   1.090   .     S
C1708  C1710   1.378   .     A
C1708  C1719   1.416   .     A
C1708  H1709   1.078   .     S
C1710  C1712   1.392   .     A
C1710  H1711   1.059   .     S
C1712  C1715   1.449   .     A
C1712  N1713   1.379   .     S
N1713  H1714   0.990   .     S
N1713  C243    1.478   1_656 S
C1715  C1717   1.366   .     A
C1715  H1716   1.127   .     S
C1717  C1719   1.429   .     A
C1717  N1718   1.525   .     S
N1718  C779    1.477   1_655 S
C1719  H1720   1.082   .     S
C1721  C1723   1.406   .     A
C1721  C1735   1.358   .     A
C1721  H1722   1.057   .     S
C1723  C1725   1.371   .     A
C1723  H1724   1.056   .     S
C1725  C1729   1.406   .     A
C1725  N1726   1.417   .     S
N1726  H1727   1.011   .     S
N1726  H1728   0.967   .     S
C1729  C1731   1.378   .     A
C1729  H1730   1.073   .     S
C1731  C1735   1.403   .     A
C1731  N1732   1.445   .     S
N1732  H1733   0.980   .     S
N1732  H1734   1.037   .     S
C1735  H1736   1.118   .     S
C1737  C1739   1.386   .     A
C1737  C1749   1.450   .     A
C1737  H1738   1.002   .     S
C1739  C1741   1.424   .     A
C1739  H1740   1.092   .     S
C1741  C1744   1.366   .     A
C1741  N1742   1.406   .     S
N1742  H1743   1.022   .     S
C1744  C1746   1.379   .     A
C1744  H1745   1.064   .     S
C1746  C1749   1.410   .     A
C1746  N1747   1.400   .     S
N1747  H1748   1.017   .     S
N1747  C782    1.421   1_545 S
C1749  H1750   1.090   .     S
C1751  C1753   1.358   .     A
C1751  C1763   1.369   .     A
C1751  H1752   1.072   .     S
C1753  C1755   1.370   .     A
C1753  H1754   1.101   .     S
C1755  C1758   1.434   .     A
C1755  N1756   1.440   .     S
N1756  H1757   0.974   .     S
N1756  C387    1.474   1_556 S
C1758  C1760   1.396   .     A
C1758  H1759   1.102   .     S
C1760  C1763   1.415   .     A
C1760  N1761   1.393   .     S
N1761  H1762   0.983   .     S
C1763  H1764   1.104   .     S
C1765  C1767   1.403   .     A
C1765  C1778   1.384   .     A
C1765  H1766   1.093   .     S
C1767  C1769   1.425   .     A
C1767  H1768   1.083   .     S
C1769  C1773   1.354   .     A
C1769  N1770   1.393   .     S
N1770  H1771   1.018   .     S
N1770  H1772   0.994   .     S
C1773  C1775   1.427   .     A
C1773  H1774   1.117   .     S
C1775  C1778   1.399   .     A
C1775  N1776   1.361   .     S
N1776  H1777   0.978   .     S
C1778  H1779   1.116   .     S
C1780  C1782   1.379   .     A
C1780  C1791   1.391   .     A
C1780  H1781   1.104   .     S
C1782  C1784   1.394   .     A
C1782  H1783   1.071   .     S
C1784  C1786   1.414   .     A
C1784  N1785   1.471   .     S
C1786  C1788   1.392   .     A
C1786  H1787   1.105   .     S
C1788  C1791   1.437   .     A
C1788  N1789   1.423   .     S
N1789  H1790   1.071   .     S
N1789  C289    1.477   1_566 S
C1791  H1792   1.140   .     S
C1793  C1795   1.420   .     A
C1793  C1806   1.431   .     A
C1793  H1794   1.145   .     S
C1795  C1797   1.407   .     A
C1795  H1796   1.060   .     S
C1797  C1800   1.377   .     A
C1797  N1798   1.397   .     S
N1798  H1799   0.982   .     S
N1798  C1419   1.476   1_545 S
C1800  C1802   1.388   .     A
C1800  H1801   1.106   .     S
C1802  C1806   1.411   .     A
C1802  N1803   1.387   .     S
N1803  H1804   0.983   .     S
N1803  H1805   1.003   .     S
C1806  H1807   1.029   .     S
C1808  C1810   1.396   .     A
C1808  C1822   1.406   .     A
C1808  H1809   1.177   .     S
C1810  C1812   1.413   .     A
C1810  H1811   1.119   .     S
C1812  C1816   1.358   .     A
C1812  N1813   1.397   .     S
N1813  H1814   1.024   .     S
N1813  H1815   0.981   .     S
C1816  C1818   1.409   .     A
C1816  H1817   1.113   .     S
C1818  C1822   1.402   .     A
C1818  N1819   1.401   .     S
N1819  H1820   0.983   .     S
N1819  H1821   0.976   .     S
C1822  H1823   1.159   .     S
C1824  C1826   1.340   .     A
C1824  C1837   1.435   .     A
C1824  H1825   1.134   .     S
C1826  C1828   1.416   .     A
C1826  H1827   1.148   .     S
C1828  C1832   1.376   .     A
C1828  N1829   1.401   .     S
N1829  H1830   0.993   .     S
N1829  H1831   0.965   .     S
C1832  C1834   1.410   .     A
C1832  H1833   1.107   .     S
C1834  C1837   1.412   .     A
C1834  N1835   1.360   .     S
N1835  H1836   1.026   .     S
N1835  C1076   1.482   1_545 S
C1837  H1838   1.130   .     S
C1839  C1841   1.400   .     A
C1839  C1851   1.381   .     A
C1839  H1840   1.090   .     S
C1841  C1843   1.427   .     A
C1841  H1842   1.093   .     S
C1843  C1847   1.384   .     A
C1843  N1844   1.360   .     S
N1844  H1845   1.005   .     S
N1844  H1846   1.011   .     S
C1847  C1849   1.443   .     A
C1847  H1848   1.099   .     S
C1849  C1851   1.378   .     A
C1849  N1850   1.407   .     S
N1850  C975    1.477   1_655 S
N1850  C534    1.470   1_655 S
C1851  H1852   1.096   .     S
C1853  C1855   1.388   .     A
C1853  C1865   1.349   .     A
C1853  H1854   1.132   .     S
C1855  C1857   1.373   .     A
C1855  H1856   1.105   .     S
C1857  C1860   1.423   .     A
C1857  N1858   1.423   .     S
N1858  H1859   1.042   .     S
C1860  C1862   1.412   .     A
C1860  H1861   1.078   .     S
C1862  C1865   1.403   .     A
C1862  N1863   1.437   .     S
N1863  H1864   0.991   .     S
C1865  H1866   1.096   .     S
C1867  C1869   1.416   .     A
C1867  C1879   1.388   .     A
C1867  H1868   1.078   .     S
C1869  C1871   1.425   .     A
C1869  H1870   1.079   .     S
C1871  C1875   1.427   .     A
C1871  N1872   1.343   .     S
N1872  H1873   1.000   .     S
N1872  H1874   1.024   .     S
C1875  C1877   1.385   .     A
C1875  H1876   1.050   .     S
C1877  C1879   1.425   .     A
C1877  N1878   1.441   .     S
N1878  C1468   1.476   1_545 S
C1879  H1880   1.093   .     S
C1881  C1883   1.374   .     A
C1881  C1893   1.388   .     A
C1881  H1882   1.071   .     S
C1883  C1885   1.417   .     A
C1883  H1884   1.095   .     S
C1885  C1888   1.469   .     A
C1885  N1886   1.376   .     S
N1886  H1887   0.979   .     S
C1888  C1890   1.401   .     A
C1888  H1889   1.067   .     S
C1890  C1893   1.407   .     A
C1890  N1891   1.443   .     S
N1891  H1892   0.998   .     S
C1893  H1894   1.097   .     S
C1895  C1897   1.367   .     A
C1895  C1908   1.441   .     A
C1895  H1896   1.061   .     S
C1897  C1899   1.396   .     A
C1897  H1898   1.162   .     S
C1899  C1902   1.379   .     A
C1899  N1900   1.422   .     S
N1900  H1901   0.973   .     S
C1902  C1904   1.429   .     A
C1902  H1903   1.094   .     S
C1904  C1908   1.416   .     A
C1904  N1905   1.392   .     S
N1905  H1906   0.990   .     S
N1905  H1907   0.971   .     S
C1908  H1909   1.102   .     S
C1910  C1912   1.414   .     A
C1910  C1922   1.382   .     A
C1910  H1911   1.123   .     S
C1912  C1914   1.420   .     A
C1912  H1913   1.121   .     S
C1914  C1918   1.432   .     A
C1914  N1915   1.389   .     S
N1915  H1916   1.013   .     S
N1915  H1917   1.066   .     S
C1918  C1920   1.377   .     A
C1918  H1919   1.090   .     S
C1920  C1922   1.412   .     A
C1920  N1921   1.459   .     S
N1921  C926    1.427   1_655 S
C1922  H1923   1.090   .     S
C1924  C1926   1.357   .     A
C1924  C1935   1.403   .     A
C1924  H1925   1.158   .     S
C1926  C1928   1.408   .     A
C1926  H1927   1.101   .     S
C1928  C1931   1.391   .     A
C1928  N1929   1.393   .     S
N1929  H1930   0.994   .     S
N1929  C488    1.456   1_655 S
C1931  C1933   1.404   .     A
C1931  H1932   1.105   .     S
C1933  C1935   1.384   .     A
C1933  N1934   1.372   .     S
C1935  H1936   1.096   .     S
C1937  C1939   1.393   .     A
C1937  C1950   1.396   .     A
C1937  H1938   1.105   .     S
C1939  C1941   1.414   .     A
C1939  H1940   1.087   .     S
C1941  C1945   1.422   .     A
C1941  N1942   1.441   .     S
N1942  H1943   0.982   .     S
N1942  H1944   1.005   .     S
C1945  C1947   1.413   .     A
C1945  H1946   1.072   .     S
C1947  C1950   1.432   .     A
C1947  N1948   1.429   .     S
N1948  H1949   1.013   .     S
N1948  C1367   1.479   1_655 S
C1950  H1951   1.171   .     S
C1952  C1954   1.401   .     A
C1952  C1963   1.361   .     A
C1952  H1953   1.100   .     S
C1954  C1956   1.386   .     A
C1954  H1955   1.118   .     S
C1956  C1958   1.397   .     A
C1956  N1957   1.450   .     S
N1957  C194    1.428   1_455 S
C1958  C1960   1.432   .     A
C1958  H1959   1.110   .     S
C1960  C1963   1.375   .     A
C1960  N1961   1.429   .     S
N1961  H1962   1.026   .     S
N1961  C240    1.529   1_556 S
C1963  H1964   1.092   .     S
C1965  C1967   1.396   .     A
C1965  C1979   1.371   .     A
C1965  H1966   1.151   .     S
C1967  C1969   1.414   .     A
C1967  H1968   1.083   .     S
C1969  C1973   1.379   .     A
C1969  N1970   1.377   .     S
N1970  H1971   1.064   .     S
N1970  H1972   1.003   .     S
C1973  C1975   1.422   .     A
C1973  H1974   1.092   .     S
C1975  C1979   1.462   .     A
C1975  N1976   1.399   .     S
N1976  H1977   1.012   .     S
N1976  H1978   1.010   .     S
C1979  H1980   1.179   .     S
C1981  C1983   1.398   .     A
C1981  C1992   1.372   .     A
C1981  H1982   1.106   .     S
C1983  C1985   1.386   .     A
C1983  H1984   1.122   .     S
C1985  C1988   1.429   .     A
C1985  N1986   1.372   .     S
N1986  H1987   0.992   .     S
C1988  C1990   1.410   .     A
C1988  H1989   1.098   .     S
C1990  C1992   1.448   .     A
C1990  N1991   1.409   .     S
C1992  H1993   1.122   .     S
C1994  C1996   1.444   .     A
C1994  C2006   1.360   .     A
C1994  H1995   1.082   .     S
C1996  C1998   1.386   .     A
C1996  H1997   1.161   .     S
C1998  C2001   1.378   .     A
C1998  N1999   1.417   .     S
N1999  H2000   0.996   .     S
N1999  C338    1.542   1_456 S
C2001  C2003   1.427   .     A
C2001  H2002   1.122   .     S
C2003  C2006   1.372   .     A
C2003  N2004   1.401   .     S
N2004  H2005   0.971   .     S
N2004  C583    1.507   1_456 S
C2006  H2007   1.117   .     S
C2008  C2010   1.354   .     A
C2008  C2022   1.409   .     A
C2008  H2009   1.104   .     S
C2010  C2012   1.430   .     A
C2010  H2011   1.098   .     S
C2012  C2016   1.387   .     A
C2012  N2013   1.374   .     S
N2013  H2014   0.980   .     S
N2013  H2015   1.017   .     S
C2016  C2018   1.396   .     A
C2016  H2017   1.085   .     S
C2018  C2022   1.429   .     A
C2018  N2019   1.386   .     S
N2019  H2020   1.026   .     S
N2019  H2021   0.986   .     S
C2022  H2023   1.107   .     S
Si2081 O2082   1.621   .     S
Si2081 O2121   1.677   .     S
Si2081 O2122   1.599   .     S
Si2081 H2127   1.478   .     S
O2082  H2128   0.951   .     S
O2083  Si2103  1.664   .     S
O2083  Si2084  1.786   .     S
Si2084 O2085   1.692   .     S
Si2084 H2129   1.548   .     S
Si2084 H2130   1.489   .     S
O2085  Si2088  1.701   .     S
O2086  Si2089  1.661   .     S
O2086  H2131   0.955   .     S
O2087  Si2109  1.653   .     S
O2087  Si2089  1.641   .     S
Si2088 O2090   1.623   .     S
Si2088 O2091   1.683   .     S
Si2088 H2132   1.458   .     S
Si2089 O2093   1.878   .     S
Si2089 O2094   1.774   .     S
O2090  H2133   0.971   .     S
O2091  Si2095  1.692   .     S
O2092  Si2113  1.729   .     S
O2092  Si2095  1.725   .     S
O2093  Si2113  1.806   .     S
O2094  Si2098  1.840   .     S
Si2095 O2096   1.667   .     S
Si2095 O2097   1.687   .     S
O2096  Si2120  1.631   .     S
O2097  H2134   0.940   .     S
Si2098 O2099   1.858   .     S
Si2098 H2135   1.441   .     S
Si2098 H2136   1.435   .     S
O2099  Si2101  1.771   .     S
O2100  Si2124  1.718   .     S
O2100  Si2101  1.658   .     S
Si2101 O2102   1.576   .     S
Si2101 H2137   1.480   .     S
O2102  H2138   0.949   .     S
Si2103 O2104   1.738   .     S
Si2103 H2139   1.509   .     S
Si2103 H2140   1.475   .     S
O2104  Si2108  1.682   .     S
Si2105 O2107   1.636   .     S
Si2105 H2141   1.473   .     S
Si2105 H2142   1.474   .     S
Si2105 H2143   1.489   .     S
O2106  Si2111  1.585   .     S
O2106  H2144   0.944   .     S
O2107  Si2111  1.650   .     S
Si2108 O2110   1.742   .     S
Si2108 H2145   1.479   .     S
Si2108 H2146   1.433   .     S
Si2109 H2147   1.403   .     S
Si2109 H2148   1.601   .     S
Si2109 H2149   1.453   .     S
O2110  Si2112  1.634   .     S
Si2111 O2114   1.629   .     S
Si2111 O2115   1.619   .     S
Si2112 O2116   1.612   .     S
Si2112 O2117   1.675   .     S
Si2112 H2150   1.420   .     S
Si2113 O2118   1.644   .     S
Si2113 O2114   1.596   .     S
O2115  Si2119  1.618   .     S
O2116  H2151   0.947   .     S
O2117  Si2123  1.628   .     S
O2118  Si2123  1.656   .     S
Si2119 O2121   1.717   .     S
Si2119 H2152   1.459   .     S
Si2119 H2153   1.447   .     S
Si2120 O2122   1.633   .     S
Si2120 H2154   1.489   .     S
Si2120 H2155   1.409   .     S
Si2123 O2125   1.804   .     S
Si2123 O2126   1.606   .     S
Si2124 O2125   1.764   .     S
Si2124 H2156   1.452   .     S
Si2124 H2157   1.438   .     S
O2126  H2158   0.932   .     S
