# Supplementary material for: Investigation on the Underlying Mechanisms of the Mechanical and Electrical Enhancement of Nano-SiO2-Doped Epoxy Resins: A Molecular Simulation Study
Source: Molecules. 2025 Jul 14;30(14):2960. doi: 10.3390/molecules30142960 (PMC12297980; doi:10.3390/molecules30142960)
Supplement: Supplementary file 1 [file molecules-30-02960-s001.zip › supplementary/Layer-Cu-SiO2.cif]

data_Layer
_audit_creation_date              2025-03-18
_audit_creation_method            'Materials Studio'
_symmetry_space_group_name_H-M    'P1'
_symmetry_Int_Tables_number       1
_symmetry_cell_setting            triclinic
loop_
_symmetry_equiv_pos_as_xyz
  x,y,z
_cell_length_a                    11.3807
_cell_length_b                    11.3807
_cell_length_c                    65.4342
_cell_angle_alpha                 90.0000
_cell_angle_beta                  90.0000
_cell_angle_gamma                 90.0000
loop_
_atom_site_label
_atom_site_type_symbol
_atom_site_fract_x
_atom_site_fract_y
_atom_site_fract_z
_atom_site_U_iso_or_equiv
_atom_site_adp_type
_atom_site_occupancy
Cu1    Cu    0.99965   0.00026   0.02140   0.00000  Uiso   1.00
Cu2    Cu    0.99965   0.00026   0.06469   0.00000  Uiso   1.00
Cu3    Cu    0.99965   0.00026   0.10799   0.00000  Uiso   1.00
Cu4    Cu    0.99965   0.00026   0.15128   0.00000  Uiso   1.00
Cu5    Cu    0.99965   0.00026   0.19458   0.00000  Uiso   1.00
Cu6    Cu    0.99965   0.00026   0.23787   0.00000  Uiso   1.00
Cu7    Cu    0.12465   0.12526   0.04304   0.00000  Uiso   1.00
Cu8    Cu    0.12465   0.12526   0.08634   0.00000  Uiso   1.00
Cu9    Cu    0.12465   0.12526   0.12964   0.00000  Uiso   1.00
Cu10   Cu    0.12465   0.12526   0.17293   0.00000  Uiso   1.00
Cu11   Cu    0.12465   0.12526   0.21623   0.00000  Uiso   1.00
Cu12   Cu    0.24965   0.00026   0.02140   0.00000  Uiso   1.00
Cu13   Cu    0.24965   0.00026   0.06469   0.00000  Uiso   1.00
Cu14   Cu    0.24965   0.00026   0.10799   0.00000  Uiso   1.00
Cu15   Cu    0.24965   0.00026   0.15128   0.00000  Uiso   1.00
Cu16   Cu    0.24965   0.00026   0.19458   0.00000  Uiso   1.00
Cu17   Cu    0.24965   0.00026   0.23787   0.00000  Uiso   1.00
Cu18   Cu    0.37465   0.12526   0.04304   0.00000  Uiso   1.00
Cu19   Cu    0.37465   0.12526   0.08634   0.00000  Uiso   1.00
Cu20   Cu    0.37465   0.12526   0.12964   0.00000  Uiso   1.00
Cu21   Cu    0.37465   0.12526   0.17293   0.00000  Uiso   1.00
Cu22   Cu    0.37465   0.12526   0.21623   0.00000  Uiso   1.00
Cu23   Cu    0.49965   0.00026   0.02140   0.00000  Uiso   1.00
Cu24   Cu    0.49965   0.00026   0.06469   0.00000  Uiso   1.00
Cu25   Cu    0.49965   0.00026   0.10799   0.00000  Uiso   1.00
Cu26   Cu    0.49965   0.00026   0.15128   0.00000  Uiso   1.00
Cu27   Cu    0.49965   0.00026   0.19458   0.00000  Uiso   1.00
Cu28   Cu    0.49965   0.00026   0.23787   0.00000  Uiso   1.00
Cu29   Cu    0.62465   0.12526   0.04304   0.00000  Uiso   1.00
Cu30   Cu    0.62465   0.12526   0.08634   0.00000  Uiso   1.00
Cu31   Cu    0.62465   0.12526   0.12964   0.00000  Uiso   1.00
Cu32   Cu    0.62465   0.12526   0.17293   0.00000  Uiso   1.00
Cu33   Cu    0.62465   0.12526   0.21623   0.00000  Uiso   1.00
Cu34   Cu    0.74965   0.00026   0.02140   0.00000  Uiso   1.00
Cu35   Cu    0.74965   0.00026   0.06469   0.00000  Uiso   1.00
Cu36   Cu    0.74965   0.00026   0.10799   0.00000  Uiso   1.00
Cu37   Cu    0.74965   0.00026   0.15128   0.00000  Uiso   1.00
Cu38   Cu    0.74965   0.00026   0.19458   0.00000  Uiso   1.00
Cu39   Cu    0.74965   0.00026   0.23787   0.00000  Uiso   1.00
Cu40   Cu    0.87465   0.12526   0.04304   0.00000  Uiso   1.00
Cu41   Cu    0.87465   0.12526   0.08634   0.00000  Uiso   1.00
Cu42   Cu    0.87465   0.12526   0.12964   0.00000  Uiso   1.00
Cu43   Cu    0.87465   0.12526   0.17293   0.00000  Uiso   1.00
Cu44   Cu    0.87465   0.12526   0.21623   0.00000  Uiso   1.00
Cu45   Cu    0.99965   0.25026   0.02140   0.00000  Uiso   1.00
Cu46   Cu    0.99965   0.25026   0.06469   0.00000  Uiso   1.00
Cu47   Cu    0.99965   0.25026   0.10799   0.00000  Uiso   1.00
Cu48   Cu    0.99965   0.25026   0.15128   0.00000  Uiso   1.00
Cu49   Cu    0.99965   0.25026   0.19458   0.00000  Uiso   1.00
Cu50   Cu    0.99965   0.25026   0.23787   0.00000  Uiso   1.00
Cu51   Cu    0.12465   0.37526   0.04304   0.00000  Uiso   1.00
Cu52   Cu    0.12465   0.37526   0.08634   0.00000  Uiso   1.00
Cu53   Cu    0.12465   0.37526   0.12964   0.00000  Uiso   1.00
Cu54   Cu    0.12465   0.37526   0.17293   0.00000  Uiso   1.00
Cu55   Cu    0.12465   0.37526   0.21623   0.00000  Uiso   1.00
Cu56   Cu    0.24965   0.25026   0.02140   0.00000  Uiso   1.00
Cu57   Cu    0.24965   0.25026   0.06469   0.00000  Uiso   1.00
Cu58   Cu    0.24965   0.25026   0.10799   0.00000  Uiso   1.00
Cu59   Cu    0.24965   0.25026   0.15128   0.00000  Uiso   1.00
Cu60   Cu    0.24965   0.25026   0.19458   0.00000  Uiso   1.00
Cu61   Cu    0.24965   0.25026   0.23787   0.00000  Uiso   1.00
Cu62   Cu    0.37465   0.37526   0.04304   0.00000  Uiso   1.00
Cu63   Cu    0.37465   0.37526   0.08634   0.00000  Uiso   1.00
Cu64   Cu    0.37465   0.37526   0.12964   0.00000  Uiso   1.00
Cu65   Cu    0.37465   0.37526   0.17293   0.00000  Uiso   1.00
Cu66   Cu    0.37465   0.37526   0.21623   0.00000  Uiso   1.00
Cu67   Cu    0.49965   0.25026   0.02140   0.00000  Uiso   1.00
Cu68   Cu    0.49965   0.25026   0.06469   0.00000  Uiso   1.00
Cu69   Cu    0.49965   0.25026   0.10799   0.00000  Uiso   1.00
Cu70   Cu    0.49965   0.25026   0.15128   0.00000  Uiso   1.00
Cu71   Cu    0.49965   0.25026   0.19458   0.00000  Uiso   1.00
Cu72   Cu    0.49965   0.25026   0.23787   0.00000  Uiso   1.00
Cu73   Cu    0.62465   0.37526   0.04304   0.00000  Uiso   1.00
Cu74   Cu    0.62465   0.37526   0.08634   0.00000  Uiso   1.00
Cu75   Cu    0.62465   0.37526   0.12964   0.00000  Uiso   1.00
Cu76   Cu    0.62465   0.37526   0.17293   0.00000  Uiso   1.00
Cu77   Cu    0.62465   0.37526   0.21623   0.00000  Uiso   1.00
Cu78   Cu    0.74965   0.25026   0.02140   0.00000  Uiso   1.00
Cu79   Cu    0.74965   0.25026   0.06469   0.00000  Uiso   1.00
Cu80   Cu    0.74965   0.25026   0.10799   0.00000  Uiso   1.00
Cu81   Cu    0.74965   0.25026   0.15128   0.00000  Uiso   1.00
Cu82   Cu    0.74965   0.25026   0.19458   0.00000  Uiso   1.00
Cu83   Cu    0.74965   0.25026   0.23787   0.00000  Uiso   1.00
Cu84   Cu    0.87465   0.37526   0.04304   0.00000  Uiso   1.00
Cu85   Cu    0.87465   0.37526   0.08634   0.00000  Uiso   1.00
Cu86   Cu    0.87465   0.37526   0.12964   0.00000  Uiso   1.00
Cu87   Cu    0.87465   0.37526   0.17293   0.00000  Uiso   1.00
Cu88   Cu    0.87465   0.37526   0.21623   0.00000  Uiso   1.00
Cu89   Cu    0.99965   0.50026   0.02140   0.00000  Uiso   1.00
Cu90   Cu    0.99965   0.50026   0.06469   0.00000  Uiso   1.00
Cu91   Cu    0.99965   0.50026   0.10799   0.00000  Uiso   1.00
Cu92   Cu    0.99965   0.50026   0.15128   0.00000  Uiso   1.00
Cu93   Cu    0.99965   0.50026   0.19458   0.00000  Uiso   1.00
Cu94   Cu    0.99965   0.50026   0.23787   0.00000  Uiso   1.00
Cu95   Cu    0.12465   0.62526   0.04304   0.00000  Uiso   1.00
Cu96   Cu    0.12465   0.62526   0.08634   0.00000  Uiso   1.00
Cu97   Cu    0.12465   0.62526   0.12964   0.00000  Uiso   1.00
Cu98   Cu    0.12465   0.62526   0.17293   0.00000  Uiso   1.00
Cu99   Cu    0.12465   0.62526   0.21623   0.00000  Uiso   1.00
Cu100  Cu    0.24965   0.50026   0.02140   0.00000  Uiso   1.00
Cu101  Cu    0.24965   0.50026   0.06469   0.00000  Uiso   1.00
Cu102  Cu    0.24965   0.50026   0.10799   0.00000  Uiso   1.00
Cu103  Cu    0.24965   0.50026   0.15128   0.00000  Uiso   1.00
Cu104  Cu    0.24965   0.50026   0.19458   0.00000  Uiso   1.00
Cu105  Cu    0.24965   0.50026   0.23787   0.00000  Uiso   1.00
Cu106  Cu    0.37465   0.62526   0.04304   0.00000  Uiso   1.00
Cu107  Cu    0.37465   0.62526   0.08634   0.00000  Uiso   1.00
Cu108  Cu    0.37465   0.62526   0.12964   0.00000  Uiso   1.00
Cu109  Cu    0.37465   0.62526   0.17293   0.00000  Uiso   1.00
Cu110  Cu    0.37465   0.62526   0.21623   0.00000  Uiso   1.00
Cu111  Cu    0.49965   0.50026   0.02140   0.00000  Uiso   1.00
Cu112  Cu    0.49965   0.50026   0.06469   0.00000  Uiso   1.00
Cu113  Cu    0.49965   0.50026   0.10799   0.00000  Uiso   1.00
Cu114  Cu    0.49965   0.50026   0.15128   0.00000  Uiso   1.00
Cu115  Cu    0.49965   0.50026   0.19458   0.00000  Uiso   1.00
Cu116  Cu    0.49965   0.50026   0.23787   0.00000  Uiso   1.00
Cu117  Cu    0.62465   0.62526   0.04304   0.00000  Uiso   1.00
Cu118  Cu    0.62465   0.62526   0.08634   0.00000  Uiso   1.00
Cu119  Cu    0.62465   0.62526   0.12964   0.00000  Uiso   1.00
Cu120  Cu    0.62465   0.62526   0.17293   0.00000  Uiso   1.00
Cu121  Cu    0.62465   0.62526   0.21623   0.00000  Uiso   1.00
Cu122  Cu    0.74965   0.50026   0.02140   0.00000  Uiso   1.00
Cu123  Cu    0.74965   0.50026   0.06469   0.00000  Uiso   1.00
Cu124  Cu    0.74965   0.50026   0.10799   0.00000  Uiso   1.00
Cu125  Cu    0.74965   0.50026   0.15128   0.00000  Uiso   1.00
Cu126  Cu    0.74965   0.50026   0.19458   0.00000  Uiso   1.00
Cu127  Cu    0.74965   0.50026   0.23787   0.00000  Uiso   1.00
Cu128  Cu    0.87465   0.62526   0.04304   0.00000  Uiso   1.00
Cu129  Cu    0.87465   0.62526   0.08634   0.00000  Uiso   1.00
Cu130  Cu    0.87465   0.62526   0.12964   0.00000  Uiso   1.00
Cu131  Cu    0.87465   0.62526   0.17293   0.00000  Uiso   1.00
Cu132  Cu    0.87465   0.62526   0.21623   0.00000  Uiso   1.00
Cu133  Cu    0.99965   0.75026   0.02140   0.00000  Uiso   1.00
Cu134  Cu    0.99965   0.75026   0.06469   0.00000  Uiso   1.00
Cu135  Cu    0.99965   0.75026   0.10799   0.00000  Uiso   1.00
Cu136  Cu    0.99965   0.75026   0.15128   0.00000  Uiso   1.00
Cu137  Cu    0.99965   0.75026   0.19458   0.00000  Uiso   1.00
Cu138  Cu    0.99965   0.75026   0.23787   0.00000  Uiso   1.00
Cu139  Cu    0.12465   0.87526   0.04304   0.00000  Uiso   1.00
Cu140  Cu    0.12465   0.87526   0.08634   0.00000  Uiso   1.00
Cu141  Cu    0.12465   0.87526   0.12964   0.00000  Uiso   1.00
Cu142  Cu    0.12465   0.87526   0.17293   0.00000  Uiso   1.00
Cu143  Cu    0.12465   0.87526   0.21623   0.00000  Uiso   1.00
Cu144  Cu    0.24965   0.75026   0.02140   0.00000  Uiso   1.00
Cu145  Cu    0.24965   0.75026   0.06469   0.00000  Uiso   1.00
Cu146  Cu    0.24965   0.75026   0.10799   0.00000  Uiso   1.00
Cu147  Cu    0.24965   0.75026   0.15128   0.00000  Uiso   1.00
Cu148  Cu    0.24965   0.75026   0.19458   0.00000  Uiso   1.00
Cu149  Cu    0.24965   0.75026   0.23787   0.00000  Uiso   1.00
Cu150  Cu    0.37465   0.87526   0.04304   0.00000  Uiso   1.00
Cu151  Cu    0.37465   0.87526   0.08634   0.00000  Uiso   1.00
Cu152  Cu    0.37465   0.87526   0.12964   0.00000  Uiso   1.00
Cu153  Cu    0.37465   0.87526   0.17293   0.00000  Uiso   1.00
Cu154  Cu    0.37465   0.87526   0.21623   0.00000  Uiso   1.00
Cu155  Cu    0.49965   0.75026   0.02140   0.00000  Uiso   1.00
Cu156  Cu    0.49965   0.75026   0.06469   0.00000  Uiso   1.00
Cu157  Cu    0.49965   0.75026   0.10799   0.00000  Uiso   1.00
Cu158  Cu    0.49965   0.75026   0.15128   0.00000  Uiso   1.00
Cu159  Cu    0.49965   0.75026   0.19458   0.00000  Uiso   1.00
Cu160  Cu    0.49965   0.75026   0.23787   0.00000  Uiso   1.00
Cu161  Cu    0.62465   0.87526   0.04304   0.00000  Uiso   1.00
Cu162  Cu    0.62465   0.87526   0.08634   0.00000  Uiso   1.00
Cu163  Cu    0.62465   0.87526   0.12964   0.00000  Uiso   1.00
Cu164  Cu    0.62465   0.87526   0.17293   0.00000  Uiso   1.00
Cu165  Cu    0.62465   0.87526   0.21623   0.00000  Uiso   1.00
Cu166  Cu    0.74965   0.75026   0.02140   0.00000  Uiso   1.00
Cu167  Cu    0.74965   0.75026   0.06469   0.00000  Uiso   1.00
Cu168  Cu    0.74965   0.75026   0.10799   0.00000  Uiso   1.00
Cu169  Cu    0.74965   0.75026   0.15128   0.00000  Uiso   1.00
Cu170  Cu    0.74965   0.75026   0.19458   0.00000  Uiso   1.00
Cu171  Cu    0.74965   0.75026   0.23787   0.00000  Uiso   1.00
Cu172  Cu    0.87465   0.87526   0.04304   0.00000  Uiso   1.00
Cu173  Cu    0.87465   0.87526   0.08634   0.00000  Uiso   1.00
Cu174  Cu    0.87465   0.87526   0.12964   0.00000  Uiso   1.00
Cu175  Cu    0.87465   0.87526   0.17293   0.00000  Uiso   1.00
Cu176  Cu    0.87465   0.87526   0.21623   0.00000  Uiso   1.00
Si177  Si    0.45722   0.16495   0.43354   0.00000  Uiso   1.00
Si178  Si    0.47954   0.38049   0.40593   0.00000  Uiso   1.00
O179   O     0.43612   0.29248   0.42366   0.00000  Uiso   1.00
O180   O     0.50063   0.50803   0.41581   0.00000  Uiso   1.00
O181   O     0.22721   0.11945   0.39605   0.00000  Uiso   1.00
O182   O     0.00829   0.17135   0.38819   0.00000  Uiso   1.00
Si183  Si    0.28171   0.03784   0.37831   0.00000  Uiso   1.00
O184   O     0.38162  -0.04419   0.38819   0.00000  Uiso   1.00
O185   O     0.33622   0.11945   0.36058   0.00000  Uiso   1.00
O186   O     0.18181   0.38689   0.36844   0.00000  Uiso   1.00
O187   O     0.22721   0.55053   0.39605   0.00000  Uiso   1.00
Si188  Si    0.28171   0.46893   0.37831   0.00000  Uiso   1.00
O189   O     0.60054   0.33499   0.39605   0.00000  Uiso   1.00
O190   O     0.38162   0.38689   0.38819   0.00000  Uiso   1.00
Si191  Si    0.10621   0.16495   0.40593   0.00000  Uiso   1.00
O192   O     0.06279   0.07694   0.42366   0.00000  Uiso   1.00
O193   O     0.12730   0.29248   0.41581   0.00000  Uiso   1.00
O194   O     0.33622   0.11945   0.44342   0.00000  Uiso   1.00
O195   O     0.50063   0.07694   0.41581   0.00000  Uiso   1.00
Si196  Si    0.08389   0.38049   0.43354   0.00000  Uiso   1.00
O197   O     0.06279   0.50803   0.42366   0.00000  Uiso   1.00
O198   O     0.18181   0.38689   0.45128   0.00000  Uiso   1.00
O199   O     0.55178   0.17320   0.45034   0.00000  Uiso   1.00
H200   H     0.41484   0.54776   0.41989   0.00000  Uiso   1.00
H201   H    -0.06622   0.22634   0.39346   0.00000  Uiso   1.00
O202   O     0.18425  -0.03977   0.36918   0.00000  Uiso   1.00
H203   H     0.42090   0.00083   0.40163   0.00000  Uiso   1.00
H204   H     0.37174   0.20107   0.36748   0.00000  Uiso   1.00
H205   H     0.09452   0.41437   0.37426   0.00000  Uiso   1.00
H206   H     0.29931   0.59448   0.40453   0.00000  Uiso   1.00
O207   O     0.33615   0.54670   0.36152   0.00000  Uiso   1.00
H208   H     0.67541   0.38029   0.40352   0.00000  Uiso   1.00
H209   H     0.07258   0.12012   0.43882   0.00000  Uiso   1.00
H210   H     0.31430   0.17377   0.45701   0.00000  Uiso   1.00
H211   H     0.59797   0.07672   0.41522   0.00000  Uiso   1.00
O212   O    -0.03206   0.33489   0.44268   0.00000  Uiso   1.00
H213   H     0.14259   0.56252   0.42579   0.00000  Uiso   1.00
H214   H     0.14787   0.43957   0.46430   0.00000  Uiso   1.00
H215   H     0.51799   0.22636   0.46331   0.00000  Uiso   1.00
H216   H     0.09785  -0.01117   0.37523   0.00000  Uiso   1.00
H217   H     0.37056   0.62853   0.36851   0.00000  Uiso   1.00
H218   H    -0.05615   0.38881   0.45621   0.00000  Uiso   1.00
H219   H     0.43709   1.06055   0.62378   0.00000  Uiso   1.00
C220   C     0.51464   1.11193   0.62794   0.00000  Uiso   1.00
C221   C     0.63018   1.07845   0.62118   0.00000  Uiso   1.00
H222   H     0.50305   1.15938   0.64237   0.00000  Uiso   1.00
O223   O     0.56977   1.17575   0.61181   0.00000  Uiso   1.00
C224   C     0.65397   0.97519   0.60728   0.00000  Uiso   1.00
H225   H     0.70559   1.10309   0.63054   0.00000  Uiso   1.00
O226   O     0.55786   0.95205   0.59394   0.00000  Uiso   1.00
H227   H     0.73227   0.99282   0.59785   0.00000  Uiso   1.00
H228   H     0.67603   0.89809   0.61673   0.00000  Uiso   1.00
C229   C     0.51274   0.84119   0.59609   0.00000  Uiso   1.00
C230   C     0.39606   0.82726   0.60213   0.00000  Uiso   1.00
C231   C     0.57885   0.74080   0.59193   0.00000  Uiso   1.00
C232   C     0.34710   0.71686   0.60382   0.00000  Uiso   1.00
H233   H     0.34224   0.90440   0.60569   0.00000  Uiso   1.00
H234   H     0.67073   0.74886   0.58700   0.00000  Uiso   1.00
C235   C     0.52746   0.63094   0.59340   0.00000  Uiso   1.00
H236   H     0.25492   0.71081   0.60858   0.00000  Uiso   1.00
C237   C     0.41069   0.61563   0.59932   0.00000  Uiso   1.00
H238   H     0.58037   0.55351   0.58946   0.00000  Uiso   1.00
C239   C     0.35520   0.49390   0.60010   0.00000  Uiso   1.00
C240   C     0.43959   0.41150   0.61178   0.00000  Uiso   1.00
C241   C     0.23905   0.49359   0.61223   0.00000  Uiso   1.00
C242   C     0.32374   0.45062   0.57865   0.00000  Uiso   1.00
H243   H     0.52386   0.39721   0.60396   0.00000  Uiso   1.00
H244   H     0.39923   0.32476   0.61410   0.00000  Uiso   1.00
H245   H     0.45938   0.44709   0.62710   0.00000  Uiso   1.00
H246   H     0.20388   0.40372   0.61339   0.00000  Uiso   1.00
H247   H     0.16956   0.54675   0.60514   0.00000  Uiso   1.00
H248   H     0.25280   0.52643   0.62792   0.00000  Uiso   1.00
C249   C     0.25743   0.52042   0.56545   0.00000  Uiso   1.00
C250   C     0.35338   0.33940   0.57153   0.00000  Uiso   1.00
H251   H     0.23533   0.61048   0.57006   0.00000  Uiso   1.00
C252   C     0.21693   0.47934   0.54676   0.00000  Uiso   1.00
C253   C     0.31549   0.29713   0.55274   0.00000  Uiso   1.00
H254   H     0.40740   0.28256   0.58126   0.00000  Uiso   1.00
H255   H     0.16382   0.53712   0.53699   0.00000  Uiso   1.00
C256   C     0.24082   0.36460   0.54045   0.00000  Uiso   1.00
H257   H     0.34275   0.20899   0.54789   0.00000  Uiso   1.00
O258   O     0.19060   0.32318   0.52263   0.00000  Uiso   1.00
C259   C     0.16020   0.20150   0.52260   0.00000  Uiso   1.00
H260   H     0.07476   0.19284   0.51482   0.00000  Uiso   1.00
H261   H     0.14617   0.17001   0.53840   0.00000  Uiso   1.00
C262   C     0.24625   0.11802   0.51239   0.00000  Uiso   1.00
C263   C     0.36164   0.14912   0.50519   0.00000  Uiso   1.00
H264   H     0.22825   0.02643   0.51646   0.00000  Uiso   1.00
O265   O     0.26827   0.13576   0.49082   0.00000  Uiso   1.00
H266   H     0.43155   0.08350   0.50455   0.00000  Uiso   1.00
H267   H     0.39637   0.23792   0.50723   0.00000  Uiso   1.00
H268   H     0.72540   1.19254   0.32076   0.00000  Uiso   1.00
C269   C     0.76772   1.27090   0.32738   0.00000  Uiso   1.00
C270   C     0.70315   1.30831   0.34765   0.00000  Uiso   1.00
H271   H     0.75514   1.34053   0.31585   0.00000  Uiso   1.00
O272   O     0.72671   1.22765   0.36397   0.00000  Uiso   1.00
C273   C     0.56902   1.31998   0.34528   0.00000  Uiso   1.00
H274   H     0.74025   1.39355   0.35241   0.00000  Uiso   1.00
O275   O     0.52057   1.27981   0.32623   0.00000  Uiso   1.00
H276   H     0.52705   1.27285   0.35804   0.00000  Uiso   1.00
H277   H     0.54079   1.41195   0.34700   0.00000  Uiso   1.00
C278   C     0.49531   1.16220   0.32361   0.00000  Uiso   1.00
C279   C     0.53019   1.07425   0.33724   0.00000  Uiso   1.00
C280   C     0.43327   1.12780   0.30607   0.00000  Uiso   1.00
C281   C     0.50483   0.95787   0.33313   0.00000  Uiso   1.00
H282   H     0.57716   1.09442   0.35151   0.00000  Uiso   1.00
H283   H     0.40388   1.19514   0.29511   0.00000  Uiso   1.00
C284   C     0.40936   1.01051   0.30220   0.00000  Uiso   1.00
H285   H     0.53490   0.89168   0.34422   0.00000  Uiso   1.00
C286   C     0.44558   0.92182   0.31550   0.00000  Uiso   1.00
H287   H     0.36154   0.98764   0.28814   0.00000  Uiso   1.00
C288   C     0.42617   0.79072   0.31163   0.00000  Uiso   1.00
C289   C     0.32866   0.74607   0.32614   0.00000  Uiso   1.00
C290   C     0.38340   0.76521   0.28954   0.00000  Uiso   1.00
C291   C     0.54165   0.72549   0.31546   0.00000  Uiso   1.00
H292   H     0.31937   0.64999   0.32500   0.00000  Uiso   1.00
H293   H     0.24323   0.78344   0.32185   0.00000  Uiso   1.00
H294   H     0.34352   0.76858   0.34234   0.00000  Uiso   1.00
H295   H     0.37828   0.66984   0.28679   0.00000  Uiso   1.00
H296   H     0.44010   0.80324   0.27761   0.00000  Uiso   1.00
H297   H     0.29442   0.80064   0.28714   0.00000  Uiso   1.00
C298   C     0.62986   0.72288   0.30065   0.00000  Uiso   1.00
C299   C     0.56792   0.67287   0.33422   0.00000  Uiso   1.00
H300   H     0.61489   0.76666   0.28588   0.00000  Uiso   1.00
C301   C     0.73722   0.66921   0.30395   0.00000  Uiso   1.00
C302   C     0.67531   0.62082   0.33802   0.00000  Uiso   1.00
H303   H     0.50342   0.67511   0.34672   0.00000  Uiso   1.00
H304   H     0.80325   0.67254   0.29168   0.00000  Uiso   1.00
C305   C     0.76177   0.61657   0.32284   0.00000  Uiso   1.00
H306   H     0.69272   0.58382   0.35331   0.00000  Uiso   1.00
O307   O     0.86719   0.56349   0.32731   0.00000  Uiso   1.00
C308   C     0.92295   0.50809   0.31025   0.00000  Uiso   1.00
H309   H     0.96416   0.57569   0.30053   0.00000  Uiso   1.00
H310   H     0.85759   0.46223   0.30074   0.00000  Uiso   1.00
C311   C     1.01697   0.42618   0.31767   0.00000  Uiso   1.00
C312   C     0.97338   0.33585   0.33579   0.00000  Uiso   1.00
H313   H     1.04922   0.37281   0.30480   0.00000  Uiso   1.00
O314   O     1.11676   0.49220   0.32434   0.00000  Uiso   1.00
H315   H     0.93797   0.38840   0.34860   0.00000  Uiso   1.00
H316   H     1.05398   0.29548   0.34193   0.00000  Uiso   1.00
H317   H     1.08832   0.54196   0.33499   0.00000  Uiso   1.00
H318   H     0.80714   1.20607   0.36203   0.00000  Uiso   1.00
H319   H     0.92823  -0.15583   0.85547   0.00000  Uiso   1.00
C320   C     0.88181  -0.21040   0.86688   0.00000  Uiso   1.00
C321   C     0.76935  -0.26505   0.85624   0.00000  Uiso   1.00
H322   H     0.85369  -0.14950   0.87907   0.00000  Uiso   1.00
O323   O     0.79726  -0.33512   0.83865   0.00000  Uiso   1.00
C324   C     0.68715  -0.17114   0.84879   0.00000  Uiso   1.00
H325   H     0.72267  -0.32068   0.86747   0.00000  Uiso   1.00
O326   O     0.74934  -0.08161   0.83801   0.00000  Uiso   1.00
H327   H     0.62369  -0.21406   0.83852   0.00000  Uiso   1.00
H328   H     0.63755  -0.13005   0.86139   0.00000  Uiso   1.00
C329   C     0.68690  -0.00881   0.82516   0.00000  Uiso   1.00
C330   C     0.56725  -0.02045   0.82093   0.00000  Uiso   1.00
C331   C     0.74769   0.08183   0.81537   0.00000  Uiso   1.00
C332   C     0.51305   0.05404   0.80709   0.00000  Uiso   1.00
H333   H     0.51292  -0.08773   0.82831   0.00000  Uiso   1.00
H334   H     0.84170   0.09376   0.81844   0.00000  Uiso   1.00
C335   C     0.69186   0.15571   0.80170   0.00000  Uiso   1.00
H336   H     0.41891   0.04131   0.80424   0.00000  Uiso   1.00
C337   C     0.57311   0.14380   0.79708   0.00000  Uiso   1.00
H338   H     0.74280   0.22541   0.79416   0.00000  Uiso   1.00
C339   C     0.51663   0.22360   0.78110   0.00000  Uiso   1.00
C340   C     0.57370   0.18642   0.76073   0.00000  Uiso   1.00
C341   C     0.38333   0.20343   0.77956   0.00000  Uiso   1.00
C342   C     0.53624   0.35477   0.78500   0.00000  Uiso   1.00
H343   H     0.52799   0.22768   0.74784   0.00000  Uiso   1.00
H344   H     0.56734   0.09081   0.75834   0.00000  Uiso   1.00
H345   H     0.66702   0.21068   0.75974   0.00000  Uiso   1.00
H346   H     0.36324   0.11359   0.77437   0.00000  Uiso   1.00
H347   H     0.34237   0.26388   0.76851   0.00000  Uiso   1.00
H348   H     0.33992   0.21626   0.79440   0.00000  Uiso   1.00
C349   C     0.56588   0.39931   0.80422   0.00000  Uiso   1.00
C350   C     0.52322   0.43685   0.76932   0.00000  Uiso   1.00
H351   H     0.57361   0.33852   0.81723   0.00000  Uiso   1.00
C352   C     0.58744   0.51761   0.80745   0.00000  Uiso   1.00
C353   C     0.54403   0.55548   0.77216   0.00000  Uiso   1.00
H354   H     0.49492   0.40676   0.75410   0.00000  Uiso   1.00
H355   H     0.61320   0.54828   0.82280   0.00000  Uiso   1.00
C356   C     0.58022   0.59778   0.79128   0.00000  Uiso   1.00
H357   H     0.53132   0.61559   0.75917   0.00000  Uiso   1.00
O358   O     0.60714   0.71418   0.79472   0.00000  Uiso   1.00
C359   C     0.67923   0.76639   0.77917   0.00000  Uiso   1.00
H360   H     0.63214   0.84254   0.77279   0.00000  Uiso   1.00
H361   H     0.69353   0.70477   0.76639   0.00000  Uiso   1.00
C362   C     0.79758   0.80361   0.78699   0.00000  Uiso   1.00
C363   C     0.89103   0.82143   0.76820   0.00000  Uiso   1.00
H364   H     0.78988   0.88572   0.79573   0.00000  Uiso   1.00
O365   O     0.85077   0.71721   0.79996   0.00000  Uiso   1.00
H366   H     0.88974   0.73765   0.75988   0.00000  Uiso   1.00
H367   H     0.97892   0.82386   0.77512   0.00000  Uiso   1.00
H368   H     0.80058   0.70685   0.81177   0.00000  Uiso   1.00
H369   H     0.84540  -0.39833   0.84356   0.00000  Uiso   1.00
H370   H     0.24683   0.51044   0.95751   0.00000  Uiso   1.00
C371   C     0.28646   0.58832   0.95017   0.00000  Uiso   1.00
C372   C     0.42535   0.57737   0.95176   0.00000  Uiso   1.00
H373   H     0.25896   0.66517   0.95922   0.00000  Uiso   1.00
O374   O     0.48977   0.67557   0.94389   0.00000  Uiso   1.00
C375   C     0.47376   0.47126   0.94108   0.00000  Uiso   1.00
H376   H     0.44517   0.56826   0.96829   0.00000  Uiso   1.00
O377   O     0.46039   0.48045   0.91935   0.00000  Uiso   1.00
H378   H     0.56760   0.46322   0.94513   0.00000  Uiso   1.00
H379   H     0.43038   0.39005   0.94626   0.00000  Uiso   1.00
C380   C     0.55294   0.42803   0.90942   0.00000  Uiso   1.00
C381   C     0.56508   0.30620   0.90883   0.00000  Uiso   1.00
C382   C     0.63690   0.49633   0.89936   0.00000  Uiso   1.00
C383   C     0.65559   0.25559   0.89778   0.00000  Uiso   1.00
H384   H     0.50174   0.24982   0.91687   0.00000  Uiso   1.00
H385   H     0.63135   0.59254   0.90020   0.00000  Uiso   1.00
C386   C     0.72749   0.44364   0.88859   0.00000  Uiso   1.00
H387   H     0.66103   0.15946   0.89743   0.00000  Uiso   1.00
C388   C     0.73795   0.32198   0.88701   0.00000  Uiso   1.00
H389   H     0.79290   0.50004   0.88111   0.00000  Uiso   1.00
C390   C     0.83622   0.26385   0.87468   0.00000  Uiso   1.00
C391   C     0.92914   0.22010   0.89007   0.00000  Uiso   1.00
C392   C     0.78981   0.15435   0.86337   0.00000  Uiso   1.00
C393   C     0.89160   0.34694   0.85886   0.00000  Uiso   1.00
H394   H     1.00624   0.18345   0.88214   0.00000  Uiso   1.00
H395   H     0.89319   0.14987   0.89978   0.00000  Uiso   1.00
H396   H     0.95943   0.29005   0.90037   0.00000  Uiso   1.00
H397   H     0.76418   0.08451   0.87414   0.00000  Uiso   1.00
H398   H     0.85865   0.11667   0.85353   0.00000  Uiso   1.00
H399   H     0.71273   0.17320   0.85378   0.00000  Uiso   1.00
C400   C     0.84310   0.36546   0.83950   0.00000  Uiso   1.00
C401   C     0.99351   0.40964   0.86321   0.00000  Uiso   1.00
H402   H     0.76168   0.31976   0.83533   0.00000  Uiso   1.00
C403   C     0.89453   0.43972   0.82527   0.00000  Uiso   1.00
C404   C     1.04716   0.48358   0.84924   0.00000  Uiso   1.00
H405   H     1.03319   0.40095   0.87843   0.00000  Uiso   1.00
H406   H     0.85340   0.45111   0.81012   0.00000  Uiso   1.00
C407   C     0.99760   0.50115   0.82989   0.00000  Uiso   1.00
H408   H     1.12994   0.52572   0.85374   0.00000  Uiso   1.00
O409   O     1.04371   0.57597   0.81535   0.00000  Uiso   1.00
C410   C     1.13604   0.65285   0.82168   0.00000  Uiso   1.00
H411   H     1.21903   0.60324   0.82158   0.00000  Uiso   1.00
H412   H     1.12053   0.68420   0.83740   0.00000  Uiso   1.00
C413   C     1.14433   0.75839   0.80803   0.00000  Uiso   1.00
C414   C     1.26066   0.83124   0.81111   0.00000  Uiso   1.00
H415   H     1.14475   0.72646   0.79206   0.00000  Uiso   1.00
O416   O     1.04520   0.83516   0.81069   0.00000  Uiso   1.00
H417   H     1.26410   0.90154   0.79948   0.00000  Uiso   1.00
H418   H     1.33744   0.77558   0.80789   0.00000  Uiso   1.00
H419   H     0.97739   0.78653   0.80791   0.00000  Uiso   1.00
H420   H     0.46632   0.74611   0.95080   0.00000  Uiso   1.00
H421   H     0.96527   0.20419   0.64190   0.00000  Uiso   1.00
C422   C     0.95154   0.14143   0.65438   0.00000  Uiso   1.00
C423   C     0.84854   0.14793   0.66698   0.00000  Uiso   1.00
H424   H     1.03440   0.10746   0.66046   0.00000  Uiso   1.00
O425   O     0.85960   0.05760   0.65173   0.00000  Uiso   1.00
C426   C     0.75020   0.23653   0.66505   0.00000  Uiso   1.00
H427   H     0.85272   0.11578   0.68279   0.00000  Uiso   1.00
O428   O     0.74059   0.30392   0.64665   0.00000  Uiso   1.00
H429   H     0.66646   0.19038   0.66762   0.00000  Uiso   1.00
H430   H     0.76429   0.29609   0.67812   0.00000  Uiso   1.00
C431   C     0.68892   0.41186   0.64997   0.00000  Uiso   1.00
C432   C     0.60728   0.43104   0.66559   0.00000  Uiso   1.00
C433   C     0.71904   0.50788   0.63771   0.00000  Uiso   1.00
C434   C     0.57034   0.54327   0.67031   0.00000  Uiso   1.00
H435   H     0.57237   0.35752   0.67457   0.00000  Uiso   1.00
H436   H     0.77658   0.49551   0.62435   0.00000  Uiso   1.00
C437   C     0.68087   0.61992   0.64264   0.00000  Uiso   1.00
H438   H     0.50883   0.55278   0.68313   0.00000  Uiso   1.00
C439   C     0.60991   0.64172   0.65966   0.00000  Uiso   1.00
H440   H     0.70871   0.69344   0.63287   0.00000  Uiso   1.00
C441   C     0.57592   0.76598   0.66624   0.00000  Uiso   1.00
C442   C     0.68525   0.84656   0.66556   0.00000  Uiso   1.00
C443   C     0.48629   0.81425   0.65071   0.00000  Uiso   1.00
C444   C     0.52301   0.76793   0.68784   0.00000  Uiso   1.00
H445   H     0.71723   0.85846   0.64977   0.00000  Uiso   1.00
H446   H     0.75948   0.81203   0.67450   0.00000  Uiso   1.00
H447   H     0.66452   0.93492   0.67140   0.00000  Uiso   1.00
H448   H     0.41084   0.75561   0.64823   0.00000  Uiso   1.00
H449   H     0.52865   0.82575   0.63573   0.00000  Uiso   1.00
H450   H     0.45248   0.90065   0.65541   0.00000  Uiso   1.00
C451   C     0.58984   0.79024   0.70532   0.00000  Uiso   1.00
C452   C     0.40490   0.74153   0.69107   0.00000  Uiso   1.00
H453   H     0.68363   0.81059   0.70379   0.00000  Uiso   1.00
C454   C     0.54145   0.78957   0.72478   0.00000  Uiso   1.00
C455   C     0.35503   0.73887   0.71040   0.00000  Uiso   1.00
H456   H     0.34887   0.72046   0.67786   0.00000  Uiso   1.00
H457   H     0.59729   0.81125   0.73798   0.00000  Uiso   1.00
C458   C     0.42243   0.76485   0.72774   0.00000  Uiso   1.00
H459   H     0.26143   0.71725   0.71166   0.00000  Uiso   1.00
O460   O     0.37790   0.76627   0.74739   0.00000  Uiso   1.00
C461   C     0.25483   0.78695   0.74918   0.00000  Uiso   1.00
H462   H     0.22298   0.84181   0.73637   0.00000  Uiso   1.00
H463   H     0.24145   0.84065   0.76302   0.00000  Uiso   1.00
C464   C     0.17672   0.67968   0.75125   0.00000  Uiso   1.00
C465   C     0.21267   0.56554   0.75836   0.00000  Uiso   1.00
H466   H     0.08504   0.70589   0.75345   0.00000  Uiso   1.00
O467   O     0.19199   0.58393   0.73703   0.00000  Uiso   1.00
H468   H     0.14990   0.50846   0.76629   0.00000  Uiso   1.00
H469   H     0.30339   0.54722   0.76284   0.00000  Uiso   1.00
H470   H     0.78034   0.10864   0.55271   0.00000  Uiso   1.00
C471   C     0.69253   0.08486   0.55817   0.00000  Uiso   1.00
C472   C     0.60866   0.17410   0.56351   0.00000  Uiso   1.00
H473   H     0.69190  -0.00130   0.56552   0.00000  Uiso   1.00
O474   O     0.59726   0.10927   0.54462   0.00000  Uiso   1.00
C475   C     0.63687   0.30345   0.56174   0.00000  Uiso   1.00
H476   H     0.54097   0.15453   0.57492   0.00000  Uiso   1.00
O477   O     0.74343   0.32679   0.55107   0.00000  Uiso   1.00
H478   H     0.56379   0.35302   0.55494   0.00000  Uiso   1.00
H479   H     0.64561   0.33827   0.57738   0.00000  Uiso   1.00
C480   C     0.74012   0.33573   0.53005   0.00000  Uiso   1.00
C481   C     0.84645   0.34918   0.51955   0.00000  Uiso   1.00
C482   C     0.63715   0.33082   0.51846   0.00000  Uiso   1.00
C483   C     0.84834   0.36459   0.49851   0.00000  Uiso   1.00
H484   H     0.92927   0.34876   0.52825   0.00000  Uiso   1.00
H485   H     0.55047   0.31673   0.52537   0.00000  Uiso   1.00
C486   C     0.64175   0.34537   0.49744   0.00000  Uiso   1.00
H487   H     0.93325   0.37342   0.49067   0.00000  Uiso   1.00
C488   C     0.74533   0.36869   0.48698   0.00000  Uiso   1.00
H489   H     0.55956   0.33854   0.48884   0.00000  Uiso   1.00
C490   C     0.74569   0.39297   0.46396   0.00000  Uiso   1.00
C491   C     0.62657   0.44437   0.45711   0.00000  Uiso   1.00
C492   C     0.82905   0.49865   0.45996   0.00000  Uiso   1.00
C493   C     0.76431   0.27980   0.45143   0.00000  Uiso   1.00
H494   H     0.55375   0.38144   0.45698   0.00000  Uiso   1.00
H495   H     0.63400   0.48024   0.44153   0.00000  Uiso   1.00
H496   H     0.60150   0.51836   0.46704   0.00000  Uiso   1.00
H497   H     0.83301   0.51995   0.44351   0.00000  Uiso   1.00
H498   H     0.79297   0.57641   0.46777   0.00000  Uiso   1.00
H499   H     0.91923   0.49115   0.46574   0.00000  Uiso   1.00
C500   C     0.75944   0.27951   0.43004   0.00000  Uiso   1.00
C501   C     0.78072   0.17032   0.46062   0.00000  Uiso   1.00
H502   H     0.75241   0.36440   0.42219   0.00000  Uiso   1.00
C503   C     0.76310   0.17702   0.41855   0.00000  Uiso   1.00
C504   C     0.78384   0.06666   0.44947   0.00000  Uiso   1.00
H505   H     0.78522   0.16461   0.47738   0.00000  Uiso   1.00
H506   H     0.75516   0.18116   0.40178   0.00000  Uiso   1.00
C507   C     0.77104   0.06777   0.42820   0.00000  Uiso   1.00
H508   H     0.79211  -0.01723   0.45759   0.00000  Uiso   1.00
O509   O     0.76052  -0.03547   0.41729   0.00000  Uiso   1.00
C510   C     0.86984  -0.06821   0.40837   0.00000  Uiso   1.00
H511   H     0.93102  -0.09221   0.42080   0.00000  Uiso   1.00
H512   H     0.90673   0.00771   0.40020   0.00000  Uiso   1.00
C513   C     0.86315  -0.16779   0.39316   0.00000  Uiso   1.00
C514   C     0.77682  -0.13767   0.37399   0.00000  Uiso   1.00
H515   H     0.95314  -0.17881   0.38712   0.00000  Uiso   1.00
O516   O     0.82542  -0.27701   0.40168   0.00000  Uiso   1.00
H517   H     0.75087  -0.04459   0.37418   0.00000  Uiso   1.00
H518   H     0.69463  -0.18685   0.37644   0.00000  Uiso   1.00
H519   H     0.87631  -0.29360   0.41289   0.00000  Uiso   1.00
H520   H     0.87642   0.49435   0.69238   0.00000  Uiso   1.00
C521   C     0.88651   0.56428   0.70388   0.00000  Uiso   1.00
C522   C     0.92333   0.50407   0.72521   0.00000  Uiso   1.00
H523   H     0.79767   0.60135   0.70580   0.00000  Uiso   1.00
O524   O     1.02935   0.43705   0.72456   0.00000  Uiso   1.00
C525   C     0.82646   0.42436   0.73226   0.00000  Uiso   1.00
H526   H     0.93444   0.57254   0.73700   0.00000  Uiso   1.00
O527   O     0.80515   0.33315   0.71769   0.00000  Uiso   1.00
H528   H     0.85188   0.38258   0.74684   0.00000  Uiso   1.00
H529   H     0.74662   0.47534   0.73552   0.00000  Uiso   1.00
C530   C     0.69153   0.29390   0.71557   0.00000  Uiso   1.00
C531   C     0.67299   0.17366   0.71278   0.00000  Uiso   1.00
C532   C     0.59370   0.36813   0.71496   0.00000  Uiso   1.00
C533   C     0.56140   0.12943   0.70972   0.00000  Uiso   1.00
H534   H     0.74775   0.11268   0.71318   0.00000  Uiso   1.00
H535   H     0.60304   0.46388   0.71629   0.00000  Uiso   1.00
C536   C     0.48241   0.32168   0.71200   0.00000  Uiso   1.00
H537   H     0.55157   0.03423   0.70778   0.00000  Uiso   1.00
C538   C     0.46284   0.20177   0.70927   0.00000  Uiso   1.00
H539   H     0.40652   0.38145   0.71162   0.00000  Uiso   1.00
C540   C     0.33850   0.15396   0.70656   0.00000  Uiso   1.00
C541   C     0.33849   0.02880   0.69765   0.00000  Uiso   1.00
C542   C     0.28266   0.14965   0.72807   0.00000  Uiso   1.00
C543   C     0.26752   0.22733   0.69150   0.00000  Uiso   1.00
H544   H     0.37870  -0.03242   0.70857   0.00000  Uiso   1.00
H545   H     0.38670   0.02218   0.68307   0.00000  Uiso   1.00
H546   H     0.24861  -0.00293   0.69485   0.00000  Uiso   1.00
H547   H     0.33739   0.09776   0.73865   0.00000  Uiso   1.00
H548   H     0.19631   0.10652   0.72757   0.00000  Uiso   1.00
H549   H     0.27112   0.23746   0.73482   0.00000  Uiso   1.00
C550   C     0.31532   0.25509   0.67248   0.00000  Uiso   1.00
C551   C     0.15358   0.26601   0.69524   0.00000  Uiso   1.00
H552   H     0.40478   0.22560   0.66892   0.00000  Uiso   1.00
C553   C     0.25348   0.31810   0.65798   0.00000  Uiso   1.00
C554   C     0.08981   0.32904   0.68090   0.00000  Uiso   1.00
H555   H     0.11147   0.24590   0.70997   0.00000  Uiso   1.00
H556   H     0.29477   0.33758   0.64316   0.00000  Uiso   1.00
C557   C     0.13939   0.35709   0.66193   0.00000  Uiso   1.00
H558   H    -0.00032   0.35451   0.68480   0.00000  Uiso   1.00
O559   O     0.08201   0.41820   0.64677   0.00000  Uiso   1.00
C560   C    -0.00690   0.50144   0.65217   0.00000  Uiso   1.00
H561   H    -0.07334   0.46057   0.66204   0.00000  Uiso   1.00
H562   H    -0.05133   0.52359   0.63773   0.00000  Uiso   1.00
C563   C     0.04554   0.61481   0.66017   0.00000  Uiso   1.00
C564   C     0.06613   0.62623   0.68398   0.00000  Uiso   1.00
H565   H     0.13387   0.61593   0.65336   0.00000  Uiso   1.00
O566   O    -0.00970   0.71618   0.65151   0.00000  Uiso   1.00
H567   H     0.13362   0.69447   0.68607   0.00000  Uiso   1.00
H568   H     0.10755   0.54572   0.68987   0.00000  Uiso   1.00
H569   H     1.09258   0.49276   0.72458   0.00000  Uiso   1.00
H570   H    -0.08173   0.72508   0.65883   0.00000  Uiso   1.00
H571   H     1.27865   0.38604   0.49198   0.00000  Uiso   1.00
C572   C     1.34116   0.40975   0.47995   0.00000  Uiso   1.00
C573   C     1.34094   0.52664   0.47151   0.00000  Uiso   1.00
H574   H     1.36833   0.33396   0.47076   0.00000  Uiso   1.00
O575   O     1.43055   0.49013   0.48559   0.00000  Uiso   1.00
C576   C     1.26271   0.62296   0.47958   0.00000  Uiso   1.00
H577   H     1.37079   0.54193   0.45573   0.00000  Uiso   1.00
O578   O     1.21012   0.59740   0.49887   0.00000  Uiso   1.00
H579   H     1.31498   0.70347   0.48117   0.00000  Uiso   1.00
H580   H     1.19427   0.64011   0.46803   0.00000  Uiso   1.00
C581   C     1.11645   0.67018   0.50239   0.00000  Uiso   1.00
C582   C     1.00840   0.62042   0.50734   0.00000  Uiso   1.00
C583   C     1.12465   0.79231   0.50121   0.00000  Uiso   1.00
C584   C     0.91081   0.69029   0.51004   0.00000  Uiso   1.00
H585   H     1.00189   0.52469   0.50874   0.00000  Uiso   1.00
H586   H     1.20989   0.83447   0.49833   0.00000  Uiso   1.00
C587   C     1.02585   0.86107   0.50420   0.00000  Uiso   1.00
H588   H     0.82603   0.64756   0.51309   0.00000  Uiso   1.00
C589   C     0.91633   0.81248   0.50853   0.00000  Uiso   1.00
H590   H     1.03581   0.95667   0.50309   0.00000  Uiso   1.00
C591   C     0.80507   0.88519   0.51167   0.00000  Uiso   1.00
C592   C     0.75984   0.85128   0.53315   0.00000  Uiso   1.00
C593   C     0.83134   1.01794   0.51132   0.00000  Uiso   1.00
C594   C     0.71092   0.85970   0.49549   0.00000  Uiso   1.00
H595   H     0.74201   0.75696   0.53468   0.00000  Uiso   1.00
H596   H     0.67778   0.89693   0.53687   0.00000  Uiso   1.00
H597   H     0.82452   0.87468   0.54503   0.00000  Uiso   1.00
H598   H     0.87008   1.04604   0.49669   0.00000  Uiso   1.00
H599   H     0.89302   1.04253   0.52360   0.00000  Uiso   1.00
H600   H     0.75113   1.07024   0.51369   0.00000  Uiso   1.00
C601   C     0.59494   0.89555   0.49824   0.00000  Uiso   1.00
C602   C     0.73562   0.79983   0.47733   0.00000  Uiso   1.00
H603   H     0.57189   0.94653   0.51195   0.00000  Uiso   1.00
C604   C     0.50685   0.86720   0.48445   0.00000  Uiso   1.00
C605   C     0.64920   0.77052   0.46329   0.00000  Uiso   1.00
H606   H     0.82657   0.77426   0.47396   0.00000  Uiso   1.00
H607   H     0.41603   0.89488   0.48750   0.00000  Uiso   1.00
C608   C     0.53245   0.80104   0.46699   0.00000  Uiso   1.00
H609   H     0.67198   0.72123   0.44934   0.00000  Uiso   1.00
O610   O     0.44414   0.76384   0.45418   0.00000  Uiso   1.00
C611   C     0.42851   0.83906   0.43701   0.00000  Uiso   1.00
H612   H     0.46395   0.79448   0.42333   0.00000  Uiso   1.00
H613   H     0.48041   0.91973   0.43901   0.00000  Uiso   1.00
C614   C     0.30227   0.87501   0.43289   0.00000  Uiso   1.00
C615   C     0.20802   0.87055   0.44755   0.00000  Uiso   1.00
H616   H     0.29602   0.93966   0.42053   0.00000  Uiso   1.00
O617   O     0.21512   0.78337   0.43191   0.00000  Uiso   1.00
H618   H     0.13440   0.93200   0.44655   0.00000  Uiso   1.00
H619   H     0.22263   0.84149   0.46329   0.00000  Uiso   1.00
H620   H    -0.02443   0.62445   0.60348   0.00000  Uiso   1.00
C621   C    -0.01594   0.68105   0.58999   0.00000  Uiso   1.00
C622   C    -0.07747   0.65632   0.57116   0.00000  Uiso   1.00
H623   H     0.06848   0.72694   0.58962   0.00000  Uiso   1.00
O624   O    -0.11670   0.74859   0.58468   0.00000  Uiso   1.00
C625   C    -0.16224   0.55527   0.56806   0.00000  Uiso   1.00
H626   H    -0.04075   0.68804   0.55662   0.00000  Uiso   1.00
O627   O    -0.18456   0.48298   0.58551   0.00000  Uiso   1.00
H628   H    -0.24692   0.59142   0.56295   0.00000  Uiso   1.00
H629   H    -0.12959   0.50237   0.55514   0.00000  Uiso   1.00
C630   C    -0.11811   0.38236   0.58762   0.00000  Uiso   1.00
C631   C    -0.01021   0.36456   0.57793   0.00000  Uiso   1.00
C632   C    -0.16017   0.29236   0.60022   0.00000  Uiso   1.00
C633   C     0.05233   0.26205   0.58129   0.00000  Uiso   1.00
H634   H     0.02827   0.43143   0.56789   0.00000  Uiso   1.00
H635   H    -0.24544   0.30274   0.60792   0.00000  Uiso   1.00
C636   C    -0.09620   0.19057   0.60320   0.00000  Uiso   1.00
H637   H     0.13776   0.25106   0.57387   0.00000  Uiso   1.00
C638   C     0.01296   0.17296   0.59412   0.00000  Uiso   1.00
H639   H    -0.13150   0.12311   0.61345   0.00000  Uiso   1.00
C640   C     0.09222   0.06880   0.59914   0.00000  Uiso   1.00
C641   C     0.18090   0.11562   0.61513   0.00000  Uiso   1.00
C642   C     0.02524  -0.03281   0.60968   0.00000  Uiso   1.00
C643   C     0.15531   0.01659   0.58047   0.00000  Uiso   1.00
H644   H     0.23402   0.18951   0.60948   0.00000  Uiso   1.00
H645   H     0.24068   0.04576   0.62025   0.00000  Uiso   1.00
H646   H     0.13523   0.14768   0.62888   0.00000  Uiso   1.00
H647   H     0.08332  -0.10878   0.61223   0.00000  Uiso   1.00
H648   H    -0.05126  -0.06331   0.60089   0.00000  Uiso   1.00
H649   H    -0.00674  -0.00679   0.62489   0.00000  Uiso   1.00
C650   C     0.27294   0.04007   0.57626   0.00000  Uiso   1.00
C651   C     0.09970  -0.06252   0.56731   0.00000  Uiso   1.00
H652   H     0.32114   0.10407   0.58559   0.00000  Uiso   1.00
C653   C     0.33453  -0.01874   0.56115   0.00000  Uiso   1.00
C654   C     0.16041  -0.12451   0.55239   0.00000  Uiso   1.00
H655   H     0.00549  -0.07969   0.56933   0.00000  Uiso   1.00
H656   H     0.42783   0.00177   0.55889   0.00000  Uiso   1.00
C657   C     0.28078  -0.10723   0.54967   0.00000  Uiso   1.00
H658   H     0.11481  -0.19144   0.54323   0.00000  Uiso   1.00
O659   O     0.34348  -0.17660   0.53622   0.00000  Uiso   1.00
C660   C     0.43840  -0.22938   0.54722   0.00000  Uiso   1.00
H661   H     0.40413  -0.26515   0.56170   0.00000  Uiso   1.00
H662   H     0.50284  -0.16110   0.55122   0.00000  Uiso   1.00
C663   C     0.51118  -0.32635   0.53762   0.00000  Uiso   1.00
C664   C     0.50988  -0.36621   0.51677   0.00000  Uiso   1.00
H665   H     0.59152  -0.33861   0.54664   0.00000  Uiso   1.00
O666   O     0.45554  -0.43546   0.53232   0.00000  Uiso   1.00
H667   H     0.58937  -0.40262   0.50978   0.00000  Uiso   1.00
H668   H     0.45097  -0.32723   0.50545   0.00000  Uiso   1.00
H669   H    -0.14894   0.03353   0.77993   0.00000  Uiso   1.00
C670   C    -0.10513   0.03321   0.76491   0.00000  Uiso   1.00
C671   C     0.02894   0.07055   0.76809   0.00000  Uiso   1.00
H672   H    -0.14862   0.10328   0.75604   0.00000  Uiso   1.00
O673   O     0.10110  -0.01231   0.77874   0.00000  Uiso   1.00
C674   C     0.03799   0.18979   0.77767   0.00000  Uiso   1.00
H675   H     0.07030   0.07580   0.75293   0.00000  Uiso   1.00
O676   O    -0.00285   0.18773   0.79841   0.00000  Uiso   1.00
H677   H     0.13033   0.21803   0.77675   0.00000  Uiso   1.00
H678   H    -0.01400   0.25452   0.76901   0.00000  Uiso   1.00
C679   C     0.08147   0.21166   0.81298   0.00000  Uiso   1.00
C680   C     0.08846   0.14172   0.83054   0.00000  Uiso   1.00
C681   C     0.16015   0.30529   0.81120   0.00000  Uiso   1.00
C682   C     0.17379   0.16278   0.84520   0.00000  Uiso   1.00
H683   H     0.02660   0.06862   0.83266   0.00000  Uiso   1.00
H684   H     0.15524   0.36533   0.79803   0.00000  Uiso   1.00
C685   C     0.24599   0.32346   0.82592   0.00000  Uiso   1.00
H686   H     0.17711   0.10700   0.85890   0.00000  Uiso   1.00
C687   C     0.25610   0.25265   0.84326   0.00000  Uiso   1.00
H688   H     0.30798   0.39600   0.82357   0.00000  Uiso   1.00
C689   C     0.35351   0.26721   0.85921   0.00000  Uiso   1.00
C690   C     0.44807   0.17477   0.85421   0.00000  Uiso   1.00
C691   C     0.41323   0.38852   0.85760   0.00000  Uiso   1.00
C692   C     0.30748   0.25288   0.88114   0.00000  Uiso   1.00
H693   H     0.48813   0.19367   0.83923   0.00000  Uiso   1.00
H694   H     0.41356   0.08461   0.85354   0.00000  Uiso   1.00
H695   H     0.51931   0.17638   0.86559   0.00000  Uiso   1.00
H696   H     0.46098   0.39756   0.84304   0.00000  Uiso   1.00
H697   H     0.47860   0.39975   0.86985   0.00000  Uiso   1.00
H698   H     0.35093   0.46197   0.85854   0.00000  Uiso   1.00
C699   C     0.24317   0.34226   0.89044   0.00000  Uiso   1.00
C700   C     0.32538   0.15211   0.89285   0.00000  Uiso   1.00
H701   H     0.22852   0.42391   0.88189   0.00000  Uiso   1.00
C702   C     0.19594   0.33213   0.90992   0.00000  Uiso   1.00
C703   C     0.28033   0.14092   0.91247   0.00000  Uiso   1.00
H704   H     0.37730   0.07901   0.88664   0.00000  Uiso   1.00
H705   H     0.14488   0.40550   0.91618   0.00000  Uiso   1.00
C706   C     0.21222   0.22947   0.92128   0.00000  Uiso   1.00
H707   H     0.29757   0.06047   0.92120   0.00000  Uiso   1.00
O708   O     0.16594   0.21170   0.94057   0.00000  Uiso   1.00
C709   C     0.05757   0.26987   0.94510   0.00000  Uiso   1.00
H710   H     0.01687   0.30328   0.93098   0.00000  Uiso   1.00
H711   H     0.07604   0.34635   0.95491   0.00000  Uiso   1.00
C712   C    -0.02878   0.19067   0.95563   0.00000  Uiso   1.00
C713   C    -0.15761   0.24285   0.95450   0.00000  Uiso   1.00
H714   H    -0.02669   0.10629   0.94727   0.00000  Uiso   1.00
O715   O     0.00901   0.17057   0.97628   0.00000  Uiso   1.00
H716   H    -0.17805   0.26741   0.93850   0.00000  Uiso   1.00
H717   H    -0.15858   0.32526   0.96339   0.00000  Uiso   1.00
H718   H     0.06671  -0.02484   0.79198   0.00000  Uiso   1.00
H719   H    -0.04553   0.11498   0.98166   0.00000  Uiso   1.00
C720   C     0.44148  -0.32113   0.86608   0.00000  Uiso   1.00
H721   H     0.50671  -0.39201   0.86501   0.00000  Uiso   1.00
C722   C     0.40340  -0.28387   0.88529   0.00000  Uiso   1.00
H723   H     0.43802  -0.32534   0.89929   0.00000  Uiso   1.00
C724   C     0.32098  -0.19299   0.88678   0.00000  Uiso   1.00
N725   N     0.27812  -0.15813   0.90602   0.00000  Uiso   1.00
H726   H     0.19790  -0.12283   0.90506   0.00000  Uiso   1.00
H727   H     0.27393  -0.22672   0.91573   0.00000  Uiso   1.00
C728   C     0.27891  -0.13978   0.86883   0.00000  Uiso   1.00
H729   H     0.21421  -0.06821   0.87002   0.00000  Uiso   1.00
C730   C     0.31715  -0.17742   0.84942   0.00000  Uiso   1.00
N731   N     0.27401  -0.12055   0.83178   0.00000  Uiso   1.00
H732   H     0.21210  -0.06063   0.83487   0.00000  Uiso   1.00
C733   C     0.39792  -0.27019   0.84822   0.00000  Uiso   1.00
H734   H     0.42975  -0.30100   0.83322   0.00000  Uiso   1.00
C735   C     1.07727  -0.02810   0.32538   0.00000  Uiso   1.00
H736   H     1.16349  -0.05201   0.31909   0.00000  Uiso   1.00
C737   C     1.04149   0.08860   0.32410   0.00000  Uiso   1.00
H738   H     1.09891   0.15377   0.31667   0.00000  Uiso   1.00
C739   C     0.93081   0.12219   0.33135   0.00000  Uiso   1.00
N740   N     0.89273   0.24141   0.32984   0.00000  Uiso   1.00
C741   C     0.85970   0.03616   0.34043   0.00000  Uiso   1.00
H742   H     0.77038   0.05759   0.34558   0.00000  Uiso   1.00
C743   C     0.89792  -0.08003   0.34296   0.00000  Uiso   1.00
N744   N     0.82664  -0.16085   0.35362   0.00000  Uiso   1.00
H745   H     0.85192  -0.24439   0.35194   0.00000  Uiso   1.00
C746   C     1.00692  -0.11272   0.33478   0.00000  Uiso   1.00
H747   H     1.03763  -0.20395   0.33609   0.00000  Uiso   1.00
C748   C     0.92598   0.69152   0.93222   0.00000  Uiso   1.00
H749   H     0.85803   0.70908   0.94382   0.00000  Uiso   1.00
C750   C     0.89872   0.70548   0.91155   0.00000  Uiso   1.00
H751   H     0.80962   0.73229   0.90706   0.00000  Uiso   1.00
C752   C     0.98423   0.68356   0.89659   0.00000  Uiso   1.00
N753   N     0.96255   0.70195   0.87552   0.00000  Uiso   1.00
H754   H     1.03682   0.69483   0.86745   0.00000  Uiso   1.00
C755   C     1.09547   0.64374   0.90283   0.00000  Uiso   1.00
H756   H     1.16279   0.62481   0.89112   0.00000  Uiso   1.00
C757   C     1.12503   0.63482   0.92370   0.00000  Uiso   1.00
N758   N     1.24145   0.60529   0.92932   0.00000  Uiso   1.00
H759   H     1.28317   0.55496   0.91896   0.00000  Uiso   1.00
C760   C     1.03845   0.65876   0.93839   0.00000  Uiso   1.00
H761   H     1.05821   0.65065   0.95484   0.00000  Uiso   1.00
C762   C     0.68035   0.95376   0.91986   0.00000  Uiso   1.00
H763   H     0.71881   0.92153   0.90548   0.00000  Uiso   1.00
C764   C     0.56947   0.91537   0.92575   0.00000  Uiso   1.00
H765   H     0.52179   0.85232   0.91604   0.00000  Uiso   1.00
C766   C     0.51979   0.95578   0.94412   0.00000  Uiso   1.00
N767   N     0.40759   0.91724   0.95000   0.00000  Uiso   1.00
H768   H     0.35834   0.89710   0.93774   0.00000  Uiso   1.00
H769   H     0.36506   0.97544   0.95875   0.00000  Uiso   1.00
C770   C     0.58246   1.03646   0.95621   0.00000  Uiso   1.00
H771   H     0.54371   1.06854   0.97066   0.00000  Uiso   1.00
C772   C     0.69381   1.07685   0.95009   0.00000  Uiso   1.00
N773   N     0.75334   1.16052   0.96230   0.00000  Uiso   1.00
H774   H     0.69803   1.19723   0.97232   0.00000  Uiso   1.00
C775   C     0.74248   1.03346   0.93185   0.00000  Uiso   1.00
H776   H     0.82994   1.06215   0.92686   0.00000  Uiso   1.00
C777   C     0.00207   0.98299   0.70252   0.00000  Uiso   1.00
H778   H     0.04099   1.05663   0.69405   0.00000  Uiso   1.00
C779   C    -0.04591   1.00226   0.72183   0.00000  Uiso   1.00
H780   H    -0.04595   1.09232   0.72787   0.00000  Uiso   1.00
C781   C    -0.09187   0.90836   0.73315   0.00000  Uiso   1.00
N782   N    -0.12557   0.92112   0.75423   0.00000  Uiso   1.00
C783   C    -0.09800   0.79853   0.72340   0.00000  Uiso   1.00
H784   H    -0.14647   0.72737   0.73092   0.00000  Uiso   1.00
C785   C    -0.04446   0.77621   0.70442   0.00000  Uiso   1.00
N786   N    -0.03724   0.65953   0.69635   0.00000  Uiso   1.00
C787   C     0.00642   0.87112   0.69406   0.00000  Uiso   1.00
H788   H     0.04683   0.85960   0.67886   0.00000  Uiso   1.00
loop_
_geom_bond_atom_site_label_1
_geom_bond_atom_site_label_2
_geom_bond_distance
_geom_bond_site_symmetry_2
_ccdc_geom_bond_type
Si177  O179    1.607   .     S
Si177  O194    1.607   .     S
Si177  O195    1.611   .     S
Si177  O199    1.541   .     S
Si178  O189    1.607   .     S
Si178  O180    1.607   .     S
Si178  O179    1.611   .     S
Si178  O190    1.611   .     S
O180   H200    1.109   .     S
O181   Si191   1.607   .     S
O181   Si183   1.611   .     S
O182   Si191   1.611   .     S
O182   H201    1.109   .     S
Si183  O184    1.607   .     S
Si183  O185    1.611   .     S
Si183  O202    1.539   .     S
O184   H203    1.111   .     S
O185   H204    1.109   .     S
O186   Si188   1.607   .     S
O186   H205    1.109   .     S
O187   Si188   1.611   .     S
O187   H206    1.110   .     S
Si188  O190    1.607   .     S
Si188  O207    1.541   .     S
O189   H208    1.109   .     S
Si191  O193    1.607   .     S
Si191  O192    1.611   .     S
O192   H209    1.112   .     S
O193   Si196   1.611   .     S
O194   H210    1.111   .     S
O195   H211    1.108   .     S
Si196  O197    1.607   .     S
Si196  O198    1.611   .     S
Si196  O212    1.539   .     S
O197   H213    1.108   .     S
O198   H214    1.111   .     S
O199   H215    1.111   .     S
O202   H216    1.109   .     S
O207   H217    1.109   .     S
O212   H218    1.111   .     S
H219   C220    1.093   .     S
C220   C221    1.439   .     S
C220   H222    1.096   .     S
C220   O223    1.426   .     S
C221   C224    1.511   .     S
C221   H225    1.091   .     S
C221   O223    1.440   .     S
C224   O226    1.424   .     S
C224   H227    1.102   .     S
C224   H228    1.102   .     S
O226   C229    1.369   .     S
C229   C230    1.394   .     A
C229   C231    1.395   .     A
C230   C232    1.379   .     A
C230   H233    1.096   .     S
C231   H234    1.098   .     S
C231   C235    1.384   .     A
C232   H236    1.096   .     S
C232   C237    1.392   .     A
C235   H238    1.098   .     S
C235   C237    1.395   .     A
C237   C239    1.523   .     S
C239   C240    1.545   .     S
C239   C241    1.542   .     S
C239   C242    1.530   .     S
C240   H243    1.099   .     S
C240   H244    1.099   .     S
C240   H245    1.105   .     S
C241   H246    1.101   .     S
C241   H247    1.099   .     S
C241   H248    1.104   .     S
C242   C249    1.395   .     A
C242   C250    1.390   .     A
C249   H251    1.098   .     S
C249   C252    1.388   .     A
C250   C253    1.389   .     A
C250   H254    1.096   .     S
C252   H255    1.098   .     S
C252   C256    1.396   .     A
C253   C256    1.399   .     A
C253   H257    1.097   .     S
C256   O258    1.381   .     S
O258   C259    1.427   .     S
C259   H260    1.102   .     S
C259   H261    1.106   .     S
C259   C262    1.519   .     S
C262   C263    1.439   .     S
C262   H264    1.095   .     S
C262   O265    1.447   .     S
C263   H266    1.092   .     S
C263   H267    1.093   .     S
C263   O265    1.427   .     S
H268   C269    1.102   .     S
C269   C270    1.575   .     S
C269   H271    1.103   .     S
C269   N740    1.471   1_565 S
C270   C273    1.540   .     S
C270   H274    1.103   .     S
C270   O272    1.434   .     S
O272   H318    0.956   .     S
C273   O275    1.438   .     S
C273   H276    1.101   .     S
C273   H277    1.101   .     S
O275   C278    1.380   .     S
C278   C279    1.398   .     A
C278   C280    1.403   .     A
C279   C281    1.382   .     A
C279   H282    1.100   .     S
C280   H283    1.102   .     S
C280   C284    1.386   .     A
C281   H285    1.100   .     S
C281   C286    1.398   .     A
C284   H287    1.101   .     S
C284   C286    1.395   .     A
C286   C288    1.529   .     S
C288   C289    1.546   .     S
C288   C290    1.553   .     S
C288   C291    1.530   .     S
C289   H292    1.101   .     S
C289   H293    1.098   .     S
C289   H294    1.104   .     S
C290   H295    1.102   .     S
C290   H296    1.101   .     S
C290   H297    1.101   .     S
C291   C298    1.396   .     A
C291   C299    1.398   .     A
C298   H300    1.101   .     S
C298   C301    1.383   .     A
C299   C302    1.381   .     A
C299   H303    1.099   .     S
C301   H304    1.100   .     S
C301   C305    1.402   .     A
C302   C305    1.399   .     A
C302   H306    1.103   .     S
C305   O307    1.375   .     S
O307   C308    1.430   .     S
C308   H309    1.103   .     S
C308   H310    1.101   .     S
C308   C311    1.500   .     S
C311   C312    1.646   .     S
C311   H313    1.101   .     S
C311   O314    1.430   .     S
C312   H315    1.105   .     S
C312   H316    1.102   .     S
C312   N740    1.466   .     S
O314   H317    0.954   .     S
H319   C320    1.106   .     S
C320   C321    1.584   .     S
C320   H322    1.104   .     S
C320   N753    1.469   1_545 S
C321   C324    1.502   .     S
C321   H325    1.106   .     S
C321   O323    1.436   .     S
O323   H369    0.959   .     S
C324   O326    1.427   .     S
C324   H327    1.101   .     S
C324   H328    1.103   .     S
O326   C329    1.378   .     S
C329   C330    1.396   .     A
C329   C331    1.398   .     A
C330   C332    1.386   .     A
C330   H333    1.096   .     S
C331   H334    1.097   .     S
C331   C335    1.382   .     A
C332   H336    1.097   .     S
C332   C337    1.393   .     A
C335   H338    1.100   .     S
C335   C337    1.392   .     A
C337   C339    1.527   .     S
C339   C340    1.542   .     S
C339   C341    1.538   .     S
C339   C342    1.531   .     S
C340   H343    1.097   .     S
C340   H344    1.102   .     S
C340   H345    1.099   .     S
C341   H346    1.101   .     S
C341   H347    1.102   .     S
C341   H348    1.099   .     S
C342   C349    1.397   .     A
C342   C350    1.396   .     A
C349   H351    1.100   .     S
C349   C352    1.385   .     A
C350   C353    1.383   .     A
C350   H354    1.101   .     S
C352   H355    1.103   .     S
C352   C356    1.400   .     A
C353   C356    1.402   .     A
C353   H357    1.101   .     S
C356   O358    1.378   .     S
O358   C359    1.436   .     S
C359   H360    1.101   .     S
C359   H361    1.104   .     S
C359   C362    1.502   .     S
C362   C363    1.638   .     S
C362   H364    1.099   .     S
C362   O365    1.433   .     S
C363   H366    1.098   .     S
C363   H367    1.098   .     S
C363   N782    1.469   1_655 S
O365   H368    0.968   .     S
H370   C371    1.104   .     S
C371   C372    1.589   .     S
C371   H373    1.102   .     S
C371   N758    1.470   1_455 S
C372   C375    1.500   .     S
C372   H376    1.110   .     S
C372   O374    1.432   .     S
O374   H420    0.959   .     S
C375   O377    1.434   .     S
C375   H378    1.104   .     S
C375   H379    1.101   .     S
O377   C380    1.374   .     S
C380   C381    1.394   .     A
C380   C382    1.397   .     A
C381   C383    1.384   .     A
C381   H384    1.099   .     S
C382   H385    1.098   .     S
C382   C386    1.385   .     A
C383   H387    1.096   .     S
C383   C388    1.395   .     A
C386   H389    1.098   .     S
C386   C388    1.393   .     A
C388   C390    1.530   .     S
C390   C391    1.543   .     S
C390   C392    1.543   .     S
C390   C393    1.537   .     S
C391   H394    1.102   .     S
C391   H395    1.100   .     S
C391   H396    1.098   .     S
C392   H397    1.102   .     S
C392   H398    1.101   .     S
C392   H399    1.100   .     S
C393   C400    1.398   .     A
C393   C401    1.391   .     A
C400   H402    1.097   .     S
C400   C403    1.387   .     A
C401   C404    1.385   .     A
C401   H405    1.098   .     S
C403   H406    1.104   .     S
C403   C407    1.399   .     A
C404   C407    1.401   .     A
C404   H408    1.097   .     S
C407   O409    1.380   .     S
O409   C410    1.429   .     S
C410   H411    1.100   .     S
C410   H412    1.103   .     S
C410   C413    1.500   .     S
C413   C414    1.575   .     S
C413   H415    1.106   .     S
C413   O416    1.438   .     S
C414   H417    1.105   .     S
C414   H418    1.100   .     S
C414   N731    1.468   1_665 S
O416   H419    0.967   .     S
H421   C422    1.096   .     S
C422   C423    1.435   .     S
C422   H424    1.094   .     S
C422   O425    1.427   .     S
C423   C426    1.512   .     S
C423   H427    1.099   .     S
C423   O425    1.438   .     S
C426   O428    1.432   .     S
C426   H429    1.101   .     S
C426   H430    1.103   .     S
O428   C431    1.379   .     S
C431   C432    1.399   .     A
C431   C433    1.398   .     A
C432   C434    1.380   .     A
C432   H435    1.097   .     S
C433   H436    1.101   .     S
C433   C437    1.385   .     A
C434   H438    1.098   .     S
C434   C439    1.394   .     A
C437   H440    1.100   .     S
C437   C439    1.398   .     A
C439   C441    1.528   .     S
C441   C442    1.546   .     S
C441   C443    1.541   .     S
C441   C444    1.537   .     S
C442   H445    1.104   .     S
C442   H446    1.100   .     S
C442   H447    1.101   .     S
C443   H448    1.100   .     S
C443   H449    1.100   .     S
C443   H450    1.100   .     S
C444   C451    1.397   .     A
C444   C452    1.393   .     A
C451   H453    1.097   .     S
C451   C454    1.387   .     A
C452   C455    1.387   .     A
C452   H456    1.101   .     S
C454   H457    1.100   .     S
C454   C458    1.397   .     A
C455   C458    1.401   .     A
C455   H459    1.096   .     S
C458   O460    1.382   .     S
O460   C461    1.425   .     S
C461   H462    1.106   .     S
C461   H463    1.103   .     S
C461   C464    1.516   .     S
C464   C465    1.439   .     S
C464   H466    1.095   .     S
C464   O467    1.443   .     S
C465   H468    1.096   .     S
C465   H469    1.093   .     S
C465   O467    1.431   .     S
H470   C471    1.095   .     S
C471   C472    1.437   .     S
C471   H473    1.092   .     S
C471   O474    1.428   .     S
C472   C475    1.511   .     S
C472   H476    1.096   .     S
C472   O474    1.446   .     S
C475   O477    1.424   .     S
C475   H478    1.099   .     S
C475   H479    1.102   .     S
O477   C480    1.380   .     S
C480   C481    1.400   .     A
C480   C482    1.397   .     A
C481   C483    1.389   .     A
C481   H484    1.101   .     S
C482   H485    1.097   .     S
C482   C486    1.386   .     A
C483   H487    1.099   .     S
C483   C488    1.395   .     A
C486   H489    1.094   .     S
C486   C488    1.389   .     A
C488   C490    1.531   .     S
C490   C491    1.543   .     S
C490   C492    1.554   .     S
C490   C493    1.541   .     S
C491   H494    1.095   .     S
C491   H495    1.101   .     S
C491   H496    1.101   .     S
C492   H497    1.105   .     S
C492   H498    1.101   .     S
C492   H499    1.097   .     S
C493   C500    1.401   .     A
C493   C501    1.396   .     A
C500   H502    1.097   .     S
C500   C503    1.388   .     A
C501   C504    1.387   .     A
C501   H505    1.099   .     S
C503   H506    1.102   .     S
C503   C507    1.397   .     A
C504   C507    1.400   .     A
C504   H508    1.097   .     S
C507   O509    1.380   .     S
O509   C510    1.424   .     S
C510   H511    1.105   .     S
C510   H512    1.100   .     S
C510   C513    1.510   .     S
C513   C514    1.630   .     S
C513   H515    1.105   .     S
C513   O516    1.428   .     S
C514   H517    1.100   .     S
C514   H518    1.102   .     S
C514   N744    1.472   .     S
O516   H519    0.954   .     S
H520   C521    1.101   .     S
C521   C522    1.610   .     S
C521   H523    1.103   .     S
C521   N786    1.473   1_655 S
C522   C525    1.500   .     S
C522   H526    1.104   .     S
C522   O524    1.428   .     S
O524   H569    0.959   .     S
C525   O527    1.430   .     S
C525   H528    1.105   .     S
C525   H529    1.099   .     S
O527   C530    1.375   .     S
C530   C531    1.397   .     A
C530   C532    1.398   .     A
C531   C533    1.381   .     A
C531   H534    1.098   .     S
C532   H535    1.098   .     S
C532   C536    1.386   .     A
C533   H537    1.097   .     S
C533   C538    1.392   .     A
C536   H539    1.100   .     S
C536   C538    1.394   .     A
C538   C540    1.526   .     S
C540   C541    1.539   .     S
C540   C542    1.545   .     S
C540   C543    1.523   .     S
C541   H544    1.098   .     S
C541   H545    1.103   .     S
C541   H546    1.100   .     S
C542   H547    1.103   .     S
C542   H548    1.099   .     S
C542   H549    1.100   .     S
C543   C550    1.395   .     A
C543   C551    1.391   .     A
C550   H552    1.097   .     S
C550   C553    1.382   .     A
C551   C554    1.386   .     A
C551   H555    1.101   .     S
C553   H556    1.100   .     S
C553   C557    1.396   .     A
C554   C557    1.400   .     A
C554   H558    1.096   .     S
C557   O559    1.376   .     S
O559   C560    1.430   .     S
C560   H561    1.098   .     S
C560   H562    1.101   .     S
C560   C563    1.515   .     S
C563   C564    1.581   .     S
C563   H565    1.100   .     S
C563   O566    1.431   .     S
C564   H567    1.101   .     S
C564   H568    1.100   .     S
C564   N786    1.477   .     S
O566   H570    0.955   .     S
H571   C572    1.094   .     S
C572   C573    1.440   .     S
C572   H574    1.096   .     S
C572   O575    1.417   .     S
C573   C576    1.508   .     S
C573   H577    1.101   .     S
C573   O575    1.436   .     S
C576   O578    1.427   .     S
C576   H579    1.097   .     S
C576   H580    1.103   .     S
O578   C581    1.369   .     S
C581   C582    1.392   .     A
C581   C583    1.395   .     A
C582   C584    1.377   .     A
C582   H585    1.096   .     S
C583   H586    1.099   .     S
C583   C587    1.384   .     A
C584   H588    1.099   .     S
C584   C589    1.395   .     A
C587   H590    1.096   .     S
C587   C589    1.393   .     A
C589   C591    1.527   .     S
C591   C592    1.546   .     S
C591   C593    1.540   .     S
C591   C594    1.534   .     S
C592   H595    1.097   .     S
C592   H596    1.096   .     S
C592   H597    1.103   .     S
C593   H598    1.101   .     S
C593   H599    1.103   .     S
C593   H600    1.101   .     S
C594   C601    1.393   .     A
C594   C602    1.399   .     A
C601   H603    1.100   .     S
C601   C604    1.387   .     A
C602   C605    1.387   .     A
C602   H606    1.098   .     S
C604   H607    1.099   .     S
C604   C608    1.399   .     A
C605   C608    1.395   .     A
C605   H609    1.102   .     S
C608   O610    1.375   .     S
O610   C611    1.424   .     S
C611   H612    1.105   .     S
C611   H613    1.099   .     S
C611   C614    1.518   .     S
C614   C615    1.440   .     S
C614   H616    1.096   .     S
C614   O617    1.441   .     S
C615   H618    1.093   .     S
C615   H619    1.094   .     S
C615   O617    1.427   .     S
H620   C621    1.097   .     S
C621   C622    1.445   .     S
C621   H623    1.094   .     S
C621   O624    1.424   .     S
C622   C625    1.515   .     S
C622   H626    1.100   .     S
C622   O624    1.444   .     S
C625   O627    1.430   .     S
C625   H628    1.100   .     S
C625   H629    1.102   .     S
O627   C630    1.379   .     S
C630   C631    1.397   .     A
C630   C632    1.400   .     A
C631   C633    1.384   .     A
C631   H634    1.097   .     S
C632   H635    1.100   .     S
C632   C636    1.382   .     A
C633   H637    1.094   .     S
C633   C638    1.391   .     A
C636   H639    1.096   .     S
C636   C638    1.392   .     A
C638   C640    1.526   .     S
C640   C641    1.548   .     S
C640   C642    1.547   .     S
C640   C643    1.537   .     S
C641   H644    1.100   .     S
C641   H645    1.099   .     S
C641   H646    1.101   .     S
C642   H647    1.101   .     S
C642   H648    1.099   .     S
C642   H649    1.101   .     S
C643   C650    1.393   .     A
C643   C651    1.397   .     A
C650   H652    1.097   .     S
C650   C653    1.385   .     A
C651   C654    1.389   .     A
C651   H655    1.098   .     S
C653   H656    1.097   .     S
C653   C657    1.397   .     A
C654   C657    1.395   .     A
C654   H658    1.099   .     S
C657   O659    1.381   .     S
O659   C660    1.430   .     S
C660   H661    1.103   .     S
C660   H662    1.100   .     S
C660   C663    1.516   .     S
C663   C664    1.438   .     S
C663   H665    1.097   .     S
C663   O666    1.436   .     S
C664   H667    1.095   .     S
C664   H668    1.093   .     S
C664   O666    1.428   .     S
H669   C670    1.102   .     S
C670   C671    1.597   .     S
C670   H672    1.103   .     S
C670   N782    1.473   1_545 S
C671   C674    1.498   .     S
C671   H675    1.099   .     S
C671   O673    1.432   .     S
O673   H718    0.962   .     S
C674   O676    1.435   .     S
C674   H677    1.100   .     S
C674   H678    1.102   .     S
O676   C679    1.380   .     S
C679   C680    1.400   .     A
C679   C681    1.397   .     A
C680   C682    1.386   .     A
C680   H683    1.098   .     S
C681   H684    1.101   .     S
C681   C685    1.388   .     A
C682   H686    1.099   .     S
C682   C687    1.393   .     A
C685   H688    1.097   .     S
C685   C687    1.396   .     A
C687   C689    1.532   .     S
C689   C690    1.540   .     S
C689   C691    1.542   .     S
C689   C692    1.536   .     S
C690   H693    1.102   .     S
C690   H694    1.100   .     S
C690   H695    1.101   .     S
C691   H696    1.101   .     S
C691   H697    1.101   .     S
C691   H698    1.098   .     S
C692   C699    1.393   .     A
C692   C700    1.394   .     A
C699   H701    1.097   .     S
C699   C702    1.388   .     A
C700   C703    1.388   .     A
C700   H704    1.098   .     S
C702   H705    1.097   .     S
C702   C706    1.397   .     A
C703   C706    1.396   .     A
C703   H707    1.097   .     S
C706   O708    1.383   .     S
O708   C709    1.431   .     S
C709   H710    1.101   .     S
C709   H711    1.102   .     S
C709   C712    1.501   .     S
C712   C713    1.584   .     S
C712   H714    1.105   .     S
C712   O715    1.436   .     S
C713   H716    1.108   .     S
C713   H717    1.104   .     S
C713   N773    1.472   1_445 S
O715   H719    0.954   .     S
C720   C722    1.395   .     A
C720   C733    1.396   .     A
C720   H721    1.098   .     S
C722   C724    1.400   .     A
C722   H723    1.104   .     S
C724   C728    1.405   .     A
C724   N725    1.408   .     S
N725   H726    0.999   .     S
N725   H727    1.007   .     S
C728   C730    1.409   .     A
C728   H729    1.101   .     S
C730   C733    1.402   .     A
C730   N731    1.412   .     S
N731   H732    1.001   .     S
N731   C414    1.468   1_445 S
C733   H734    1.103   .     S
C735   C737    1.392   .     A
C735   C746    1.395   .     A
C735   H736    1.098   .     S
C737   C739    1.399   .     A
C737   H738    1.102   .     S
C739   C741    1.403   .     A
C739   N740    1.428   .     S
N740   C269    1.471   1_545 S
C741   C743    1.402   .     A
C741   H742    1.098   .     S
C743   C746    1.401   .     A
C743   N744    1.411   .     S
N744   H745    0.999   .     S
C746   H747    1.099   .     S
C748   C750    1.397   .     A
C748   C760    1.393   .     A
C748   H749    1.102   .     S
C750   C752    1.403   .     A
C750   H751    1.099   .     S
C752   C755    1.405   .     A
C752   N753    1.416   .     S
N753   H754    1.000   .     S
N753   C320    1.469   1_565 S
C755   C757    1.410   .     A
C755   H756    1.105   .     S
C757   C760    1.403   .     A
C757   N758    1.416   .     S
N758   H759    1.007   .     S
N758   C371    1.470   1_655 S
C760   H761    1.104   .     S
C762   C764    1.390   .     A
C762   C775    1.392   .     A
C762   H763    1.101   .     S
C764   C766    1.406   .     A
C764   H765    1.101   .     S
C766   C770    1.406   .     A
C766   N767    1.404   .     S
N767   H768    1.005   .     S
N767   H769    1.000   .     S
C770   C772    1.406   .     A
C770   H771    1.106   .     S
C772   C775    1.405   .     A
C772   N773    1.416   .     S
N773   H774    1.000   .     S
N773   C713    1.472   1_665 S
C775   H776    1.097   .     S
C777   C779    1.394   .     A
C777   C787    1.389   .     A
C777   H778    1.098   .     S
C779   C781    1.401   .     A
C779   H780    1.099   .     S
C781   C783    1.405   .     A
C781   N782    1.439   .     S
N782   C363    1.469   1_455 S
N782   C670    1.473   1_565 S
C783   C785    1.406   .     A
C783   H784    1.096   .     S
C785   C787    1.400   .     A
C785   N786    1.431   .     S
N786   C521    1.473   1_455 S
C787   H788    1.104   .     S
