# Supplementary material for: Investigation on the Underlying Mechanisms of the Mechanical and Electrical Enhancement of Nano-SiO2-Doped Epoxy Resins: A Molecular Simulation Study
Source: Molecules. 2025 Jul 14;30(14):2960. doi: 10.3390/molecules30142960 (PMC12297980; doi:10.3390/molecules30142960)
Supplement: Supplementary file 1 [file molecules-30-02960-s001.zip › supplementary/layer-Cu.cif]

data_Layer\(2)
_audit_creation_date              2025-03-24
_audit_creation_method            'Materials Studio'
_symmetry_space_group_name_H-M    'P1'
_symmetry_Int_Tables_number       1
_symmetry_cell_setting            triclinic
loop_
_symmetry_equiv_pos_as_xyz
  x,y,z
_cell_length_a                    11.5760
_cell_length_b                    11.5760
_cell_length_c                    61.1926
_cell_angle_alpha                 90.0000
_cell_angle_beta                  90.0000
_cell_angle_gamma                 90.0000
loop_
_atom_site_label
_atom_site_type_symbol
_atom_site_fract_x
_atom_site_fract_y
_atom_site_fract_z
_atom_site_U_iso_or_equiv
_atom_site_adp_type
_atom_site_occupancy
Cu1    Cu    0.99969   0.00008   0.02288   0.00000  Uiso   1.00
Cu2    Cu    0.99969   0.00008   0.06763   0.00000  Uiso   1.00
Cu3    Cu    0.99969   0.00008   0.11237   0.00000  Uiso   1.00
Cu4    Cu    0.99969   0.00008   0.15712   0.00000  Uiso   1.00
Cu5    Cu    0.99969   0.00008   0.20187   0.00000  Uiso   1.00
Cu6    Cu    0.99969   0.00008   0.24662   0.00000  Uiso   1.00
Cu7    Cu    0.12469   0.12508   0.04525   0.00000  Uiso   1.00
Cu8    Cu    0.12469   0.12508   0.09000   0.00000  Uiso   1.00
Cu9    Cu    0.12469   0.12508   0.13475   0.00000  Uiso   1.00
Cu10   Cu    0.12469   0.12508   0.17950   0.00000  Uiso   1.00
Cu11   Cu    0.12469   0.12508   0.22424   0.00000  Uiso   1.00
Cu12   Cu    0.24969   0.00008   0.02288   0.00000  Uiso   1.00
Cu13   Cu    0.24969   0.00008   0.06763   0.00000  Uiso   1.00
Cu14   Cu    0.24969   0.00008   0.11237   0.00000  Uiso   1.00
Cu15   Cu    0.24969   0.00008   0.15712   0.00000  Uiso   1.00
Cu16   Cu    0.24969   0.00008   0.20187   0.00000  Uiso   1.00
Cu17   Cu    0.24969   0.00008   0.24662   0.00000  Uiso   1.00
Cu18   Cu    0.37469   0.12508   0.04525   0.00000  Uiso   1.00
Cu19   Cu    0.37469   0.12508   0.09000   0.00000  Uiso   1.00
Cu20   Cu    0.37469   0.12508   0.13475   0.00000  Uiso   1.00
Cu21   Cu    0.37469   0.12508   0.17950   0.00000  Uiso   1.00
Cu22   Cu    0.37469   0.12508   0.22424   0.00000  Uiso   1.00
Cu23   Cu    0.49969   0.00008   0.02288   0.00000  Uiso   1.00
Cu24   Cu    0.49969   0.00008   0.06763   0.00000  Uiso   1.00
Cu25   Cu    0.49969   0.00008   0.11237   0.00000  Uiso   1.00
Cu26   Cu    0.49969   0.00008   0.15712   0.00000  Uiso   1.00
Cu27   Cu    0.49969   0.00008   0.20187   0.00000  Uiso   1.00
Cu28   Cu    0.49969   0.00008   0.24662   0.00000  Uiso   1.00
Cu29   Cu    0.62469   0.12508   0.04525   0.00000  Uiso   1.00
Cu30   Cu    0.62469   0.12508   0.09000   0.00000  Uiso   1.00
Cu31   Cu    0.62469   0.12508   0.13475   0.00000  Uiso   1.00
Cu32   Cu    0.62469   0.12508   0.17950   0.00000  Uiso   1.00
Cu33   Cu    0.62469   0.12508   0.22424   0.00000  Uiso   1.00
Cu34   Cu    0.74969   0.00008   0.02288   0.00000  Uiso   1.00
Cu35   Cu    0.74969   0.00008   0.06763   0.00000  Uiso   1.00
Cu36   Cu    0.74969   0.00008   0.11237   0.00000  Uiso   1.00
Cu37   Cu    0.74969   0.00008   0.15712   0.00000  Uiso   1.00
Cu38   Cu    0.74969   0.00008   0.20187   0.00000  Uiso   1.00
Cu39   Cu    0.74969   0.00008   0.24662   0.00000  Uiso   1.00
Cu40   Cu    0.87469   0.12508   0.04525   0.00000  Uiso   1.00
Cu41   Cu    0.87469   0.12508   0.09000   0.00000  Uiso   1.00
Cu42   Cu    0.87469   0.12508   0.13475   0.00000  Uiso   1.00
Cu43   Cu    0.87469   0.12508   0.17950   0.00000  Uiso   1.00
Cu44   Cu    0.87469   0.12508   0.22424   0.00000  Uiso   1.00
Cu45   Cu    0.99969   0.25008   0.02288   0.00000  Uiso   1.00
Cu46   Cu    0.99969   0.25008   0.06763   0.00000  Uiso   1.00
Cu47   Cu    0.99969   0.25008   0.11237   0.00000  Uiso   1.00
Cu48   Cu    0.99969   0.25008   0.15712   0.00000  Uiso   1.00
Cu49   Cu    0.99969   0.25008   0.20187   0.00000  Uiso   1.00
Cu50   Cu    0.99969   0.25008   0.24662   0.00000  Uiso   1.00
Cu51   Cu    0.12469   0.37508   0.04525   0.00000  Uiso   1.00
Cu52   Cu    0.12469   0.37508   0.09000   0.00000  Uiso   1.00
Cu53   Cu    0.12469   0.37508   0.13475   0.00000  Uiso   1.00
Cu54   Cu    0.12469   0.37508   0.17950   0.00000  Uiso   1.00
Cu55   Cu    0.12469   0.37508   0.22424   0.00000  Uiso   1.00
Cu56   Cu    0.24969   0.25008   0.02288   0.00000  Uiso   1.00
Cu57   Cu    0.24969   0.25008   0.06763   0.00000  Uiso   1.00
Cu58   Cu    0.24969   0.25008   0.11237   0.00000  Uiso   1.00
Cu59   Cu    0.24969   0.25008   0.15712   0.00000  Uiso   1.00
Cu60   Cu    0.24969   0.25008   0.20187   0.00000  Uiso   1.00
Cu61   Cu    0.24969   0.25008   0.24662   0.00000  Uiso   1.00
Cu62   Cu    0.37469   0.37508   0.04525   0.00000  Uiso   1.00
Cu63   Cu    0.37469   0.37508   0.09000   0.00000  Uiso   1.00
Cu64   Cu    0.37469   0.37508   0.13475   0.00000  Uiso   1.00
Cu65   Cu    0.37469   0.37508   0.17950   0.00000  Uiso   1.00
Cu66   Cu    0.37469   0.37508   0.22424   0.00000  Uiso   1.00
Cu67   Cu    0.49969   0.25008   0.02288   0.00000  Uiso   1.00
Cu68   Cu    0.49969   0.25008   0.06763   0.00000  Uiso   1.00
Cu69   Cu    0.49969   0.25008   0.11237   0.00000  Uiso   1.00
Cu70   Cu    0.49969   0.25008   0.15712   0.00000  Uiso   1.00
Cu71   Cu    0.49969   0.25008   0.20187   0.00000  Uiso   1.00
Cu72   Cu    0.49969   0.25008   0.24662   0.00000  Uiso   1.00
Cu73   Cu    0.62469   0.37508   0.04525   0.00000  Uiso   1.00
Cu74   Cu    0.62469   0.37508   0.09000   0.00000  Uiso   1.00
Cu75   Cu    0.62469   0.37508   0.13475   0.00000  Uiso   1.00
Cu76   Cu    0.62469   0.37508   0.17950   0.00000  Uiso   1.00
Cu77   Cu    0.62469   0.37508   0.22424   0.00000  Uiso   1.00
Cu78   Cu    0.74969   0.25008   0.02288   0.00000  Uiso   1.00
Cu79   Cu    0.74969   0.25008   0.06763   0.00000  Uiso   1.00
Cu80   Cu    0.74969   0.25008   0.11237   0.00000  Uiso   1.00
Cu81   Cu    0.74969   0.25008   0.15712   0.00000  Uiso   1.00
Cu82   Cu    0.74969   0.25008   0.20187   0.00000  Uiso   1.00
Cu83   Cu    0.74969   0.25008   0.24662   0.00000  Uiso   1.00
Cu84   Cu    0.87469   0.37508   0.04525   0.00000  Uiso   1.00
Cu85   Cu    0.87469   0.37508   0.09000   0.00000  Uiso   1.00
Cu86   Cu    0.87469   0.37508   0.13475   0.00000  Uiso   1.00
Cu87   Cu    0.87469   0.37508   0.17950   0.00000  Uiso   1.00
Cu88   Cu    0.87469   0.37508   0.22424   0.00000  Uiso   1.00
Cu89   Cu    0.99969   0.50008   0.02288   0.00000  Uiso   1.00
Cu90   Cu    0.99969   0.50008   0.06763   0.00000  Uiso   1.00
Cu91   Cu    0.99969   0.50008   0.11237   0.00000  Uiso   1.00
Cu92   Cu    0.99969   0.50008   0.15712   0.00000  Uiso   1.00
Cu93   Cu    0.99969   0.50008   0.20187   0.00000  Uiso   1.00
Cu94   Cu    0.99969   0.50008   0.24662   0.00000  Uiso   1.00
Cu95   Cu    0.12469   0.62508   0.04525   0.00000  Uiso   1.00
Cu96   Cu    0.12469   0.62508   0.09000   0.00000  Uiso   1.00
Cu97   Cu    0.12469   0.62508   0.13475   0.00000  Uiso   1.00
Cu98   Cu    0.12469   0.62508   0.17950   0.00000  Uiso   1.00
Cu99   Cu    0.12469   0.62508   0.22424   0.00000  Uiso   1.00
Cu100  Cu    0.24969   0.50008   0.02288   0.00000  Uiso   1.00
Cu101  Cu    0.24969   0.50008   0.06763   0.00000  Uiso   1.00
Cu102  Cu    0.24969   0.50008   0.11237   0.00000  Uiso   1.00
Cu103  Cu    0.24969   0.50008   0.15712   0.00000  Uiso   1.00
Cu104  Cu    0.24969   0.50008   0.20187   0.00000  Uiso   1.00
Cu105  Cu    0.24969   0.50008   0.24662   0.00000  Uiso   1.00
Cu106  Cu    0.37469   0.62508   0.04525   0.00000  Uiso   1.00
Cu107  Cu    0.37469   0.62508   0.09000   0.00000  Uiso   1.00
Cu108  Cu    0.37469   0.62508   0.13475   0.00000  Uiso   1.00
Cu109  Cu    0.37469   0.62508   0.17950   0.00000  Uiso   1.00
Cu110  Cu    0.37469   0.62508   0.22424   0.00000  Uiso   1.00
Cu111  Cu    0.49969   0.50008   0.02288   0.00000  Uiso   1.00
Cu112  Cu    0.49969   0.50008   0.06763   0.00000  Uiso   1.00
Cu113  Cu    0.49969   0.50008   0.11237   0.00000  Uiso   1.00
Cu114  Cu    0.49969   0.50008   0.15712   0.00000  Uiso   1.00
Cu115  Cu    0.49969   0.50008   0.20187   0.00000  Uiso   1.00
Cu116  Cu    0.49969   0.50008   0.24662   0.00000  Uiso   1.00
Cu117  Cu    0.62469   0.62508   0.04525   0.00000  Uiso   1.00
Cu118  Cu    0.62469   0.62508   0.09000   0.00000  Uiso   1.00
Cu119  Cu    0.62469   0.62508   0.13475   0.00000  Uiso   1.00
Cu120  Cu    0.62469   0.62508   0.17950   0.00000  Uiso   1.00
Cu121  Cu    0.62469   0.62508   0.22424   0.00000  Uiso   1.00
Cu122  Cu    0.74969   0.50008   0.02288   0.00000  Uiso   1.00
Cu123  Cu    0.74969   0.50008   0.06763   0.00000  Uiso   1.00
Cu124  Cu    0.74969   0.50008   0.11237   0.00000  Uiso   1.00
Cu125  Cu    0.74969   0.50008   0.15712   0.00000  Uiso   1.00
Cu126  Cu    0.74969   0.50008   0.20187   0.00000  Uiso   1.00
Cu127  Cu    0.74969   0.50008   0.24662   0.00000  Uiso   1.00
Cu128  Cu    0.87469   0.62508   0.04525   0.00000  Uiso   1.00
Cu129  Cu    0.87469   0.62508   0.09000   0.00000  Uiso   1.00
Cu130  Cu    0.87469   0.62508   0.13475   0.00000  Uiso   1.00
Cu131  Cu    0.87469   0.62508   0.17950   0.00000  Uiso   1.00
Cu132  Cu    0.87469   0.62508   0.22424   0.00000  Uiso   1.00
Cu133  Cu    0.99969   0.75008   0.02288   0.00000  Uiso   1.00
Cu134  Cu    0.99969   0.75008   0.06763   0.00000  Uiso   1.00
Cu135  Cu    0.99969   0.75008   0.11237   0.00000  Uiso   1.00
Cu136  Cu    0.99969   0.75008   0.15712   0.00000  Uiso   1.00
Cu137  Cu    0.99969   0.75008   0.20187   0.00000  Uiso   1.00
Cu138  Cu    0.99969   0.75008   0.24662   0.00000  Uiso   1.00
Cu139  Cu    0.12469   0.87508   0.04525   0.00000  Uiso   1.00
Cu140  Cu    0.12469   0.87508   0.09000   0.00000  Uiso   1.00
Cu141  Cu    0.12469   0.87508   0.13475   0.00000  Uiso   1.00
Cu142  Cu    0.12469   0.87508   0.17950   0.00000  Uiso   1.00
Cu143  Cu    0.12469   0.87508   0.22424   0.00000  Uiso   1.00
Cu144  Cu    0.24969   0.75008   0.02288   0.00000  Uiso   1.00
Cu145  Cu    0.24969   0.75008   0.06763   0.00000  Uiso   1.00
Cu146  Cu    0.24969   0.75008   0.11237   0.00000  Uiso   1.00
Cu147  Cu    0.24969   0.75008   0.15712   0.00000  Uiso   1.00
Cu148  Cu    0.24969   0.75008   0.20187   0.00000  Uiso   1.00
Cu149  Cu    0.24969   0.75008   0.24662   0.00000  Uiso   1.00
Cu150  Cu    0.37469   0.87508   0.04525   0.00000  Uiso   1.00
Cu151  Cu    0.37469   0.87508   0.09000   0.00000  Uiso   1.00
Cu152  Cu    0.37469   0.87508   0.13475   0.00000  Uiso   1.00
Cu153  Cu    0.37469   0.87508   0.17950   0.00000  Uiso   1.00
Cu154  Cu    0.37469   0.87508   0.22424   0.00000  Uiso   1.00
Cu155  Cu    0.49969   0.75008   0.02288   0.00000  Uiso   1.00
Cu156  Cu    0.49969   0.75008   0.06763   0.00000  Uiso   1.00
Cu157  Cu    0.49969   0.75008   0.11237   0.00000  Uiso   1.00
Cu158  Cu    0.49969   0.75008   0.15712   0.00000  Uiso   1.00
Cu159  Cu    0.49969   0.75008   0.20187   0.00000  Uiso   1.00
Cu160  Cu    0.49969   0.75008   0.24662   0.00000  Uiso   1.00
Cu161  Cu    0.62469   0.87508   0.04525   0.00000  Uiso   1.00
Cu162  Cu    0.62469   0.87508   0.09000   0.00000  Uiso   1.00
Cu163  Cu    0.62469   0.87508   0.13475   0.00000  Uiso   1.00
Cu164  Cu    0.62469   0.87508   0.17950   0.00000  Uiso   1.00
Cu165  Cu    0.62469   0.87508   0.22424   0.00000  Uiso   1.00
Cu166  Cu    0.74969   0.75008   0.02288   0.00000  Uiso   1.00
Cu167  Cu    0.74969   0.75008   0.06763   0.00000  Uiso   1.00
Cu168  Cu    0.74969   0.75008   0.11237   0.00000  Uiso   1.00
Cu169  Cu    0.74969   0.75008   0.15712   0.00000  Uiso   1.00
Cu170  Cu    0.74969   0.75008   0.20187   0.00000  Uiso   1.00
Cu171  Cu    0.74969   0.75008   0.24662   0.00000  Uiso   1.00
Cu172  Cu    0.87469   0.87508   0.04525   0.00000  Uiso   1.00
Cu173  Cu    0.87469   0.87508   0.09000   0.00000  Uiso   1.00
Cu174  Cu    0.87469   0.87508   0.13475   0.00000  Uiso   1.00
Cu175  Cu    0.87469   0.87508   0.17950   0.00000  Uiso   1.00
Cu176  Cu    0.87469   0.87508   0.22424   0.00000  Uiso   1.00
H177   H     0.97395   1.14157   0.60697   0.00000  Uiso   1.00
C178   C     0.95697   1.19697   0.59245   0.00000  Uiso   1.00
C179   C     0.96221   1.15315   0.56972   0.00000  Uiso   1.00
H180   H     0.97640   1.28602   0.59600   0.00000  Uiso   1.00
O181   O     0.85435   1.17541   0.58037   0.00000  Uiso   1.00
C182   C     0.98778   1.03049   0.56411   0.00000  Uiso   1.00
H183   H     0.98232   1.21037   0.55563   0.00000  Uiso   1.00
O184   O     0.97066   0.95248   0.58232   0.00000  Uiso   1.00
H185   H     0.93591   1.00668   0.54931   0.00000  Uiso   1.00
H186   H     1.07692   1.02471   0.55871   0.00000  Uiso   1.00
C187   C     0.93406   0.84832   0.57475   0.00000  Uiso   1.00
C188   C     0.84066   0.79692   0.58509   0.00000  Uiso   1.00
C189   C     0.98706   0.79087   0.55691   0.00000  Uiso   1.00
C190   C     0.79784   0.69583   0.57678   0.00000  Uiso   1.00
H191   H     0.79784   0.83923   0.59933   0.00000  Uiso   1.00
H192   H     1.06285   0.82671   0.54870   0.00000  Uiso   1.00
C193   C     0.94335   0.68910   0.54906   0.00000  Uiso   1.00
H194   H     0.72146   0.66004   0.58474   0.00000  Uiso   1.00
C195   C     0.84622   0.64004   0.55829   0.00000  Uiso   1.00
H196   H     0.98614   0.64779   0.53477   0.00000  Uiso   1.00
C197   C     0.78880   0.53480   0.54829   0.00000  Uiso   1.00
C198   C     0.85686   0.48202   0.52861   0.00000  Uiso   1.00
C199   C     0.78050   0.44674   0.56751   0.00000  Uiso   1.00
C200   C     0.67161   0.56649   0.53905   0.00000  Uiso   1.00
H201   H     0.86897   0.54138   0.51443   0.00000  Uiso   1.00
H202   H     0.81267   0.40693   0.52186   0.00000  Uiso   1.00
H203   H     0.94122   0.45371   0.53435   0.00000  Uiso   1.00
H204   H     0.86391   0.43161   0.57537   0.00000  Uiso   1.00
H205   H     0.75037   0.36405   0.56120   0.00000  Uiso   1.00
H206   H     0.72226   0.47445   0.58099   0.00000  Uiso   1.00
C207   C     0.65385   0.67199   0.52897   0.00000  Uiso   1.00
C208   C     0.57788   0.49452   0.54009   0.00000  Uiso   1.00
H209   H     0.72550   0.73100   0.52734   0.00000  Uiso   1.00
C210   C     0.54852   0.70593   0.52119   0.00000  Uiso   1.00
C211   C     0.47148   0.52638   0.53227   0.00000  Uiso   1.00
H212   H     0.58757   0.40985   0.54765   0.00000  Uiso   1.00
H213   H     0.53831   0.79077   0.51363   0.00000  Uiso   1.00
C214   C     0.45460   0.63397   0.52280   0.00000  Uiso   1.00
H215   H     0.40130   0.46569   0.53408   0.00000  Uiso   1.00
O216   O     0.35199   0.67346   0.51484   0.00000  Uiso   1.00
C217   C     0.25676   0.59911   0.51528   0.00000  Uiso   1.00
H218   H     0.23153   0.58492   0.53305   0.00000  Uiso   1.00
H219   H     0.28064   0.51620   0.50809   0.00000  Uiso   1.00
C220   C     0.15528   0.64161   0.50192   0.00000  Uiso   1.00
C221   C     0.15906   0.73657   0.48652   0.00000  Uiso   1.00
H222   H     0.09076   0.57560   0.49940   0.00000  Uiso   1.00
O223   O     0.11012   0.75072   0.50840   0.00000  Uiso   1.00
H224   H     0.10048   0.74134   0.47215   0.00000  Uiso   1.00
H225   H     0.23833   0.78253   0.48336   0.00000  Uiso   1.00
H226   H     0.09735   1.37639   0.31738   0.00000  Uiso   1.00
C227   C     0.16736   1.43805   0.31860   0.00000  Uiso   1.00
C228   C     0.12846   1.53630   0.33520   0.00000  Uiso   1.00
H229   H     0.17859   1.47272   0.30135   0.00000  Uiso   1.00
O230   O     0.11380   1.49420   0.35775   0.00000  Uiso   1.00
C231   C     0.01763   1.59601   0.32857   0.00000  Uiso   1.00
H232   H     0.19551   1.60185   0.33572   0.00000  Uiso   1.00
O233   O    -0.06155   1.53348   0.31497   0.00000  Uiso   1.00
H234   H    -0.02464   1.62439   0.34423   0.00000  Uiso   1.00
H235   H     0.03672   1.67408   0.31902   0.00000  Uiso   1.00
C236   C    -0.10495   1.43256   0.32305   0.00000  Uiso   1.00
C237   C    -0.11102   1.40362   0.34598   0.00000  Uiso   1.00
C238   C    -0.14305   1.35255   0.30727   0.00000  Uiso   1.00
C239   C    -0.14614   1.29606   0.35240   0.00000  Uiso   1.00
H240   H    -0.08677   1.46435   0.35925   0.00000  Uiso   1.00
H241   H    -0.14123   1.37358   0.28911   0.00000  Uiso   1.00
C242   C    -0.17976   1.24629   0.31408   0.00000  Uiso   1.00
H243   H    -0.14565   1.27480   0.37052   0.00000  Uiso   1.00
C244   C    -0.18036   1.21385   0.33681   0.00000  Uiso   1.00
H245   H    -0.20694   1.18603   0.30097   0.00000  Uiso   1.00
C246   C    -0.21438   1.09462   0.34470   0.00000  Uiso   1.00
C247   C    -0.30097   1.10912   0.36414   0.00000  Uiso   1.00
C248   C    -0.27517   1.02674   0.32586   0.00000  Uiso   1.00
C249   C    -0.11075   1.02429   0.35172   0.00000  Uiso   1.00
H250   H    -0.34092   1.02735   0.36832   0.00000  Uiso   1.00
H251   H    -0.36959   1.16715   0.35901   0.00000  Uiso   1.00
H252   H    -0.26380   1.14323   0.37980   0.00000  Uiso   1.00
H253   H    -0.30470   0.94423   0.33241   0.00000  Uiso   1.00
H254   H    -0.22025   1.00859   0.31120   0.00000  Uiso   1.00
H255   H    -0.35065   1.07247   0.31968   0.00000  Uiso   1.00
C256   C    -0.01033   1.02980   0.33927   0.00000  Uiso   1.00
C257   C    -0.11168   0.94810   0.36979   0.00000  Uiso   1.00
H258   H    -0.00585   1.08728   0.32461   0.00000  Uiso   1.00
C259   C     0.08414   0.96459   0.34441   0.00000  Uiso   1.00
C260   C    -0.01798   0.88275   0.37539   0.00000  Uiso   1.00
H261   H    -0.18918   0.93865   0.37990   0.00000  Uiso   1.00
H262   H     0.15908   0.97160   0.33341   0.00000  Uiso   1.00
C263   C     0.08259   0.89018   0.36289   0.00000  Uiso   1.00
H264   H    -0.02267   0.82459   0.38991   0.00000  Uiso   1.00
O265   O     0.17333   0.82185   0.36868   0.00000  Uiso   1.00
C266   C     0.28215   0.87597   0.36856   0.00000  Uiso   1.00
H267   H     0.30004   0.90496   0.38596   0.00000  Uiso   1.00
H268   H     0.28133   0.95314   0.35813   0.00000  Uiso   1.00
C269   C     0.37486   0.79891   0.35972   0.00000  Uiso   1.00
C270   C     0.42105   0.71358   0.37842   0.00000  Uiso   1.00
H271   H     0.33719   0.74940   0.34569   0.00000  Uiso   1.00
O272   O     0.46296   0.86932   0.35044   0.00000  Uiso   1.00
H273   H     0.34990   0.66193   0.38488   0.00000  Uiso   1.00
H274   H     0.45119   0.76381   0.39296   0.00000  Uiso   1.00
H275   H     0.52128   0.81628   0.34646   0.00000  Uiso   1.00
H276   H     0.17216   1.43878   0.35989   0.00000  Uiso   1.00
H277   H     0.63629  -0.47086   0.86601   0.00000  Uiso   1.00
C278   C     0.72253  -0.46987   0.85868   0.00000  Uiso   1.00
C279   C     0.71709  -0.49035   0.83250   0.00000  Uiso   1.00
H280   H     0.76762  -0.54178   0.86653   0.00000  Uiso   1.00
O281   O     0.82705  -0.47883   0.82246   0.00000  Uiso   1.00
C282   C     0.63072  -0.41641   0.82102   0.00000  Uiso   1.00
H283   H     0.69201  -0.57910   0.82960   0.00000  Uiso   1.00
O284   O     0.65167  -0.29856   0.82477   0.00000  Uiso   1.00
H285   H     0.62759  -0.43787   0.80283   0.00000  Uiso   1.00
H286   H     0.54577  -0.43555   0.82775   0.00000  Uiso   1.00
C287   C     0.65259  -0.23437   0.80532   0.00000  Uiso   1.00
C288   C     0.59233  -0.13260   0.80492   0.00000  Uiso   1.00
C289   C     0.71392  -0.26495   0.78596   0.00000  Uiso   1.00
C290   C     0.59290  -0.06514   0.78577   0.00000  Uiso   1.00
H291   H     0.54445  -0.10607   0.81999   0.00000  Uiso   1.00
H292   H     0.76417  -0.34357   0.78593   0.00000  Uiso   1.00
C293   C     0.71235  -0.19651   0.76684   0.00000  Uiso   1.00
H294   H     0.54522   0.01495   0.78606   0.00000  Uiso   1.00
C295   C     0.65216  -0.09468   0.76618   0.00000  Uiso   1.00
H296   H     0.76036  -0.22401   0.75187   0.00000  Uiso   1.00
C297   C     0.64939  -0.01481   0.74580   0.00000  Uiso   1.00
C298   C     0.72029  -0.06024   0.72570   0.00000  Uiso   1.00
C299   C     0.52552  -0.00872   0.73717   0.00000  Uiso   1.00
C300   C     0.69441   0.10184   0.75301   0.00000  Uiso   1.00
H301   H     0.71969   0.00113   0.71167   0.00000  Uiso   1.00
H302   H     0.68350  -0.13945   0.71912   0.00000  Uiso   1.00
H303   H     0.80961  -0.07778   0.72979   0.00000  Uiso   1.00
H304   H     0.49852  -0.09156   0.73037   0.00000  Uiso   1.00
H305   H     0.51733   0.05354   0.72335   0.00000  Uiso   1.00
H306   H     0.46361   0.01452   0.75031   0.00000  Uiso   1.00
C307   C     0.62294   0.18910   0.76025   0.00000  Uiso   1.00
C308   C     0.81066   0.12395   0.75388   0.00000  Uiso   1.00
H309   H     0.53072   0.17652   0.75995   0.00000  Uiso   1.00
C310   C     0.66417   0.29171   0.76822   0.00000  Uiso   1.00
C311   C     0.85390   0.22639   0.76146   0.00000  Uiso   1.00
H312   H     0.87085   0.05808   0.74851   0.00000  Uiso   1.00
H313   H     0.60496   0.35796   0.77394   0.00000  Uiso   1.00
C314   C     0.78077   0.31203   0.76887   0.00000  Uiso   1.00
H315   H     0.94625   0.23979   0.76190   0.00000  Uiso   1.00
O316   O     0.82210   0.41401   0.77658   0.00000  Uiso   1.00
C317   C     0.86123   0.48087   0.75799   0.00000  Uiso   1.00
H318   H     0.79480   0.54341   0.75391   0.00000  Uiso   1.00
H319   H     0.87257   0.42781   0.74272   0.00000  Uiso   1.00
C320   C     0.97177   0.54044   0.76216   0.00000  Uiso   1.00
C321   C     1.00000   0.60607   0.73958   0.00000  Uiso   1.00
H322   H     0.96256   0.60136   0.77629   0.00000  Uiso   1.00
O323   O     1.05921   0.46081   0.76784   0.00000  Uiso   1.00
H324   H     0.92951   0.66572   0.73623   0.00000  Uiso   1.00
H325   H     0.99646   0.54401   0.72557   0.00000  Uiso   1.00
H326   H     1.03330   0.42613   0.78158   0.00000  Uiso   1.00
H327   H     0.86243  -0.42169   0.83147   0.00000  Uiso   1.00
H328   H     0.63964  -0.26080   0.94957   0.00000  Uiso   1.00
C329   C     0.57215  -0.19844   0.94596   0.00000  Uiso   1.00
C330   C     0.62085  -0.07298   0.94817   0.00000  Uiso   1.00
H331   H     0.50621  -0.20951   0.95901   0.00000  Uiso   1.00
O332   O     0.52750   0.00538   0.94722   0.00000  Uiso   1.00
C333   C     0.71165  -0.04756   0.93094   0.00000  Uiso   1.00
H334   H     0.65983  -0.06647   0.96517   0.00000  Uiso   1.00
O335   O     0.67061  -0.05809   0.90829   0.00000  Uiso   1.00
H336   H     0.74349   0.03913   0.93364   0.00000  Uiso   1.00
H337   H     0.78372  -0.10605   0.93330   0.00000  Uiso   1.00
C338   C     0.74293  -0.02825   0.89096   0.00000  Uiso   1.00
C339   C     0.70751  -0.04915   0.86874   0.00000  Uiso   1.00
C340   C     0.84935   0.02207   0.89406   0.00000  Uiso   1.00
C341   C     0.77431  -0.01840   0.85048   0.00000  Uiso   1.00
H342   H     0.62484  -0.08984   0.86574   0.00000  Uiso   1.00
H343   H     0.88396   0.03905   0.91102   0.00000  Uiso   1.00
C344   C     0.91465   0.05189   0.87546   0.00000  Uiso   1.00
H345   H     0.74264  -0.03690   0.83340   0.00000  Uiso   1.00
C346   C     0.87864   0.03554   0.85319   0.00000  Uiso   1.00
H347   H     0.99781   0.09138   0.87842   0.00000  Uiso   1.00
C348   C     0.95406   0.07000   0.83318   0.00000  Uiso   1.00
C349   C     1.05662  -0.01101   0.83443   0.00000  Uiso   1.00
C350   C     0.89142   0.05294   0.81042   0.00000  Uiso   1.00
C351   C     0.99633   0.19340   0.83334   0.00000  Uiso   1.00
H352   H     1.11270   0.00014   0.81979   0.00000  Uiso   1.00
H353   H     1.02914  -0.10042   0.83443   0.00000  Uiso   1.00
H354   H     1.10832   0.00245   0.84976   0.00000  Uiso   1.00
H355   H     0.86819  -0.03658   0.80770   0.00000  Uiso   1.00
H356   H     0.94481   0.07730   0.79594   0.00000  Uiso   1.00
H357   H     0.81352   0.10438   0.80937   0.00000  Uiso   1.00
C358   C     0.95944   0.27538   0.84870   0.00000  Uiso   1.00
C359   C     1.07533   0.22975   0.81727   0.00000  Uiso   1.00
H360   H     0.89360   0.25342   0.86115   0.00000  Uiso   1.00
C361   C     1.00256   0.38501   0.84894   0.00000  Uiso   1.00
C362   C     1.11781   0.33923   0.81687   0.00000  Uiso   1.00
H363   H     1.10603   0.16910   0.80454   0.00000  Uiso   1.00
H364   H     0.96950   0.44487   0.86160   0.00000  Uiso   1.00
C365   C     1.08380   0.41894   0.83303   0.00000  Uiso   1.00
H366   H     1.18154   0.36274   0.80408   0.00000  Uiso   1.00
O367   O     1.13110   0.52595   0.83221   0.00000  Uiso   1.00
C368   C     1.12276   0.59348   0.85225   0.00000  Uiso   1.00
H369   H     1.13393   0.54015   0.86744   0.00000  Uiso   1.00
H370   H     1.03745   0.63121   0.85314   0.00000  Uiso   1.00
C371   C     1.21319   0.68552   0.85244   0.00000  Uiso   1.00
C372   C     1.33557   0.63666   0.84640   0.00000  Uiso   1.00
H373   H     1.19210   0.74778   0.83920   0.00000  Uiso   1.00
O374   O     1.21437   0.74820   0.87323   0.00000  Uiso   1.00
H375   H     1.39772   0.70633   0.84711   0.00000  Uiso   1.00
H376   H     1.33629   0.60656   0.82869   0.00000  Uiso   1.00
H377   H     1.25922   0.70224   0.88325   0.00000  Uiso   1.00
H378   H     0.55983   0.08036   0.94666   0.00000  Uiso   1.00
H379   H     1.13372  -0.00950   0.62648   0.00000  Uiso   1.00
C380   C     1.22453  -0.01479   0.63035   0.00000  Uiso   1.00
C381   C     1.28928   0.08484   0.63629   0.00000  Uiso   1.00
H382   H     1.26533  -0.08662   0.62183   0.00000  Uiso   1.00
O383   O     1.25647   0.00304   0.65335   0.00000  Uiso   1.00
C384   C     1.24002   0.20324   0.63893   0.00000  Uiso   1.00
H385   H     1.38065   0.08624   0.63272   0.00000  Uiso   1.00
O386   O     1.11975   0.21010   0.63681   0.00000  Uiso   1.00
H387   H     1.26645   0.23584   0.65560   0.00000  Uiso   1.00
H388   H     1.27889   0.25812   0.62595   0.00000  Uiso   1.00
C389   C     1.06557   0.30674   0.64435   0.00000  Uiso   1.00
C390   C     1.12100   0.40304   0.65267   0.00000  Uiso   1.00
C391   C     0.94702   0.30901   0.64371   0.00000  Uiso   1.00
C392   C     1.05906   0.49513   0.66051   0.00000  Uiso   1.00
H393   H     1.21398   0.40808   0.65354   0.00000  Uiso   1.00
H394   H     0.90026   0.23416   0.63769   0.00000  Uiso   1.00
C395   C     0.88714   0.40295   0.65101   0.00000  Uiso   1.00
H396   H     1.10693   0.56770   0.66727   0.00000  Uiso   1.00
C397   C     0.94072   0.49814   0.66006   0.00000  Uiso   1.00
H398   H     0.79392   0.40103   0.65034   0.00000  Uiso   1.00
C399   C     0.86947   0.59847   0.66854   0.00000  Uiso   1.00
C400   C     0.94615   0.69278   0.67832   0.00000  Uiso   1.00
C401   C     0.80605   0.64547   0.64764   0.00000  Uiso   1.00
C402   C     0.78303   0.56710   0.68699   0.00000  Uiso   1.00
H403   H     1.00592   0.72428   0.66541   0.00000  Uiso   1.00
H404   H     0.99618   0.66315   0.69290   0.00000  Uiso   1.00
H405   H     0.89634   0.76646   0.68404   0.00000  Uiso   1.00
H406   H     0.74565   0.58406   0.64041   0.00000  Uiso   1.00
H407   H     0.86605   0.66898   0.63411   0.00000  Uiso   1.00
H408   H     0.75774   0.72246   0.65184   0.00000  Uiso   1.00
C409   C     0.70541   0.64738   0.69484   0.00000  Uiso   1.00
C410   C     0.77683   0.46018   0.69703   0.00000  Uiso   1.00
H411   H     0.70750   0.73322   0.68754   0.00000  Uiso   1.00
C412   C     0.62650   0.62432   0.71164   0.00000  Uiso   1.00
C413   C     0.69618   0.43400   0.71328   0.00000  Uiso   1.00
H414   H     0.83750   0.39383   0.69214   0.00000  Uiso   1.00
H415   H     0.56936   0.69305   0.71693   0.00000  Uiso   1.00
C416   C     0.61993   0.51587   0.72120   0.00000  Uiso   1.00
H417   H     0.69386   0.34785   0.72049   0.00000  Uiso   1.00
O418   O     0.54384   0.48501   0.73788   0.00000  Uiso   1.00
C419   C     0.47713   0.57295   0.74797   0.00000  Uiso   1.00
H420   H     0.43385   0.62144   0.73461   0.00000  Uiso   1.00
H421   H     0.53339   0.63176   0.75708   0.00000  Uiso   1.00
C422   C     0.39100   0.52352   0.76371   0.00000  Uiso   1.00
C423   C     0.33416   0.58761   0.78104   0.00000  Uiso   1.00
H424   H     0.34835   0.44962   0.75629   0.00000  Uiso   1.00
O425   O     0.42361   0.51170   0.78709   0.00000  Uiso   1.00
H426   H     0.24888   0.56384   0.78670   0.00000  Uiso   1.00
H427   H     0.35144   0.67821   0.78345   0.00000  Uiso   1.00
H428   H     0.74493   0.82591   0.48165   0.00000  Uiso   1.00
C429   C     0.80364   0.75475   0.47930   0.00000  Uiso   1.00
C430   C     0.76429   0.64312   0.47315   0.00000  Uiso   1.00
H431   H     0.88113   0.76472   0.48939   0.00000  Uiso   1.00
O432   O     0.81866   0.71508   0.45663   0.00000  Uiso   1.00
C433   C     0.64202   0.60788   0.46894   0.00000  Uiso   1.00
H434   H     0.81557   0.56932   0.47808   0.00000  Uiso   1.00
O435   O     0.56155   0.69664   0.46537   0.00000  Uiso   1.00
H436   H     0.64086   0.54988   0.45425   0.00000  Uiso   1.00
H437   H     0.61634   0.55779   0.48386   0.00000  Uiso   1.00
C438   C     0.45706   0.66027   0.45770   0.00000  Uiso   1.00
C439   C     0.39686   0.72820   0.44246   0.00000  Uiso   1.00
C440   C     0.40663   0.55841   0.46451   0.00000  Uiso   1.00
C441   C     0.29509   0.69246   0.43316   0.00000  Uiso   1.00
H442   H     0.43243   0.80999   0.43711   0.00000  Uiso   1.00
H443   H     0.44723   0.50350   0.47719   0.00000  Uiso   1.00
C444   C     0.30372   0.52511   0.45530   0.00000  Uiso   1.00
H445   H     0.25362   0.74791   0.42068   0.00000  Uiso   1.00
C446   C     0.24668   0.58840   0.43886   0.00000  Uiso   1.00
H447   H     0.26729   0.44372   0.46066   0.00000  Uiso   1.00
C448   C     0.14400   0.53769   0.42649   0.00000  Uiso   1.00
C449   C     0.05563   0.49892   0.44425   0.00000  Uiso   1.00
C450   C     0.08674   0.62576   0.41088   0.00000  Uiso   1.00
C451   C     0.18093   0.43883   0.41127   0.00000  Uiso   1.00
H452   H     0.08574   0.42907   0.45505   0.00000  Uiso   1.00
H453   H    -0.02318   0.46983   0.43605   0.00000  Uiso   1.00
H454   H     0.03159   0.56981   0.45543   0.00000  Uiso   1.00
H455   H     0.01161   0.58932   0.40251   0.00000  Uiso   1.00
H456   H     0.14338   0.65519   0.39724   0.00000  Uiso   1.00
H457   H     0.05801   0.70044   0.42053   0.00000  Uiso   1.00
C458   C     0.29497   0.41850   0.40636   0.00000  Uiso   1.00
C459   C     0.10295   0.36599   0.40104   0.00000  Uiso   1.00
H460   H     0.36121   0.47303   0.41363   0.00000  Uiso   1.00
C461   C     0.33041   0.33173   0.39226   0.00000  Uiso   1.00
C462   C     0.13642   0.27961   0.38654   0.00000  Uiso   1.00
H463   H     0.01184   0.37899   0.40407   0.00000  Uiso   1.00
H464   H     0.42218   0.32030   0.38984   0.00000  Uiso   1.00
C465   C     0.25102   0.26226   0.38143   0.00000  Uiso   1.00
H466   H     0.07206   0.22528   0.37846   0.00000  Uiso   1.00
O467   O     0.27963   0.17886   0.36605   0.00000  Uiso   1.00
C468   C     0.38509   0.19200   0.35437   0.00000  Uiso   1.00
H469   H     0.44523   0.12938   0.36119   0.00000  Uiso   1.00
H470   H     0.42217   0.27641   0.35718   0.00000  Uiso   1.00
C471   C     0.37481   0.17762   0.32912   0.00000  Uiso   1.00
C472   C     0.27277   0.26105   0.31776   0.00000  Uiso   1.00
H473   H     0.45727   0.20246   0.32165   0.00000  Uiso   1.00
O474   O     0.35050   0.06342   0.32232   0.00000  Uiso   1.00
H475   H     0.19258   0.21774   0.32216   0.00000  Uiso   1.00
H476   H     0.28000   0.25655   0.29913   0.00000  Uiso   1.00
H477   H     0.40212   0.01423   0.33011   0.00000  Uiso   1.00
H478   H     1.26102   0.30531   0.73096   0.00000  Uiso   1.00
C479   C     1.31342   0.27311   0.71695   0.00000  Uiso   1.00
C480   C     1.26045   0.15941   0.70773   0.00000  Uiso   1.00
H481   H     1.39686   0.25350   0.72456   0.00000  Uiso   1.00
O482   O     1.33243   0.11642   0.69015   0.00000  Uiso   1.00
C483   C     1.13931   0.17025   0.70023   0.00000  Uiso   1.00
H484   H     1.26139   0.09737   0.72182   0.00000  Uiso   1.00
O485   O     1.10157   0.06743   0.68983   0.00000  Uiso   1.00
H486   H     1.08607   0.18931   0.71510   0.00000  Uiso   1.00
H487   H     1.12913   0.24057   0.68811   0.00000  Uiso   1.00
C488   C     0.99240   0.06459   0.68146   0.00000  Uiso   1.00
C489   C     0.96520  -0.01877   0.66548   0.00000  Uiso   1.00
C490   C     0.90633   0.13906   0.68813   0.00000  Uiso   1.00
C491   C     0.85705  -0.02716   0.65644   0.00000  Uiso   1.00
H492   H     1.03168  -0.07808   0.65992   0.00000  Uiso   1.00
H493   H     0.92173   0.20595   0.70072   0.00000  Uiso   1.00
C494   C     0.79862   0.12888   0.67893   0.00000  Uiso   1.00
H495   H     0.84036  -0.09342   0.64379   0.00000  Uiso   1.00
C496   C     0.77028   0.04605   0.66299   0.00000  Uiso   1.00
H497   H     0.73242   0.18845   0.68450   0.00000  Uiso   1.00
C498   C     0.64940   0.04073   0.65361   0.00000  Uiso   1.00
C499   C     0.63497  -0.04693   0.63432   0.00000  Uiso   1.00
C500   C     0.57048   0.00154   0.67295   0.00000  Uiso   1.00
C501   C     0.61802   0.15777   0.64441   0.00000  Uiso   1.00
H502   H     0.65091  -0.13358   0.64052   0.00000  Uiso   1.00
H503   H     0.69139  -0.03235   0.61976   0.00000  Uiso   1.00
H504   H     0.54720  -0.04608   0.62788   0.00000  Uiso   1.00
H505   H     0.59550  -0.08313   0.67910   0.00000  Uiso   1.00
H506   H     0.48221  -0.00529   0.66698   0.00000  Uiso   1.00
H507   H     0.57126   0.05902   0.68763   0.00000  Uiso   1.00
C508   C     0.67257   0.19846   0.62513   0.00000  Uiso   1.00
C509   C     0.54115   0.23132   0.65474   0.00000  Uiso   1.00
H510   H     0.73508   0.14434   0.61649   0.00000  Uiso   1.00
C511   C     0.65267   0.30587   0.61669   0.00000  Uiso   1.00
C512   C     0.51943   0.33945   0.64648   0.00000  Uiso   1.00
H513   H     0.49636   0.20330   0.67007   0.00000  Uiso   1.00
H514   H     0.69968   0.33282   0.60159   0.00000  Uiso   1.00
C515   C     0.57602   0.37945   0.62723   0.00000  Uiso   1.00
H516   H     0.45776   0.39232   0.65554   0.00000  Uiso   1.00
O517   O     0.56128   0.48603   0.61801   0.00000  Uiso   1.00
C518   C     0.48301   0.56166   0.62857   0.00000  Uiso   1.00
H519   H     0.51752   0.58702   0.64518   0.00000  Uiso   1.00
H520   H     0.40187   0.51763   0.63161   0.00000  Uiso   1.00
C521   C     0.45531   0.66744   0.61499   0.00000  Uiso   1.00
C522   C     0.47288   0.67883   0.59092   0.00000  Uiso   1.00
H523   H     0.38924   0.71859   0.62322   0.00000  Uiso   1.00
O524   O     0.54919   0.73271   0.60631   0.00000  Uiso   1.00
H525   H     0.41871   0.73461   0.58076   0.00000  Uiso   1.00
H526   H     0.50829   0.60939   0.58083   0.00000  Uiso   1.00
H527   H     1.28791   0.06128   0.68210   0.00000  Uiso   1.00
H528   H     0.60332   0.49769   0.38164   0.00000  Uiso   1.00
C529   C     0.58320   0.58504   0.38705   0.00000  Uiso   1.00
C530   C     0.70671   0.64433   0.39223   0.00000  Uiso   1.00
H531   H     0.53749   0.57532   0.40326   0.00000  Uiso   1.00
O532   O     0.77572   0.55766   0.40229   0.00000  Uiso   1.00
C533   C     0.69960   0.74608   0.40772   0.00000  Uiso   1.00
H534   H     0.74450   0.67030   0.37589   0.00000  Uiso   1.00
O535   O     0.64952   0.84312   0.39726   0.00000  Uiso   1.00
H536   H     0.65174   0.72055   0.42295   0.00000  Uiso   1.00
H537   H     0.78584   0.76902   0.41331   0.00000  Uiso   1.00
C538   C     0.59772   0.91663   0.41224   0.00000  Uiso   1.00
C539   C     0.62682   0.92497   0.43518   0.00000  Uiso   1.00
C540   C     0.50983   0.98568   0.40434   0.00000  Uiso   1.00
C541   C     0.56254   0.99094   0.44978   0.00000  Uiso   1.00
H542   H     0.69888   0.87732   0.44220   0.00000  Uiso   1.00
H543   H     0.48719   0.98424   0.38628   0.00000  Uiso   1.00
C544   C     0.44727   1.05174   0.41912   0.00000  Uiso   1.00
H545   H     0.58575   0.99162   0.46782   0.00000  Uiso   1.00
C546   C     0.46887   1.05286   0.44235   0.00000  Uiso   1.00
H547   H     0.37588   1.10185   0.41245   0.00000  Uiso   1.00
C548   C     0.39131   1.11931   0.45822   0.00000  Uiso   1.00
C549   C     0.40334   1.08071   0.48310   0.00000  Uiso   1.00
C550   C     0.42871   1.24457   0.45692   0.00000  Uiso   1.00
C551   C     0.26688   1.10053   0.45172   0.00000  Uiso   1.00
H552   H     0.38598   0.98971   0.48557   0.00000  Uiso   1.00
H553   H     0.34499   1.12839   0.49417   0.00000  Uiso   1.00
H554   H     0.48950   1.09735   0.48941   0.00000  Uiso   1.00
H555   H     0.41854   1.28111   0.43988   0.00000  Uiso   1.00
H556   H     0.51876   1.25357   0.46164   0.00000  Uiso   1.00
H557   H     0.37975   1.29654   0.46895   0.00000  Uiso   1.00
C558   C     0.22207   0.99099   0.45116   0.00000  Uiso   1.00
C559   C     0.19260   1.18801   0.44618   0.00000  Uiso   1.00
H560   H     0.27834   0.91957   0.45524   0.00000  Uiso   1.00
C561   C     0.10950   0.96972   0.44593   0.00000  Uiso   1.00
C562   C     0.07969   1.16876   0.44084   0.00000  Uiso   1.00
H563   H     0.22375   1.27563   0.44590   0.00000  Uiso   1.00
H564   H     0.07747   0.88211   0.44577   0.00000  Uiso   1.00
C565   C     0.03550   1.05868   0.44073   0.00000  Uiso   1.00
H566   H     0.02562   1.24221   0.43709   0.00000  Uiso   1.00
O567   O    -0.07676   1.03400   0.43638   0.00000  Uiso   1.00
C568   C    -0.13823   1.11079   0.42211   0.00000  Uiso   1.00
H569   H    -0.19094   1.05843   0.41080   0.00000  Uiso   1.00
H570   H    -0.08027   1.15884   0.41108   0.00000  Uiso   1.00
C571   C    -0.21391   1.18754   0.43551   0.00000  Uiso   1.00
C572   C    -0.25564   1.29491   0.42747   0.00000  Uiso   1.00
H573   H    -0.26458   1.13981   0.44784   0.00000  Uiso   1.00
O574   O    -0.16704   1.29211   0.44400   0.00000  Uiso   1.00
H575   H    -0.33763   1.32796   0.43322   0.00000  Uiso   1.00
H576   H    -0.23239   1.32752   0.41070   0.00000  Uiso   1.00
H577   H     0.84960   0.58911   0.40418   0.00000  Uiso   1.00
H578   H     0.20863   0.72954   0.58747   0.00000  Uiso   1.00
C579   C     0.14920   0.70975   0.60119   0.00000  Uiso   1.00
C580   C     0.10172   0.59791   0.60389   0.00000  Uiso   1.00
H581   H     0.10115   0.78441   0.60670   0.00000  Uiso   1.00
O582   O     0.19010   0.63787   0.61882   0.00000  Uiso   1.00
C583   C     0.13073   0.49543   0.58948   0.00000  Uiso   1.00
H584   H     0.01808   0.58918   0.61191   0.00000  Uiso   1.00
O585   O     0.23584   0.50209   0.57753   0.00000  Uiso   1.00
H586   H     0.13067   0.42020   0.60064   0.00000  Uiso   1.00
H587   H     0.06166   0.48343   0.57713   0.00000  Uiso   1.00
C588   C     0.27761   0.39614   0.57236   0.00000  Uiso   1.00
C589   C     0.21522   0.31629   0.56005   0.00000  Uiso   1.00
C590   C     0.38703   0.36650   0.57920   0.00000  Uiso   1.00
C591   C     0.26038   0.20982   0.55568   0.00000  Uiso   1.00
H592   H     0.13029   0.33759   0.55363   0.00000  Uiso   1.00
H593   H     0.43894   0.42822   0.58847   0.00000  Uiso   1.00
C594   C     0.43001   0.25951   0.57478   0.00000  Uiso   1.00
H595   H     0.20931   0.14908   0.54599   0.00000  Uiso   1.00
C596   C     0.36782   0.17748   0.56314   0.00000  Uiso   1.00
H597   H     0.51598   0.23810   0.58066   0.00000  Uiso   1.00
C598   C     0.41799   0.05889   0.55953   0.00000  Uiso   1.00
C599   C     0.43358   0.00918   0.58353   0.00000  Uiso   1.00
C600   C     0.33819  -0.02024   0.54605   0.00000  Uiso   1.00
C601   C     0.53056   0.06111   0.54667   0.00000  Uiso   1.00
H602   H     0.49771   0.05507   0.59354   0.00000  Uiso   1.00
H603   H     0.45915  -0.08046   0.58304   0.00000  Uiso   1.00
H604   H     0.35304   0.01253   0.59291   0.00000  Uiso   1.00
H605   H     0.37608  -0.10515   0.54396   0.00000  Uiso   1.00
H606   H     0.31941   0.01224   0.52897   0.00000  Uiso   1.00
H607   H     0.25719  -0.03260   0.55500   0.00000  Uiso   1.00
C608   C     0.61003  -0.02575   0.54888   0.00000  Uiso   1.00
C609   C     0.55723   0.14761   0.53144   0.00000  Uiso   1.00
H610   H     0.59363  -0.09684   0.56047   0.00000  Uiso   1.00
C611   C     0.71037  -0.02597   0.53675   0.00000  Uiso   1.00
C612   C     0.65752   0.14921   0.51913   0.00000  Uiso   1.00
H613   H     0.49588   0.21672   0.52886   0.00000  Uiso   1.00
H614   H     0.77123  -0.09550   0.53929   0.00000  Uiso   1.00
C615   C     0.73653   0.06152   0.52165   0.00000  Uiso   1.00
H616   H     0.67198   0.21949   0.50724   0.00000  Uiso   1.00
O617   O     0.83790   0.05526   0.51010   0.00000  Uiso   1.00
C618   C     0.87956   0.15649   0.49986   0.00000  Uiso   1.00
H619   H     0.85715   0.23050   0.51033   0.00000  Uiso   1.00
H620   H     0.83836   0.16704   0.48326   0.00000  Uiso   1.00
C621   C     1.00708   0.15794   0.49664   0.00000  Uiso   1.00
C622   C     1.07982   0.06355   0.50237   0.00000  Uiso   1.00
H623   H     1.03580   0.22225   0.48451   0.00000  Uiso   1.00
O624   O     1.07042   0.15693   0.51759   0.00000  Uiso   1.00
H625   H     1.16241   0.05238   0.49424   0.00000  Uiso   1.00
H626   H     1.04434  -0.01739   0.50819   0.00000  Uiso   1.00
H627   H     0.22076  -0.21736   0.75138   0.00000  Uiso   1.00
C628   C     0.13113  -0.24224   0.75362   0.00000  Uiso   1.00
C629   C     0.05534  -0.13322   0.75164   0.00000  Uiso   1.00
H630   H     0.12481  -0.27421   0.77118   0.00000  Uiso   1.00
O631   O     0.05522  -0.08465   0.72944   0.00000  Uiso   1.00
C632   C     0.10108  -0.04559   0.76766   0.00000  Uiso   1.00
H633   H    -0.03297  -0.15459   0.75632   0.00000  Uiso   1.00
O634   O     0.21703  -0.02101   0.76242   0.00000  Uiso   1.00
H635   H     0.05210   0.03363   0.76616   0.00000  Uiso   1.00
H636   H     0.09309  -0.07511   0.78530   0.00000  Uiso   1.00
C637   C     0.27130   0.03550   0.77964   0.00000  Uiso   1.00
C638   C     0.30204  -0.01898   0.79976   0.00000  Uiso   1.00
C639   C     0.30124   0.14927   0.77691   0.00000  Uiso   1.00
C640   C     0.35888   0.04037   0.81656   0.00000  Uiso   1.00
H641   H     0.28146  -0.10907   0.80232   0.00000  Uiso   1.00
H642   H     0.27843   0.19368   0.76120   0.00000  Uiso   1.00
C643   C     0.36031   0.20614   0.79370   0.00000  Uiso   1.00
H644   H     0.38143  -0.00353   0.83239   0.00000  Uiso   1.00
C645   C     0.39063   0.15371   0.81399   0.00000  Uiso   1.00
H646   H     0.38419   0.29494   0.79067   0.00000  Uiso   1.00
C647   C     0.46011   0.21331   0.83234   0.00000  Uiso   1.00
C648   C     0.58367   0.17406   0.82887   0.00000  Uiso   1.00
C649   C     0.45702   0.34315   0.82978   0.00000  Uiso   1.00
C650   C     0.41624   0.18772   0.85620   0.00000  Uiso   1.00
H651   H     0.61285   0.19230   0.81150   0.00000  Uiso   1.00
H652   H     0.59330   0.08241   0.83162   0.00000  Uiso   1.00
H653   H     0.64250   0.21841   0.84036   0.00000  Uiso   1.00
H654   H     0.37014   0.37718   0.82925   0.00000  Uiso   1.00
H655   H     0.50063   0.36982   0.81416   0.00000  Uiso   1.00
H656   H     0.50196   0.38395   0.84397   0.00000  Uiso   1.00
C657   C     0.30112   0.19901   0.86119   0.00000  Uiso   1.00
C658   C     0.48663   0.15546   0.87404   0.00000  Uiso   1.00
H659   H     0.24330   0.22518   0.84758   0.00000  Uiso   1.00
C660   C     0.25710   0.17862   0.88258   0.00000  Uiso   1.00
C661   C     0.44457   0.13389   0.89551   0.00000  Uiso   1.00
H662   H     0.57838   0.14666   0.87130   0.00000  Uiso   1.00
H663   H     0.16585   0.19095   0.88559   0.00000  Uiso   1.00
C664   C     0.32880   0.14444   0.90018   0.00000  Uiso   1.00
H665   H     0.50331   0.10679   0.90893   0.00000  Uiso   1.00
O666   O     0.29024   0.12504   0.92185   0.00000  Uiso   1.00
C667   C     0.20216   0.04178   0.92334   0.00000  Uiso   1.00
H668   H     0.15289   0.03739   0.90749   0.00000  Uiso   1.00
H669   H     0.14291   0.06857   0.93675   0.00000  Uiso   1.00
C670   C     0.24766  -0.07420   0.92880   0.00000  Uiso   1.00
C671   C     0.14741  -0.17208   0.93087   0.00000  Uiso   1.00
H672   H     0.30447  -0.10001   0.91479   0.00000  Uiso   1.00
O673   O     0.31044  -0.07628   0.94956   0.00000  Uiso   1.00
H674   H     0.09748  -0.15054   0.94605   0.00000  Uiso   1.00
H675   H     0.18924  -0.25404   0.93439   0.00000  Uiso   1.00
H676   H     0.38556  -0.04896   0.94615   0.00000  Uiso   1.00
H677   H     0.04346  -0.14541   0.71901   0.00000  Uiso   1.00
C678   C     0.39195  -0.50971   0.92359   0.00000  Uiso   1.00
H679   H     0.36849  -0.57730   0.93556   0.00000  Uiso   1.00
C680   C     0.37199  -0.52488   0.90052   0.00000  Uiso   1.00
H681   H     0.33429  -0.60468   0.89440   0.00000  Uiso   1.00
C682   C     0.39794  -0.43772   0.88517   0.00000  Uiso   1.00
N683   N     0.37373  -0.45244   0.86198   0.00000  Uiso   1.00
H684   H     0.33482  -0.52674   0.85905   0.00000  Uiso   1.00
C685   C     0.44710  -0.33716   0.89334   0.00000  Uiso   1.00
H686   H     0.47044  -0.26884   0.88143   0.00000  Uiso   1.00
C687   C     0.46902  -0.32259   0.91655   0.00000  Uiso   1.00
N688   N     0.51918  -0.22021   0.92387   0.00000  Uiso   1.00
H689   H     0.56193  -0.18198   0.91129   0.00000  Uiso   1.00
C690   C     0.43990  -0.40952   0.93169   0.00000  Uiso   1.00
H691   H     0.45467  -0.39834   0.94997   0.00000  Uiso   1.00
C692   C     0.56601   0.48626   0.31559   0.00000  Uiso   1.00
H693   H     0.63529   0.47489   0.30331   0.00000  Uiso   1.00
C694   C     0.58251   0.55640   0.33430   0.00000  Uiso   1.00
H695   H     0.66444   0.59955   0.33681   0.00000  Uiso   1.00
C696   C     0.49458   0.57269   0.34990   0.00000  Uiso   1.00
N697   N     0.51263   0.64056   0.36958   0.00000  Uiso   1.00
C698   C     0.39166   0.51541   0.34651   0.00000  Uiso   1.00
H699   H     0.32458   0.52397   0.35939   0.00000  Uiso   1.00
C700   C     0.37533   0.44164   0.32811   0.00000  Uiso   1.00
N701   N     0.27206   0.37903   0.32597   0.00000  Uiso   1.00
C702   C     0.46389   0.42860   0.31249   0.00000  Uiso   1.00
H703   H     0.45257   0.37326   0.29763   0.00000  Uiso   1.00
C704   C     0.86504   0.21457   0.96548   0.00000  Uiso   1.00
H705   H     0.91110   0.18265   0.98039   0.00000  Uiso   1.00
C706   C     0.74682   0.21358   0.96538   0.00000  Uiso   1.00
H707   H     0.70034   0.18055   0.98018   0.00000  Uiso   1.00
C708   C     0.68751   0.25277   0.94630   0.00000  Uiso   1.00
N709   N     0.56874   0.25057   0.94592   0.00000  Uiso   1.00
H710   H     0.53455   0.29914   0.93379   0.00000  Uiso   1.00
H711   H     0.53167   0.26597   0.96084   0.00000  Uiso   1.00
C712   C     0.74871   0.29450   0.92759   0.00000  Uiso   1.00
H713   H     0.70285   0.32450   0.91241   0.00000  Uiso   1.00
C714   C     0.86804   0.29792   0.92798   0.00000  Uiso   1.00
N715   N     0.92870   0.34421   0.90975   0.00000  Uiso   1.00
H716   H     0.88705   0.40622   0.90173   0.00000  Uiso   1.00
H717   H     1.00629   0.37070   0.91396   0.00000  Uiso   1.00
C718   C     0.92589   0.25641   0.94704   0.00000  Uiso   1.00
H719   H     1.01934   0.25705   0.94749   0.00000  Uiso   1.00
C720   C     0.84130   0.61617   0.92717   0.00000  Uiso   1.00
H721   H     0.80863   0.57120   0.94215   0.00000  Uiso   1.00
C722   C     0.79188   0.59638   0.90607   0.00000  Uiso   1.00
H723   H     0.71887   0.53843   0.90475   0.00000  Uiso   1.00
C724   C     0.83228   0.65294   0.88689   0.00000  Uiso   1.00
N725   N     0.78607   0.63265   0.86495   0.00000  Uiso   1.00
H726   H     0.75018   0.70329   0.85858   0.00000  Uiso   1.00
C727   C     0.92154   0.73041   0.88935   0.00000  Uiso   1.00
H728   H     0.95236   0.77750   0.87439   0.00000  Uiso   1.00
C729   C     0.97427   0.74835   0.91042   0.00000  Uiso   1.00
N730   N     1.06908   0.82239   0.91160   0.00000  Uiso   1.00
H731   H     1.11059   0.82075   0.89666   0.00000  Uiso   1.00
C732   C     0.93262   0.69049   0.92943   0.00000  Uiso   1.00
H733   H     0.97149   0.70361   0.94618   0.00000  Uiso   1.00
C734   C     0.33746   0.67697   0.69380   0.00000  Uiso   1.00
H735   H     0.38619   0.74079   0.68428   0.00000  Uiso   1.00
C736   C     0.25592   0.71225   0.70938   0.00000  Uiso   1.00
H737   H     0.24026   0.80355   0.71189   0.00000  Uiso   1.00
C738   C     0.19225   0.63188   0.72141   0.00000  Uiso   1.00
N739   N     0.10844   0.66630   0.73745   0.00000  Uiso   1.00
C740   C     0.21310   0.51619   0.71762   0.00000  Uiso   1.00
H741   H     0.16311   0.45300   0.72712   0.00000  Uiso   1.00
C742   C     0.29904   0.47991   0.70280   0.00000  Uiso   1.00
N743   N     0.32520   0.36380   0.69996   0.00000  Uiso   1.00
H744   H     0.39624   0.35305   0.69092   0.00000  Uiso   1.00
C745   C     0.36011   0.56203   0.69062   0.00000  Uiso   1.00
H746   H     0.42838   0.53608   0.67904   0.00000  Uiso   1.00
loop_
_geom_bond_atom_site_label_1
_geom_bond_atom_site_label_2
_geom_bond_distance
_geom_bond_site_symmetry_2
_ccdc_geom_bond_type
H177   C178    1.114   .     S
C178   C179    1.481   .     S
C178   H180    1.077   .     S
C178   O181    1.421   .     S
C179   C182    1.491   .     S
C179   H183    1.112   .     S
C179   O181    1.432   .     S
C182   O184    1.448   .     S
C182   H185    1.121   .     S
C182   H186    1.086   .     S
O184   C187    1.359   .     S
C187   C188    1.387   .     A
C187   C189    1.418   .     A
C188   C190    1.369   .     A
C188   H191    1.116   .     S
C189   H192    1.093   .     S
C189   C193    1.369   .     A
C190   H194    1.091   .     S
C190   C195    1.418   .     A
C193   H196    1.113   .     S
C193   C195    1.381   .     A
C195   C197    1.517   .     S
C197   C198    1.564   .     S
C197   C199    1.559   .     S
C197   C200    1.515   .     S
C198   H201    1.116   .     S
C198   H202    1.090   .     S
C198   H203    1.088   .     S
C199   H204    1.093   .     S
C199   H205    1.089   .     S
C199   H206    1.113   .     S
C200   C207    1.384   .     A
C200   C208    1.369   .     A
C207   H209    1.079   .     S
C207   C210    1.367   .     A
C208   C211    1.372   .     A
C208   H212    1.090   .     S
C210   H213    1.092   .     S
C210   C214    1.373   .     A
C211   C214    1.387   .     A
C211   H215    1.080   .     S
C214   O216    1.363   .     S
O216   C217    1.399   .     S
C217   H218    1.138   .     S
C217   H219    1.091   .     S
C217   C220    1.513   .     S
C220   C221    1.449   .     S
C220   H222    1.080   .     S
C220   O223    1.423   .     S
C221   H224    1.112   .     S
C221   H225    1.078   .     S
C221   O223    1.463   .     S
H226   C227    1.083   .     S
C227   C228    1.590   .     S
C227   H229    1.137   .     S
C227   N701    1.463   1_565 S
C228   C231    1.513   .     S
C228   H232    1.086   .     S
C228   O230    1.473   .     S
O230   H276    0.941   .     S
C231   O233    1.434   .     S
C231   H234    1.125   .     S
C231   H235    1.099   .     S
O233   C236    1.364   .     S
C236   C237    1.445   .     A
C236   C238    1.409   .     A
C237   C239    1.367   .     A
C237   H240    1.110   .     S
C238   H241    1.138   .     S
C238   C242    1.367   .     A
C239   H243    1.136   .     S
C239   C244    1.405   .     A
C242   H245    1.109   .     S
C242   C244    1.440   .     A
C244   C246    1.514   .     S
C246   C247    1.565   .     S
C246   C248    1.562   .     S
C246   C249    1.512   .     S
C247   H250    1.084   .     S
C247   H251    1.087   .     S
C247   H252    1.122   .     S
C248   H253    1.091   .     S
C248   H254    1.119   .     S
C248   H255    1.089   .     S
C249   C256    1.391   .     A
C249   C257    1.414   .     A
C256   H258    1.118   .     S
C256   C259    1.366   .     A
C257   C260    1.366   .     A
C257   H261    1.095   .     S
C259   H262    1.101   .     S
C259   C263    1.422   .     A
C260   C263    1.395   .     A
C260   H264    1.117   .     S
C263   O265    1.362   .     S
O265   C266    1.407   .     S
C266   H267    1.135   .     S
C266   H268    1.098   .     S
C266   C269    1.497   .     S
C269   C270    1.603   .     S
C269   H271    1.120   .     S
C269   O272    1.424   .     S
C270   H273    1.092   .     S
C270   H274    1.119   .     S
C270   N697    1.460   .     S
O272   H275    0.945   .     S
H277   C278    1.095   .     S
C278   C279    1.621   .     S
C278   H280    1.094   .     S
C278   N725    1.448   1_545 S
C279   C282    1.492   .     S
C279   H283    1.082   .     S
C279   O281    1.420   .     S
O281   H327    0.953   .     S
C282   O284    1.405   .     S
C282   H285    1.141   .     S
C282   H286    1.089   .     S
O284   C287    1.403   .     S
C287   C288    1.369   .     A
C287   C289    1.426   .     A
C288   C290    1.408   .     A
C288   H291    1.119   .     S
C289   H292    1.080   .     S
C289   C293    1.413   .     A
C290   H294    1.079   .     S
C290   C295    1.423   .     A
C293   H296    1.118   .     S
C293   C295    1.370   .     A
C295   C297    1.553   .     S
C297   C298    1.570   .     S
C297   C299    1.530   .     S
C297   C300    1.513   .     S
C298   H301    1.114   .     S
C298   H302    1.088   .     S
C298   H303    1.083   .     S
C299   H304    1.091   .     S
C299   H305    1.115   .     S
C299   H306    1.110   .     S
C300   C307    1.379   .     A
C300   C308    1.371   .     A
C307   H309    1.078   .     S
C307   C310    1.370   .     A
C308   C311    1.368   .     A
C308   H312    1.084   .     S
C310   H313    1.087   .     S
C310   C314    1.371   .     A
C311   C314    1.380   .     A
C311   H315    1.081   .     S
C314   O316    1.358   .     S
O316   C317    1.448   .     S
C317   H318    1.085   .     S
C317   H319    1.126   .     S
C317   C320    1.476   .     S
C320   C321    1.610   .     S
C320   H322    1.121   .     S
C320   O323    1.413   .     S
C321   H324    1.088   .     S
C321   H325    1.120   .     S
C321   N739    1.442   1_655 S
O323   H326    0.979   .     S
H328   C329    1.086   .     S
C329   C330    1.564   .     S
C329   H331    1.112   .     S
C329   N688    1.505   .     S
C330   C333    1.518   .     S
C330   H334    1.137   .     S
C330   O332    1.412   .     S
O332   H378    0.946   .     S
C333   O335    1.470   .     S
C333   H336    1.082   .     S
C333   H337    1.084   .     S
O335   C338    1.394   .     S
C338   C339    1.441   .     A
C338   C340    1.376   .     A
C339   C341    1.405   .     A
C339   H342    1.082   .     S
C340   H343    1.130   .     S
C340   C344    1.409   .     A
C341   H345    1.128   .     S
C341   C346    1.370   .     A
C344   H347    1.081   .     S
C344   C346    1.438   .     A
C346   C348    1.556   .     S
C348   C349    1.515   .     S
C348   C350    1.583   .     S
C348   C351    1.510   .     S
C349   H352    1.114   .     S
C349   H353    1.083   .     S
C349   H354    1.123   .     S
C350   H355    1.083   .     S
C350   H356    1.116   .     S
C350   H357    1.083   .     S
C351   C358    1.402   .     A
C351   C359    1.407   .     A
C358   H360    1.107   .     S
C358   C361    1.364   .     A
C359   C362    1.360   .     A
C359   H363    1.107   .     S
C361   H364    1.108   .     S
C361   C365    1.410   .     A
C362   C365    1.408   .     A
C362   H366    1.110   .     S
C365   O367    1.355   .     S
O367   C368    1.457   .     S
C368   H369    1.123   .     S
C368   H370    1.081   .     S
C368   C371    1.494   .     S
C371   C372    1.569   .     S
C371   H373    1.112   .     S
C371   O374    1.465   .     S
C372   H375    1.082   .     S
C372   H376    1.138   .     S
C372   N683    1.472   1_665 S
O374   H377    0.964   .     S
H379   C380    1.079   .     S
C380   C381    1.423   .     S
C380   H382    1.089   .     S
C380   O383    1.470   .     S
C381   C384    1.493   .     S
C381   H385    1.080   .     S
C381   O383    1.460   .     S
C384   O386    1.400   .     S
C384   H387    1.130   .     S
C384   H388    1.112   .     S
O386   C389    1.363   .     S
C389   C390    1.383   .     A
C389   C391    1.373   .     A
C390   C392    1.371   .     A
C390   H393    1.079   .     S
C391   H394    1.086   .     S
C391   C395    1.365   .     A
C392   H396    1.088   .     S
C392   C397    1.371   .     A
C395   H398    1.080   .     S
C395   C397    1.380   .     A
C397   C399    1.516   .     S
C399   C400    1.529   .     S
C399   C401    1.572   .     S
C399   C402    1.551   .     S
C400   H403    1.112   .     S
C400   H404    1.118   .     S
C400   H405    1.087   .     S
C401   H406    1.091   .     S
C401   H407    1.115   .     S
C401   H408    1.083   .     S
C402   C409    1.379   .     A
C402   C410    1.384   .     A
C409   H411    1.090   .     S
C409   C412    1.401   .     A
C410   C413    1.397   .     A
C410   H414    1.083   .     S
C412   H415    1.084   .     S
C412   C416    1.387   .     A
C413   C416    1.383   .     A
C413   H417    1.091   .     S
C416   O418    1.395   .     S
O418   C419    1.419   .     S
C419   H420    1.111   .     S
C419   H421    1.095   .     S
C419   C422    1.500   .     S
C422   C423    1.452   .     S
C422   H424    1.087   .     S
C422   O425    1.486   .     S
C423   H426    1.082   .     S
C423   H427    1.078   .     S
C423   O425    1.408   .     S
H428   C429    1.078   .     S
C429   C430    1.421   .     S
C429   H431    1.095   .     S
C429   O432    1.472   .     S
C430   C433    1.495   .     S
C430   H434    1.083   .     S
C430   O432    1.453   .     S
C433   O435    1.404   .     S
C433   H436    1.122   .     S
C433   H437    1.121   .     S
O435   C438    1.364   .     S
C438   C439    1.405   .     A
C438   C440    1.380   .     A
C439   C441    1.372   .     A
C439   H442    1.083   .     S
C440   H443    1.108   .     S
C440   C444    1.373   .     A
C441   H445    1.107   .     S
C441   C446    1.374   .     A
C444   H447    1.083   .     S
C444   C446    1.409   .     A
C446   C448    1.526   .     S
C448   C449    1.558   .     S
C448   C450    1.546   .     S
C448   C451    1.536   .     S
C449   H452    1.101   .     S
C449   H453    1.094   .     S
C449   H454    1.104   .     S
C450   H455    1.094   .     S
C450   H456    1.115   .     S
C450   H457    1.099   .     S
C451   C458    1.374   .     A
C451   C459    1.385   .     A
C458   H460    1.088   .     S
C458   C461    1.386   .     A
C459   C462    1.392   .     A
C459   H463    1.081   .     S
C461   H464    1.081   .     S
C461   C465    1.390   .     A
C462   C465    1.378   .     A
C462   H466    1.093   .     S
C465   O467    1.388   .     S
O467   C468    1.423   .     S
C468   H469    1.088   .     S
C468   H470    1.081   .     S
C468   C471    1.559   .     S
C471   C472    1.677   .     S
C471   H473    1.097   .     S
C471   O474    1.414   .     S
C472   H475    1.089   .     S
C472   H476    1.144   .     S
C472   N701    1.455   .     S
O474   H477    0.953   .     S
H478   C479    1.114   .     S
C479   C480    1.558   .     S
C479   H481    1.096   .     S
C479   N743    1.484   1_655 S
C480   C483    1.481   .     S
C480   H484    1.122   .     S
C480   O482    1.449   .     S
O482   H527    0.957   .     S
C483   O485    1.419   .     S
C483   H486    1.121   .     S
C483   H487    1.108   .     S
O485   C488    1.364   .     S
C488   C489    1.409   .     A
C488   C490    1.379   .     A
C489   C491    1.372   .     A
C489   H492    1.086   .     S
C490   H493    1.107   .     S
C490   C494    1.373   .     A
C491   H495    1.107   .     S
C491   C496    1.374   .     A
C494   H497    1.086   .     S
C494   C496    1.407   .     A
C496   C498    1.514   .     S
C498   C499    1.566   .     S
C498   C500    1.562   .     S
C498   C501    1.512   .     S
C499   H502    1.088   .     S
C499   H503    1.117   .     S
C499   H504    1.090   .     S
C500   H505    1.089   .     S
C500   H506    1.088   .     S
C500   H507    1.118   .     S
C501   C508    1.418   .     A
C501   C509    1.384   .     A
C508   H510    1.093   .     S
C508   C511    1.366   .     A
C509   C512    1.373   .     A
C509   H513    1.120   .     S
C511   H514    1.117   .     S
C511   C515    1.389   .     A
C512   C515    1.425   .     A
C512   H516    1.092   .     S
C515   O517    1.367   .     S
O517   C518    1.416   .     S
C518   H519    1.131   .     S
C518   H520    1.085   .     S
C518   C521    1.514   .     S
C521   C522    1.492   .     S
C521   H523    1.091   .     S
C521   O524    1.426   .     S
C522   H525    1.094   .     S
C522   H526    1.094   .     S
C522   O524    1.434   .     S
H528   C529    1.089   .     S
C529   C530    1.617   .     S
C529   H531    1.130   .     S
C529   N697    1.491   .     S
C530   C533    1.514   .     S
C530   H534    1.132   .     S
C530   O532    1.423   .     S
O532   H577    0.937   .     S
C533   O535    1.417   .     S
C533   H536    1.124   .     S
C533   H537    1.088   .     S
O535   C538    1.387   .     S
C538   C539    1.447   .     A
C538   C540    1.381   .     A
C539   C541    1.391   .     A
C539   H542    1.088   .     S
C540   H543    1.136   .     S
C540   C544    1.389   .     A
C541   H545    1.136   .     S
C541   C546    1.377   .     A
C544   H547    1.089   .     S
C544   C546    1.443   .     A
C546   C548    1.530   .     S
C548   C549    1.593   .     S
C548   C550    1.515   .     S
C548   C551    1.510   .     S
C549   H552    1.083   .     S
C549   H553    1.104   .     S
C549   H554    1.087   .     S
C550   H555    1.132   .     S
C550   H556    1.087   .     S
C550   H557    1.106   .     S
C551   C558    1.370   .     A
C551   C559    1.371   .     A
C558   H560    1.082   .     S
C558   C561    1.364   .     A
C559   C562    1.366   .     A
C559   H563    1.077   .     S
C561   H564    1.080   .     S
C561   C565    1.377   .     A
C562   C565    1.373   .     A
C562   H566    1.080   .     S
C565   O567    1.357   .     S
O567   C568    1.435   .     S
C568   H569    1.104   .     S
C568   H570    1.102   .     S
C568   C571    1.493   .     S
C571   C572    1.421   .     S
C571   H573    1.104   .     S
C571   O574    1.425   .     S
C572   H575    1.082   .     S
C572   H576    1.126   .     S
C572   O574    1.441   .     S
H578   C579    1.109   .     S
C579   C580    1.416   .     S
C579   H581    1.082   .     S
C579   O582    1.442   .     S
C580   C583    1.516   .     S
C580   H584    1.090   .     S
C580   O582    1.447   .     S
C583   O585    1.422   .     S
C583   H586    1.107   .     S
C583   H587    1.109   .     S
O585   C588    1.356   .     S
C588   C589    1.394   .     A
C588   C590    1.377   .     A
C589   C591    1.365   .     A
C589   H592    1.087   .     S
C590   H593    1.092   .     S
C590   C594    1.362   .     A
C591   H595    1.093   .     S
C591   C596    1.377   .     A
C594   H597    1.087   .     S
C594   C596    1.388   .     A
C596   C598    1.507   .     S
C598   C599    1.587   .     S
C598   C600    1.540   .     S
C598   C601    1.523   .     S
C599   H602    1.099   .     S
C599   H603    1.079   .     S
C599   H604    1.096   .     S
C600   H605    1.084   .     S
C600   H606    1.132   .     S
C600   H607    1.095   .     S
C601   C608    1.370   .     A
C601   C609    1.402   .     A
C608   H610    1.103   .     S
C608   C611    1.378   .     A
C609   C612    1.384   .     A
C609   H613    1.081   .     S
C611   H614    1.081   .     S
C611   C615    1.404   .     A
C612   C615    1.375   .     A
C612   H616    1.104   .     S
C615   O617    1.372   .     S
O617   C618    1.414   .     S
C618   H619    1.101   .     S
C618   H620    1.129   .     S
C618   C621    1.489   .     S
C621   C622    1.423   .     S
C621   H623    1.103   .     S
C621   O624    1.477   .     S
C622   H625    1.086   .     S
C622   H626    1.083   .     S
C622   O624    1.431   .     S
H627   C628    1.085   .     S
C628   C629    1.542   .     S
C628   H630    1.139   .     S
C628   N739    1.473   1_545 S
C629   C632    1.507   .     S
C629   H633    1.090   .     S
C629   O631    1.470   .     S
O631   H677    0.959   .     S
C632   O634    1.409   .     S
C632   H635    1.082   .     S
C632   H636    1.136   .     S
O634   C637    1.390   .     S
C637   C638    1.428   .     A
C637   C639    1.372   .     A
C638   C640    1.401   .     A
C638   H641    1.081   .     S
C639   H642    1.121   .     S
C639   C643    1.399   .     A
C640   H644    1.125   .     S
C640   C645    1.371   .     A
C643   H646    1.081   .     S
C643   C645    1.426   .     A
C645   C647    1.544   .     S
C647   C648    1.516   .     S
C647   C649    1.512   .     S
C647   C650    1.574   .     S
C648   H651    1.135   .     S
C648   H652    1.080   .     S
C648   H653    1.105   .     S
C649   H654    1.081   .     S
C649   H655    1.124   .     S
C649   H656    1.117   .     S
C650   C657    1.373   .     A
C650   C658    1.413   .     A
C657   H659    1.111   .     S
C657   C660    1.424   .     A
C658   C661    1.423   .     A
C658   H662    1.080   .     S
C660   H663    1.082   .     S
C660   C664    1.416   .     A
C661   C664    1.376   .     A
C661   H665    1.111   .     S
C664   O666    1.417   .     S
O666   C667    1.406   .     S
C667   H668    1.126   .     S
C667   H669    1.114   .     S
C667   C670    1.480   .     S
C670   C671    1.627   .     S
C670   H672    1.121   .     S
C670   O673    1.464   .     S
C671   H674    1.122   .     S
C671   H675    1.087   .     S
C671   N730    1.489   1_445 S
O673   H676    0.949   .     S
C678   C680    1.441   .     A
C678   C690    1.378   .     A
C678   H679    1.106   .     S
C680   C682    1.411   .     A
C680   H681    1.088   .     S
C682   C685    1.389   .     A
C682   N683    1.457   .     S
N683   H684    0.987   .     S
N683   C372    1.472   1_445 S
C685   C687    1.453   .     A
C685   H686    1.109   .     S
C687   C690    1.409   .     A
C687   N688    1.394   .     S
N688   H689    1.017   .     S
C690   H691    1.139   .     S
C692   C694    1.417   .     A
C692   C702    1.371   .     A
C692   H693    1.107   .     S
C694   C696    1.408   .     A
C694   H695    1.083   .     S
C696   C698    1.379   .     A
C696   N697    1.453   .     S
C698   C700    1.426   .     A
C698   H699    1.111   .     S
C700   C702    1.410   .     A
C700   N701    1.404   .     S
N701   C227    1.463   1_545 S
C702   H703    1.120   .     S
C704   C706    1.369   .     A
C704   C718    1.416   .     A
C704   H705    1.120   .     S
C706   C708    1.429   .     A
C706   H707    1.120   .     S
C708   C712    1.430   .     A
C708   N709    1.375   .     S
N709   H710    1.012   .     S
N709   H711    1.025   .     S
C712   C714    1.382   .     A
C712   H713    1.125   .     S
C714   C718    1.428   .     A
C714   N715    1.423   .     S
N715   H716    0.994   .     S
N715   H717    0.983   .     S
C718   H719    1.082   .     S
C720   C722    1.430   .     A
C720   C732    1.370   .     A
C720   H721    1.120   .     S
C722   C724    1.423   .     A
C722   H723    1.082   .     S
C724   C727    1.376   .     A
C724   N725    1.464   .     S
N725   H726    0.997   .     S
N725   C278    1.448   1_565 S
C727   C729    1.441   .     A
C727   H728    1.124   .     S
C729   C732    1.426   .     A
C729   N730    1.394   .     S
N730   H731    1.033   .     S
N730   C671    1.489   1_665 S
C732   H733    1.130   .     S
C734   C736    1.402   .     A
C734   C745    1.370   .     A
C734   H735    1.097   .     S
C736   C738    1.397   .     A
C736   H737    1.083   .     S
C738   C740    1.380   .     A
C738   N739    1.436   .     S
N739   C321    1.442   1_455 S
N739   C628    1.473   1_565 S
C740   C742    1.410   .     A
C740   H741    1.099   .     S
C742   C745    1.400   .     A
C742   N743    1.389   .     S
N743   H744    0.999   .     S
N743   C479    1.484   1_455 S
C745   H746    1.103   .     S
