# Supplementary material for: Investigation on the Underlying Mechanisms of the Mechanical and Electrical Enhancement of Nano-SiO2-Doped Epoxy Resins: A Molecular Simulation Study
Source: Molecules. 2025 Jul 14;30(14):2960. doi: 10.3390/molecules30142960 (PMC12297980; doi:10.3390/molecules30142960)
Supplement: Supplementary file 1 [file molecules-30-02960-s001.zip › supplementary/Layer-Fe-SiO2.cif]

data_Layer
_audit_creation_date              2025-03-18
_audit_creation_method            'Materials Studio'
_symmetry_space_group_name_H-M    'P1'
_symmetry_Int_Tables_number       1
_symmetry_cell_setting            triclinic
loop_
_symmetry_equiv_pos_as_xyz
  x,y,z
_cell_length_a                    11.4245
_cell_length_b                    11.4245
_cell_length_c                    65.0206
_cell_angle_alpha                 90.0000
_cell_angle_beta                  90.0000
_cell_angle_gamma                 90.0000
loop_
_atom_site_label
_atom_site_type_symbol
_atom_site_fract_x
_atom_site_fract_y
_atom_site_fract_z
_atom_site_U_iso_or_equiv
_atom_site_adp_type
_atom_site_occupancy
Fe1    Fe    0.99951   0.99993   0.01938   0.00000  Uiso   1.00
Fe2    Fe    0.99951   0.99993   0.06362   0.00000  Uiso   1.00
Fe3    Fe    0.99951   0.99993   0.10787   0.00000  Uiso   1.00
Fe4    Fe    0.99951   0.99993   0.15212   0.00000  Uiso   1.00
Fe5    Fe    0.99951   0.99993   0.19636   0.00000  Uiso   1.00
Fe6    Fe    0.99951   0.99993   0.24061   0.00000  Uiso   1.00
Fe7    Fe    0.12451   0.12493   0.04150   0.00000  Uiso   1.00
Fe8    Fe    0.12451   0.12493   0.08575   0.00000  Uiso   1.00
Fe9    Fe    0.12451   0.12493   0.12999   0.00000  Uiso   1.00
Fe10   Fe    0.12451   0.12493   0.17424   0.00000  Uiso   1.00
Fe11   Fe    0.12451   0.12493   0.21849   0.00000  Uiso   1.00
Fe12   Fe    0.24951   0.99993   0.01938   0.00000  Uiso   1.00
Fe13   Fe    0.24951   0.99993   0.06362   0.00000  Uiso   1.00
Fe14   Fe    0.24951   0.99993   0.10787   0.00000  Uiso   1.00
Fe15   Fe    0.24951   0.99993   0.15212   0.00000  Uiso   1.00
Fe16   Fe    0.24951   0.99993   0.19636   0.00000  Uiso   1.00
Fe17   Fe    0.24951   0.99993   0.24061   0.00000  Uiso   1.00
Fe18   Fe    0.37451   0.12493   0.04150   0.00000  Uiso   1.00
Fe19   Fe    0.37451   0.12493   0.08575   0.00000  Uiso   1.00
Fe20   Fe    0.37451   0.12493   0.12999   0.00000  Uiso   1.00
Fe21   Fe    0.37451   0.12493   0.17424   0.00000  Uiso   1.00
Fe22   Fe    0.37451   0.12493   0.21849   0.00000  Uiso   1.00
Fe23   Fe    0.49951   0.99993   0.01938   0.00000  Uiso   1.00
Fe24   Fe    0.49951   0.99993   0.06362   0.00000  Uiso   1.00
Fe25   Fe    0.49951   0.99993   0.10787   0.00000  Uiso   1.00
Fe26   Fe    0.49951   0.99993   0.15212   0.00000  Uiso   1.00
Fe27   Fe    0.49951   0.99993   0.19636   0.00000  Uiso   1.00
Fe28   Fe    0.49951   0.99993   0.24061   0.00000  Uiso   1.00
Fe29   Fe    0.62451   0.12493   0.04150   0.00000  Uiso   1.00
Fe30   Fe    0.62451   0.12493   0.08575   0.00000  Uiso   1.00
Fe31   Fe    0.62451   0.12493   0.12999   0.00000  Uiso   1.00
Fe32   Fe    0.62451   0.12493   0.17424   0.00000  Uiso   1.00
Fe33   Fe    0.62451   0.12493   0.21849   0.00000  Uiso   1.00
Fe34   Fe    0.74951   0.99993   0.01938   0.00000  Uiso   1.00
Fe35   Fe    0.74951   0.99993   0.06362   0.00000  Uiso   1.00
Fe36   Fe    0.74951   0.99993   0.10787   0.00000  Uiso   1.00
Fe37   Fe    0.74951   0.99993   0.15212   0.00000  Uiso   1.00
Fe38   Fe    0.74951   0.99993   0.19636   0.00000  Uiso   1.00
Fe39   Fe    0.74951   0.99993   0.24061   0.00000  Uiso   1.00
Fe40   Fe    0.87451   0.12493   0.04150   0.00000  Uiso   1.00
Fe41   Fe    0.87451   0.12493   0.08575   0.00000  Uiso   1.00
Fe42   Fe    0.87451   0.12493   0.12999   0.00000  Uiso   1.00
Fe43   Fe    0.87451   0.12493   0.17424   0.00000  Uiso   1.00
Fe44   Fe    0.87451   0.12493   0.21849   0.00000  Uiso   1.00
Fe45   Fe    0.99951   0.24993   0.01938   0.00000  Uiso   1.00
Fe46   Fe    0.99951   0.24993   0.06362   0.00000  Uiso   1.00
Fe47   Fe    0.99951   0.24993   0.10787   0.00000  Uiso   1.00
Fe48   Fe    0.99951   0.24993   0.15212   0.00000  Uiso   1.00
Fe49   Fe    0.99951   0.24993   0.19636   0.00000  Uiso   1.00
Fe50   Fe    0.99951   0.24993   0.24061   0.00000  Uiso   1.00
Fe51   Fe    0.12451   0.37493   0.04150   0.00000  Uiso   1.00
Fe52   Fe    0.12451   0.37493   0.08575   0.00000  Uiso   1.00
Fe53   Fe    0.12451   0.37493   0.12999   0.00000  Uiso   1.00
Fe54   Fe    0.12451   0.37493   0.17424   0.00000  Uiso   1.00
Fe55   Fe    0.12451   0.37493   0.21849   0.00000  Uiso   1.00
Fe56   Fe    0.24951   0.24993   0.01938   0.00000  Uiso   1.00
Fe57   Fe    0.24951   0.24993   0.06362   0.00000  Uiso   1.00
Fe58   Fe    0.24951   0.24993   0.10787   0.00000  Uiso   1.00
Fe59   Fe    0.24951   0.24993   0.15212   0.00000  Uiso   1.00
Fe60   Fe    0.24951   0.24993   0.19636   0.00000  Uiso   1.00
Fe61   Fe    0.24951   0.24993   0.24061   0.00000  Uiso   1.00
Fe62   Fe    0.37451   0.37493   0.04150   0.00000  Uiso   1.00
Fe63   Fe    0.37451   0.37493   0.08575   0.00000  Uiso   1.00
Fe64   Fe    0.37451   0.37493   0.12999   0.00000  Uiso   1.00
Fe65   Fe    0.37451   0.37493   0.17424   0.00000  Uiso   1.00
Fe66   Fe    0.37451   0.37493   0.21849   0.00000  Uiso   1.00
Fe67   Fe    0.49951   0.24993   0.01938   0.00000  Uiso   1.00
Fe68   Fe    0.49951   0.24993   0.06362   0.00000  Uiso   1.00
Fe69   Fe    0.49951   0.24993   0.10787   0.00000  Uiso   1.00
Fe70   Fe    0.49951   0.24993   0.15212   0.00000  Uiso   1.00
Fe71   Fe    0.49951   0.24993   0.19636   0.00000  Uiso   1.00
Fe72   Fe    0.49951   0.24993   0.24061   0.00000  Uiso   1.00
Fe73   Fe    0.62451   0.37493   0.04150   0.00000  Uiso   1.00
Fe74   Fe    0.62451   0.37493   0.08575   0.00000  Uiso   1.00
Fe75   Fe    0.62451   0.37493   0.12999   0.00000  Uiso   1.00
Fe76   Fe    0.62451   0.37493   0.17424   0.00000  Uiso   1.00
Fe77   Fe    0.62451   0.37493   0.21849   0.00000  Uiso   1.00
Fe78   Fe    0.74951   0.24993   0.01938   0.00000  Uiso   1.00
Fe79   Fe    0.74951   0.24993   0.06362   0.00000  Uiso   1.00
Fe80   Fe    0.74951   0.24993   0.10787   0.00000  Uiso   1.00
Fe81   Fe    0.74951   0.24993   0.15212   0.00000  Uiso   1.00
Fe82   Fe    0.74951   0.24993   0.19636   0.00000  Uiso   1.00
Fe83   Fe    0.74951   0.24993   0.24061   0.00000  Uiso   1.00
Fe84   Fe    0.87451   0.37493   0.04150   0.00000  Uiso   1.00
Fe85   Fe    0.87451   0.37493   0.08575   0.00000  Uiso   1.00
Fe86   Fe    0.87451   0.37493   0.12999   0.00000  Uiso   1.00
Fe87   Fe    0.87451   0.37493   0.17424   0.00000  Uiso   1.00
Fe88   Fe    0.87451   0.37493   0.21849   0.00000  Uiso   1.00
Fe89   Fe    0.99951   0.49993   0.01938   0.00000  Uiso   1.00
Fe90   Fe    0.99951   0.49993   0.06362   0.00000  Uiso   1.00
Fe91   Fe    0.99951   0.49993   0.10787   0.00000  Uiso   1.00
Fe92   Fe    0.99951   0.49993   0.15212   0.00000  Uiso   1.00
Fe93   Fe    0.99951   0.49993   0.19636   0.00000  Uiso   1.00
Fe94   Fe    0.99951   0.49993   0.24061   0.00000  Uiso   1.00
Fe95   Fe    0.12451   0.62493   0.04150   0.00000  Uiso   1.00
Fe96   Fe    0.12451   0.62493   0.08575   0.00000  Uiso   1.00
Fe97   Fe    0.12451   0.62493   0.12999   0.00000  Uiso   1.00
Fe98   Fe    0.12451   0.62493   0.17424   0.00000  Uiso   1.00
Fe99   Fe    0.12451   0.62493   0.21849   0.00000  Uiso   1.00
Fe100  Fe    0.24951   0.49993   0.01938   0.00000  Uiso   1.00
Fe101  Fe    0.24951   0.49993   0.06362   0.00000  Uiso   1.00
Fe102  Fe    0.24951   0.49993   0.10787   0.00000  Uiso   1.00
Fe103  Fe    0.24951   0.49993   0.15212   0.00000  Uiso   1.00
Fe104  Fe    0.24951   0.49993   0.19636   0.00000  Uiso   1.00
Fe105  Fe    0.24951   0.49993   0.24061   0.00000  Uiso   1.00
Fe106  Fe    0.37451   0.62493   0.04150   0.00000  Uiso   1.00
Fe107  Fe    0.37451   0.62493   0.08575   0.00000  Uiso   1.00
Fe108  Fe    0.37451   0.62493   0.12999   0.00000  Uiso   1.00
Fe109  Fe    0.37451   0.62493   0.17424   0.00000  Uiso   1.00
Fe110  Fe    0.37451   0.62493   0.21849   0.00000  Uiso   1.00
Fe111  Fe    0.49951   0.49993   0.01938   0.00000  Uiso   1.00
Fe112  Fe    0.49951   0.49993   0.06362   0.00000  Uiso   1.00
Fe113  Fe    0.49951   0.49993   0.10787   0.00000  Uiso   1.00
Fe114  Fe    0.49951   0.49993   0.15212   0.00000  Uiso   1.00
Fe115  Fe    0.49951   0.49993   0.19636   0.00000  Uiso   1.00
Fe116  Fe    0.49951   0.49993   0.24061   0.00000  Uiso   1.00
Fe117  Fe    0.62451   0.62493   0.04150   0.00000  Uiso   1.00
Fe118  Fe    0.62451   0.62493   0.08575   0.00000  Uiso   1.00
Fe119  Fe    0.62451   0.62493   0.12999   0.00000  Uiso   1.00
Fe120  Fe    0.62451   0.62493   0.17424   0.00000  Uiso   1.00
Fe121  Fe    0.62451   0.62493   0.21849   0.00000  Uiso   1.00
Fe122  Fe    0.74951   0.49993   0.01938   0.00000  Uiso   1.00
Fe123  Fe    0.74951   0.49993   0.06362   0.00000  Uiso   1.00
Fe124  Fe    0.74951   0.49993   0.10787   0.00000  Uiso   1.00
Fe125  Fe    0.74951   0.49993   0.15212   0.00000  Uiso   1.00
Fe126  Fe    0.74951   0.49993   0.19636   0.00000  Uiso   1.00
Fe127  Fe    0.74951   0.49993   0.24061   0.00000  Uiso   1.00
Fe128  Fe    0.87451   0.62493   0.04150   0.00000  Uiso   1.00
Fe129  Fe    0.87451   0.62493   0.08575   0.00000  Uiso   1.00
Fe130  Fe    0.87451   0.62493   0.12999   0.00000  Uiso   1.00
Fe131  Fe    0.87451   0.62493   0.17424   0.00000  Uiso   1.00
Fe132  Fe    0.87451   0.62493   0.21849   0.00000  Uiso   1.00
Fe133  Fe    0.99951   0.74993   0.01938   0.00000  Uiso   1.00
Fe134  Fe    0.99951   0.74993   0.06362   0.00000  Uiso   1.00
Fe135  Fe    0.99951   0.74993   0.10787   0.00000  Uiso   1.00
Fe136  Fe    0.99951   0.74993   0.15212   0.00000  Uiso   1.00
Fe137  Fe    0.99951   0.74993   0.19636   0.00000  Uiso   1.00
Fe138  Fe    0.99951   0.74993   0.24061   0.00000  Uiso   1.00
Fe139  Fe    0.12451   0.87493   0.04150   0.00000  Uiso   1.00
Fe140  Fe    0.12451   0.87493   0.08575   0.00000  Uiso   1.00
Fe141  Fe    0.12451   0.87493   0.12999   0.00000  Uiso   1.00
Fe142  Fe    0.12451   0.87493   0.17424   0.00000  Uiso   1.00
Fe143  Fe    0.12451   0.87493   0.21849   0.00000  Uiso   1.00
Fe144  Fe    0.24951   0.74993   0.01938   0.00000  Uiso   1.00
Fe145  Fe    0.24951   0.74993   0.06362   0.00000  Uiso   1.00
Fe146  Fe    0.24951   0.74993   0.10787   0.00000  Uiso   1.00
Fe147  Fe    0.24951   0.74993   0.15212   0.00000  Uiso   1.00
Fe148  Fe    0.24951   0.74993   0.19636   0.00000  Uiso   1.00
Fe149  Fe    0.24951   0.74993   0.24061   0.00000  Uiso   1.00
Fe150  Fe    0.37451   0.87493   0.04150   0.00000  Uiso   1.00
Fe151  Fe    0.37451   0.87493   0.08575   0.00000  Uiso   1.00
Fe152  Fe    0.37451   0.87493   0.12999   0.00000  Uiso   1.00
Fe153  Fe    0.37451   0.87493   0.17424   0.00000  Uiso   1.00
Fe154  Fe    0.37451   0.87493   0.21849   0.00000  Uiso   1.00
Fe155  Fe    0.49951   0.74993   0.01938   0.00000  Uiso   1.00
Fe156  Fe    0.49951   0.74993   0.06362   0.00000  Uiso   1.00
Fe157  Fe    0.49951   0.74993   0.10787   0.00000  Uiso   1.00
Fe158  Fe    0.49951   0.74993   0.15212   0.00000  Uiso   1.00
Fe159  Fe    0.49951   0.74993   0.19636   0.00000  Uiso   1.00
Fe160  Fe    0.49951   0.74993   0.24061   0.00000  Uiso   1.00
Fe161  Fe    0.62451   0.87493   0.04150   0.00000  Uiso   1.00
Fe162  Fe    0.62451   0.87493   0.08575   0.00000  Uiso   1.00
Fe163  Fe    0.62451   0.87493   0.12999   0.00000  Uiso   1.00
Fe164  Fe    0.62451   0.87493   0.17424   0.00000  Uiso   1.00
Fe165  Fe    0.62451   0.87493   0.21849   0.00000  Uiso   1.00
Fe166  Fe    0.74951   0.74993   0.01938   0.00000  Uiso   1.00
Fe167  Fe    0.74951   0.74993   0.06362   0.00000  Uiso   1.00
Fe168  Fe    0.74951   0.74993   0.10787   0.00000  Uiso   1.00
Fe169  Fe    0.74951   0.74993   0.15212   0.00000  Uiso   1.00
Fe170  Fe    0.74951   0.74993   0.19636   0.00000  Uiso   1.00
Fe171  Fe    0.74951   0.74993   0.24061   0.00000  Uiso   1.00
Fe172  Fe    0.87451   0.87493   0.04150   0.00000  Uiso   1.00
Fe173  Fe    0.87451   0.87493   0.08575   0.00000  Uiso   1.00
Fe174  Fe    0.87451   0.87493   0.12999   0.00000  Uiso   1.00
Fe175  Fe    0.87451   0.87493   0.17424   0.00000  Uiso   1.00
Fe176  Fe    0.87451   0.87493   0.21849   0.00000  Uiso   1.00
Si177  Si    0.45722   0.16495   0.43416   0.00000  Uiso   1.00
Si178  Si    0.47954   0.38049   0.40659   0.00000  Uiso   1.00
O179   O     0.43612   0.29248   0.42430   0.00000  Uiso   1.00
O180   O     0.50063   0.50803   0.41645   0.00000  Uiso   1.00
O181   O     0.22721   0.11945   0.39672   0.00000  Uiso   1.00
O182   O     0.00829   0.17135   0.38888   0.00000  Uiso   1.00
Si183  Si    0.28171   0.03784   0.37901   0.00000  Uiso   1.00
O184   O     0.38162  -0.04419   0.38888   0.00000  Uiso   1.00
O185   O     0.33622   0.11945   0.36130   0.00000  Uiso   1.00
O186   O     0.18181   0.38689   0.36915   0.00000  Uiso   1.00
O187   O     0.22721   0.55053   0.39672   0.00000  Uiso   1.00
Si188  Si    0.28171   0.46893   0.37901   0.00000  Uiso   1.00
O189   O     0.60054   0.33499   0.39672   0.00000  Uiso   1.00
O190   O     0.38162   0.38689   0.38888   0.00000  Uiso   1.00
Si191  Si    0.10621   0.16495   0.40659   0.00000  Uiso   1.00
O192   O     0.06279   0.07694   0.42430   0.00000  Uiso   1.00
O193   O     0.12730   0.29248   0.41645   0.00000  Uiso   1.00
O194   O     0.33622   0.11945   0.44403   0.00000  Uiso   1.00
O195   O     0.50063   0.07694   0.41645   0.00000  Uiso   1.00
Si196  Si    0.08389   0.38049   0.43416   0.00000  Uiso   1.00
O197   O     0.06279   0.50803   0.42430   0.00000  Uiso   1.00
O198   O     0.18181   0.38689   0.45188   0.00000  Uiso   1.00
O199   O     0.55178   0.17320   0.45094   0.00000  Uiso   1.00
H200   H     0.41484   0.54776   0.42053   0.00000  Uiso   1.00
H201   H    -0.06622   0.22634   0.39414   0.00000  Uiso   1.00
O202   O     0.18425  -0.03977   0.36989   0.00000  Uiso   1.00
H203   H     0.42090   0.00083   0.40229   0.00000  Uiso   1.00
H204   H     0.37174   0.20107   0.36819   0.00000  Uiso   1.00
H205   H     0.09452   0.41437   0.37496   0.00000  Uiso   1.00
H206   H     0.29931   0.59448   0.40519   0.00000  Uiso   1.00
O207   O     0.33615   0.54670   0.36224   0.00000  Uiso   1.00
H208   H     0.67541   0.38029   0.40418   0.00000  Uiso   1.00
H209   H     0.07258   0.12012   0.43943   0.00000  Uiso   1.00
H210   H     0.31430   0.17377   0.45760   0.00000  Uiso   1.00
H211   H     0.59797   0.07672   0.41587   0.00000  Uiso   1.00
O212   O    -0.03206   0.33489   0.44329   0.00000  Uiso   1.00
H213   H     0.14259   0.56252   0.42642   0.00000  Uiso   1.00
H214   H     0.14787   0.43957   0.46488   0.00000  Uiso   1.00
H215   H     0.51799   0.22636   0.46390   0.00000  Uiso   1.00
H216   H     0.09785  -0.01117   0.37594   0.00000  Uiso   1.00
H217   H     0.37056   0.62853   0.36922   0.00000  Uiso   1.00
H218   H    -0.05615   0.38881   0.45680   0.00000  Uiso   1.00
H219   H     0.43709   1.06055   0.62415   0.00000  Uiso   1.00
C220   C     0.51464   1.11193   0.62830   0.00000  Uiso   1.00
C221   C     0.63018   1.07845   0.62155   0.00000  Uiso   1.00
H222   H     0.50305   1.15938   0.64271   0.00000  Uiso   1.00
O223   O     0.56977   1.17575   0.61219   0.00000  Uiso   1.00
C224   C     0.65397   0.97519   0.60766   0.00000  Uiso   1.00
H225   H     0.70559   1.10309   0.63090   0.00000  Uiso   1.00
O226   O     0.55786   0.95205   0.59435   0.00000  Uiso   1.00
H227   H     0.73227   0.99282   0.59826   0.00000  Uiso   1.00
H228   H     0.67603   0.89809   0.61710   0.00000  Uiso   1.00
C229   C     0.51274   0.84119   0.59649   0.00000  Uiso   1.00
C230   C     0.39606   0.82726   0.60252   0.00000  Uiso   1.00
C231   C     0.57885   0.74080   0.59234   0.00000  Uiso   1.00
C232   C     0.34710   0.71686   0.60421   0.00000  Uiso   1.00
H233   H     0.34224   0.90440   0.60608   0.00000  Uiso   1.00
H234   H     0.67073   0.74886   0.58742   0.00000  Uiso   1.00
C235   C     0.52746   0.63094   0.59380   0.00000  Uiso   1.00
H236   H     0.25492   0.71081   0.60896   0.00000  Uiso   1.00
C237   C     0.41069   0.61563   0.59972   0.00000  Uiso   1.00
H238   H     0.58037   0.55351   0.58987   0.00000  Uiso   1.00
C239   C     0.35520   0.49390   0.60050   0.00000  Uiso   1.00
C240   C     0.43959   0.41150   0.61216   0.00000  Uiso   1.00
C241   C     0.23905   0.49359   0.61261   0.00000  Uiso   1.00
C242   C     0.32374   0.45062   0.57908   0.00000  Uiso   1.00
H243   H     0.52386   0.39721   0.60435   0.00000  Uiso   1.00
H244   H     0.39923   0.32476   0.61448   0.00000  Uiso   1.00
H245   H     0.45938   0.44709   0.62746   0.00000  Uiso   1.00
H246   H     0.20388   0.40372   0.61377   0.00000  Uiso   1.00
H247   H     0.16956   0.54675   0.60553   0.00000  Uiso   1.00
H248   H     0.25280   0.52643   0.62828   0.00000  Uiso   1.00
C249   C     0.25743   0.52042   0.56590   0.00000  Uiso   1.00
C250   C     0.35338   0.33940   0.57196   0.00000  Uiso   1.00
H251   H     0.23533   0.61048   0.57050   0.00000  Uiso   1.00
C252   C     0.21693   0.47934   0.54723   0.00000  Uiso   1.00
C253   C     0.31549   0.29713   0.55320   0.00000  Uiso   1.00
H254   H     0.40740   0.28256   0.58168   0.00000  Uiso   1.00
H255   H     0.16382   0.53712   0.53748   0.00000  Uiso   1.00
C256   C     0.24082   0.36460   0.54093   0.00000  Uiso   1.00
H257   H     0.34275   0.20899   0.54836   0.00000  Uiso   1.00
O258   O     0.19060   0.32318   0.52313   0.00000  Uiso   1.00
C259   C     0.16020   0.20150   0.52311   0.00000  Uiso   1.00
H260   H     0.07476   0.19284   0.51534   0.00000  Uiso   1.00
H261   H     0.14617   0.17001   0.53888   0.00000  Uiso   1.00
C262   C     0.24625   0.11802   0.51290   0.00000  Uiso   1.00
C263   C     0.36164   0.14912   0.50572   0.00000  Uiso   1.00
H264   H     0.22825   0.02643   0.51698   0.00000  Uiso   1.00
O265   O     0.26827   0.13576   0.49137   0.00000  Uiso   1.00
H266   H     0.43155   0.08350   0.50508   0.00000  Uiso   1.00
H267   H     0.39637   0.23792   0.50775   0.00000  Uiso   1.00
H268   H     0.72540   1.19254   0.32153   0.00000  Uiso   1.00
C269   C     0.70315   1.30831   0.34838   0.00000  Uiso   1.00
H270   H     0.75514   1.34053   0.31663   0.00000  Uiso   1.00
O271   O     0.72671   1.22765   0.36469   0.00000  Uiso   1.00
C272   C     0.56902   1.31998   0.34603   0.00000  Uiso   1.00
H273   H     0.74025   1.39355   0.35314   0.00000  Uiso   1.00
O274   O     0.52057   1.27981   0.32700   0.00000  Uiso   1.00
H275   H     0.52705   1.27285   0.35877   0.00000  Uiso   1.00
H276   H     0.54079   1.41195   0.34774   0.00000  Uiso   1.00
C277   C     0.49531   1.16220   0.32438   0.00000  Uiso   1.00
C278   C     0.53019   1.07425   0.33799   0.00000  Uiso   1.00
C279   C     0.43327   1.12780   0.30687   0.00000  Uiso   1.00
C280   C     0.50483   0.95787   0.33389   0.00000  Uiso   1.00
H281   H     0.57716   1.09442   0.35224   0.00000  Uiso   1.00
H282   H     0.40388   1.19514   0.29592   0.00000  Uiso   1.00
C283   C     0.40936   1.01051   0.30300   0.00000  Uiso   1.00
H284   H     0.53490   0.89168   0.34496   0.00000  Uiso   1.00
C285   C     0.44558   0.92182   0.31629   0.00000  Uiso   1.00
H286   H     0.36154   0.98764   0.28896   0.00000  Uiso   1.00
C287   C     0.42617   0.79072   0.31242   0.00000  Uiso   1.00
C288   C     0.32866   0.74607   0.32691   0.00000  Uiso   1.00
C289   C     0.38340   0.76521   0.29036   0.00000  Uiso   1.00
C290   C     0.54165   0.72549   0.31624   0.00000  Uiso   1.00
H291   H     0.31937   0.64999   0.32577   0.00000  Uiso   1.00
H292   H     0.24323   0.78344   0.32262   0.00000  Uiso   1.00
H293   H     0.34352   0.76858   0.34309   0.00000  Uiso   1.00
H294   H     0.37828   0.66984   0.28761   0.00000  Uiso   1.00
H295   H     0.44010   0.80324   0.27844   0.00000  Uiso   1.00
H296   H     0.29442   0.80064   0.28796   0.00000  Uiso   1.00
C297   C     0.62986   0.72288   0.30145   0.00000  Uiso   1.00
C298   C     0.56792   0.67287   0.33498   0.00000  Uiso   1.00
H299   H     0.61489   0.76666   0.28670   0.00000  Uiso   1.00
C300   C     0.73722   0.66921   0.30474   0.00000  Uiso   1.00
C301   C     0.67531   0.62082   0.33878   0.00000  Uiso   1.00
H302   H     0.50342   0.67511   0.34746   0.00000  Uiso   1.00
H303   H     0.80325   0.67254   0.29250   0.00000  Uiso   1.00
C304   C     0.76177   0.61657   0.32361   0.00000  Uiso   1.00
H305   H     0.69272   0.58382   0.35404   0.00000  Uiso   1.00
O306   O     0.86719   0.56349   0.32807   0.00000  Uiso   1.00
C307   C     0.92295   0.50809   0.31104   0.00000  Uiso   1.00
H308   H     0.96416   0.57569   0.30133   0.00000  Uiso   1.00
H309   H     0.85759   0.46223   0.30154   0.00000  Uiso   1.00
C310   C     1.01697   0.42618   0.31845   0.00000  Uiso   1.00
H311   H     1.04922   0.37281   0.30560   0.00000  Uiso   1.00
O312   O     1.11676   0.49220   0.32511   0.00000  Uiso   1.00
H313   H     0.93797   0.38840   0.34933   0.00000  Uiso   1.00
H314   H     1.05398   0.29548   0.34268   0.00000  Uiso   1.00
H315   H     1.08832   0.54196   0.33574   0.00000  Uiso   1.00
H316   H     0.80714   1.20607   0.36275   0.00000  Uiso   1.00
H317   H     0.92823  -0.15583   0.85552   0.00000  Uiso   1.00
C318   C     0.76935  -0.26505   0.85629   0.00000  Uiso   1.00
H319   H     0.85369  -0.14950   0.87909   0.00000  Uiso   1.00
O320   O     0.79726  -0.33512   0.83873   0.00000  Uiso   1.00
C321   C     0.68715  -0.17114   0.84886   0.00000  Uiso   1.00
H322   H     0.72267  -0.32068   0.86751   0.00000  Uiso   1.00
O323   O     0.74934  -0.08161   0.83809   0.00000  Uiso   1.00
H324   H     0.62369  -0.21406   0.83860   0.00000  Uiso   1.00
H325   H     0.63755  -0.13005   0.86143   0.00000  Uiso   1.00
C326   C     0.68690  -0.00881   0.82526   0.00000  Uiso   1.00
C327   C     0.56725  -0.02045   0.82103   0.00000  Uiso   1.00
C328   C     0.74769   0.08183   0.81548   0.00000  Uiso   1.00
C329   C     0.51305   0.05404   0.80720   0.00000  Uiso   1.00
H330   H     0.51292  -0.08773   0.82840   0.00000  Uiso   1.00
H331   H     0.84170   0.09376   0.81854   0.00000  Uiso   1.00
C332   C     0.69186   0.15571   0.80183   0.00000  Uiso   1.00
H333   H     0.41891   0.04131   0.80436   0.00000  Uiso   1.00
C334   C     0.57311   0.14380   0.79721   0.00000  Uiso   1.00
H335   H     0.74280   0.22541   0.79429   0.00000  Uiso   1.00
C336   C     0.51663   0.22360   0.78126   0.00000  Uiso   1.00
C337   C     0.57370   0.18642   0.76092   0.00000  Uiso   1.00
C338   C     0.38333   0.20343   0.77972   0.00000  Uiso   1.00
C339   C     0.53624   0.35477   0.78515   0.00000  Uiso   1.00
H340   H     0.52799   0.22768   0.74804   0.00000  Uiso   1.00
H341   H     0.56734   0.09081   0.75853   0.00000  Uiso   1.00
H342   H     0.66702   0.21068   0.75992   0.00000  Uiso   1.00
H343   H     0.36324   0.11359   0.77454   0.00000  Uiso   1.00
H344   H     0.34237   0.26388   0.76868   0.00000  Uiso   1.00
H345   H     0.33992   0.21626   0.79453   0.00000  Uiso   1.00
C346   C     0.56588   0.39931   0.80435   0.00000  Uiso   1.00
C347   C     0.52322   0.43685   0.76949   0.00000  Uiso   1.00
H348   H     0.57361   0.33852   0.81733   0.00000  Uiso   1.00
C349   C     0.58744   0.51761   0.80757   0.00000  Uiso   1.00
C350   C     0.54403   0.55548   0.77233   0.00000  Uiso   1.00
H351   H     0.49492   0.40676   0.75429   0.00000  Uiso   1.00
H352   H     0.61320   0.54828   0.82289   0.00000  Uiso   1.00
C353   C     0.58022   0.59778   0.79142   0.00000  Uiso   1.00
H354   H     0.53132   0.61559   0.75935   0.00000  Uiso   1.00
O355   O     0.60714   0.71418   0.79485   0.00000  Uiso   1.00
C356   C     0.67923   0.76639   0.77933   0.00000  Uiso   1.00
H357   H     0.63214   0.84254   0.77296   0.00000  Uiso   1.00
H358   H     0.69353   0.70477   0.76656   0.00000  Uiso   1.00
C359   C     0.79758   0.80361   0.78714   0.00000  Uiso   1.00
H360   H     0.78988   0.88572   0.79587   0.00000  Uiso   1.00
O361   O     0.85077   0.71721   0.80009   0.00000  Uiso   1.00
H362   H     0.88974   0.73765   0.76006   0.00000  Uiso   1.00
H363   H     0.97892   0.82386   0.77528   0.00000  Uiso   1.00
H364   H     0.80058   0.70685   0.81188   0.00000  Uiso   1.00
H365   H     0.84540  -0.39833   0.84362   0.00000  Uiso   1.00
H366   H     0.24683   0.51044   0.95742   0.00000  Uiso   1.00
C367   C     0.42535   0.57737   0.95168   0.00000  Uiso   1.00
H368   H     0.25896   0.66517   0.95913   0.00000  Uiso   1.00
O369   O     0.48977   0.67557   0.94383   0.00000  Uiso   1.00
C370   C     0.47376   0.47126   0.94102   0.00000  Uiso   1.00
H371   H     0.44517   0.56826   0.96819   0.00000  Uiso   1.00
O372   O     0.46039   0.48045   0.91932   0.00000  Uiso   1.00
H373   H     0.56760   0.46322   0.94506   0.00000  Uiso   1.00
H374   H     0.43038   0.39005   0.94619   0.00000  Uiso   1.00
C375   C     0.55294   0.42803   0.90941   0.00000  Uiso   1.00
C376   C     0.56508   0.30620   0.90881   0.00000  Uiso   1.00
C377   C     0.63690   0.49633   0.89935   0.00000  Uiso   1.00
C378   C     0.65559   0.25559   0.89778   0.00000  Uiso   1.00
H379   H     0.50174   0.24982   0.91684   0.00000  Uiso   1.00
H380   H     0.63135   0.59254   0.90019   0.00000  Uiso   1.00
C381   C     0.72749   0.44364   0.88860   0.00000  Uiso   1.00
H382   H     0.66103   0.15946   0.89743   0.00000  Uiso   1.00
C383   C     0.73795   0.32198   0.88703   0.00000  Uiso   1.00
H384   H     0.79290   0.50004   0.88113   0.00000  Uiso   1.00
C385   C     0.83622   0.26385   0.87471   0.00000  Uiso   1.00
C386   C     0.92914   0.22010   0.89008   0.00000  Uiso   1.00
C387   C     0.78981   0.15435   0.86341   0.00000  Uiso   1.00
C388   C     0.89160   0.34694   0.85891   0.00000  Uiso   1.00
H389   H     1.00624   0.18345   0.88215   0.00000  Uiso   1.00
H390   H     0.89319   0.14987   0.89977   0.00000  Uiso   1.00
H391   H     0.95943   0.29005   0.90036   0.00000  Uiso   1.00
H392   H     0.76418   0.08451   0.87416   0.00000  Uiso   1.00
H393   H     0.85865   0.11667   0.85358   0.00000  Uiso   1.00
H394   H     0.71273   0.17320   0.85383   0.00000  Uiso   1.00
C395   C     0.84310   0.36546   0.83958   0.00000  Uiso   1.00
C396   C     0.99351   0.40964   0.86326   0.00000  Uiso   1.00
H397   H     0.76168   0.31976   0.83541   0.00000  Uiso   1.00
C398   C     0.89453   0.43972   0.82536   0.00000  Uiso   1.00
C399   C     1.04716   0.48358   0.84930   0.00000  Uiso   1.00
H400   H     1.03319   0.40095   0.87845   0.00000  Uiso   1.00
H401   H     0.85340   0.45111   0.81023   0.00000  Uiso   1.00
C402   C     0.99760   0.50115   0.82997   0.00000  Uiso   1.00
H403   H     1.12994   0.52572   0.85380   0.00000  Uiso   1.00
O404   O     1.04371   0.57597   0.81546   0.00000  Uiso   1.00
C405   C     1.13604   0.65285   0.82178   0.00000  Uiso   1.00
H406   H     1.21903   0.60324   0.82168   0.00000  Uiso   1.00
H407   H     1.12053   0.68420   0.83748   0.00000  Uiso   1.00
C408   C     1.14433   0.75839   0.80815   0.00000  Uiso   1.00
H409   H     1.14475   0.72646   0.79220   0.00000  Uiso   1.00
O410   O     1.04520   0.83516   0.81080   0.00000  Uiso   1.00
H411   H     1.26410   0.90154   0.79961   0.00000  Uiso   1.00
H412   H     1.33744   0.77558   0.80801   0.00000  Uiso   1.00
H413   H     0.97739   0.78653   0.80803   0.00000  Uiso   1.00
H414   H     0.46632   0.74611   0.95072   0.00000  Uiso   1.00
H415   H     0.96527   0.20419   0.64224   0.00000  Uiso   1.00
C416   C     0.95154   0.14143   0.65470   0.00000  Uiso   1.00
C417   C     0.84854   0.14793   0.66728   0.00000  Uiso   1.00
H418   H     1.03440   0.10746   0.66078   0.00000  Uiso   1.00
O419   O     0.85960   0.05760   0.65206   0.00000  Uiso   1.00
C420   C     0.75020   0.23653   0.66536   0.00000  Uiso   1.00
H421   H     0.85272   0.11578   0.68308   0.00000  Uiso   1.00
O422   O     0.74059   0.30392   0.64699   0.00000  Uiso   1.00
H423   H     0.66646   0.19038   0.66792   0.00000  Uiso   1.00
H424   H     0.76429   0.29609   0.67841   0.00000  Uiso   1.00
C425   C     0.68892   0.41186   0.65030   0.00000  Uiso   1.00
C426   C     0.60728   0.43104   0.66590   0.00000  Uiso   1.00
C427   C     0.71904   0.50788   0.63805   0.00000  Uiso   1.00
C428   C     0.57034   0.54327   0.67061   0.00000  Uiso   1.00
H429   H     0.57237   0.35752   0.67487   0.00000  Uiso   1.00
H430   H     0.77658   0.49551   0.62471   0.00000  Uiso   1.00
C431   C     0.68087   0.61992   0.64299   0.00000  Uiso   1.00
H432   H     0.50883   0.55278   0.68342   0.00000  Uiso   1.00
C433   C     0.60991   0.64172   0.65998   0.00000  Uiso   1.00
H434   H     0.70871   0.69344   0.63323   0.00000  Uiso   1.00
C435   C     0.57592   0.76598   0.66655   0.00000  Uiso   1.00
C436   C     0.68525   0.84656   0.66587   0.00000  Uiso   1.00
C437   C     0.48629   0.81425   0.65104   0.00000  Uiso   1.00
C438   C     0.52301   0.76793   0.68812   0.00000  Uiso   1.00
H439   H     0.71723   0.85846   0.65010   0.00000  Uiso   1.00
H440   H     0.75948   0.81203   0.67480   0.00000  Uiso   1.00
H441   H     0.66452   0.93492   0.67170   0.00000  Uiso   1.00
H442   H     0.41084   0.75561   0.64857   0.00000  Uiso   1.00
H443   H     0.52865   0.82575   0.63608   0.00000  Uiso   1.00
H444   H     0.45248   0.90065   0.65574   0.00000  Uiso   1.00
C445   C     0.58984   0.79024   0.70558   0.00000  Uiso   1.00
C446   C     0.40490   0.74153   0.69135   0.00000  Uiso   1.00
H447   H     0.68363   0.81059   0.70405   0.00000  Uiso   1.00
C448   C     0.54145   0.78957   0.72501   0.00000  Uiso   1.00
C449   C     0.35503   0.73887   0.71065   0.00000  Uiso   1.00
H450   H     0.34887   0.72046   0.67815   0.00000  Uiso   1.00
H451   H     0.59729   0.81125   0.73820   0.00000  Uiso   1.00
C452   C     0.42243   0.76485   0.72797   0.00000  Uiso   1.00
H453   H     0.26143   0.71725   0.71191   0.00000  Uiso   1.00
O454   O     0.37790   0.76627   0.74759   0.00000  Uiso   1.00
C455   C     0.25483   0.78695   0.74938   0.00000  Uiso   1.00
H456   H     0.22298   0.84181   0.73659   0.00000  Uiso   1.00
H457   H     0.24145   0.84065   0.76320   0.00000  Uiso   1.00
C458   C     0.17672   0.67968   0.75144   0.00000  Uiso   1.00
C459   C     0.21267   0.56554   0.75855   0.00000  Uiso   1.00
H460   H     0.08504   0.70589   0.75364   0.00000  Uiso   1.00
O461   O     0.19199   0.58393   0.73724   0.00000  Uiso   1.00
H462   H     0.14990   0.50846   0.76646   0.00000  Uiso   1.00
H463   H     0.30339   0.54722   0.76302   0.00000  Uiso   1.00
H464   H     0.78034   0.10864   0.55317   0.00000  Uiso   1.00
C465   C     0.69253   0.08486   0.55862   0.00000  Uiso   1.00
C466   C     0.60866   0.17410   0.56396   0.00000  Uiso   1.00
H467   H     0.69190  -0.00130   0.56596   0.00000  Uiso   1.00
O468   O     0.59726   0.10927   0.54509   0.00000  Uiso   1.00
C469   C     0.63687   0.30345   0.56219   0.00000  Uiso   1.00
H470   H     0.54097   0.15453   0.57535   0.00000  Uiso   1.00
O471   O     0.74343   0.32679   0.55153   0.00000  Uiso   1.00
H472   H     0.56379   0.35302   0.55540   0.00000  Uiso   1.00
H473   H     0.64561   0.33827   0.57781   0.00000  Uiso   1.00
C474   C     0.74012   0.33573   0.53054   0.00000  Uiso   1.00
C475   C     0.84645   0.34918   0.52006   0.00000  Uiso   1.00
C476   C     0.63715   0.33082   0.51896   0.00000  Uiso   1.00
C477   C     0.84834   0.36459   0.49904   0.00000  Uiso   1.00
H478   H     0.92927   0.34876   0.52875   0.00000  Uiso   1.00
H479   H     0.55047   0.31673   0.52587   0.00000  Uiso   1.00
C480   C     0.64175   0.34537   0.49798   0.00000  Uiso   1.00
H481   H     0.93325   0.37342   0.49122   0.00000  Uiso   1.00
C482   C     0.74533   0.36869   0.48753   0.00000  Uiso   1.00
H483   H     0.55956   0.33854   0.48939   0.00000  Uiso   1.00
C484   C     0.74569   0.39297   0.46454   0.00000  Uiso   1.00
C485   C     0.62657   0.44437   0.45770   0.00000  Uiso   1.00
C486   C     0.82905   0.49865   0.46055   0.00000  Uiso   1.00
C487   C     0.76431   0.27980   0.45203   0.00000  Uiso   1.00
H488   H     0.55375   0.38144   0.45757   0.00000  Uiso   1.00
H489   H     0.63400   0.48024   0.44214   0.00000  Uiso   1.00
H490   H     0.60150   0.51836   0.46762   0.00000  Uiso   1.00
H491   H     0.83301   0.51995   0.44411   0.00000  Uiso   1.00
H492   H     0.79297   0.57641   0.46835   0.00000  Uiso   1.00
H493   H     0.91923   0.49115   0.46632   0.00000  Uiso   1.00
C494   C     0.75944   0.27951   0.43067   0.00000  Uiso   1.00
C495   C     0.78072   0.17032   0.46121   0.00000  Uiso   1.00
H496   H     0.75241   0.36440   0.42283   0.00000  Uiso   1.00
C497   C     0.76310   0.17702   0.41919   0.00000  Uiso   1.00
C498   C     0.78384   0.06666   0.45008   0.00000  Uiso   1.00
H499   H     0.78522   0.16461   0.47794   0.00000  Uiso   1.00
H500   H     0.75516   0.18116   0.40244   0.00000  Uiso   1.00
C501   C     0.77104   0.06777   0.42883   0.00000  Uiso   1.00
H502   H     0.79211  -0.01723   0.45818   0.00000  Uiso   1.00
O503   O     0.76052  -0.03547   0.41794   0.00000  Uiso   1.00
C504   C     0.86984  -0.06821   0.40903   0.00000  Uiso   1.00
H505   H     0.93102  -0.09221   0.42144   0.00000  Uiso   1.00
H506   H     0.90673   0.00771   0.40087   0.00000  Uiso   1.00
C507   C     0.86315  -0.16779   0.39384   0.00000  Uiso   1.00
H508   H     0.95314  -0.17881   0.38780   0.00000  Uiso   1.00
O509   O     0.82542  -0.27701   0.40235   0.00000  Uiso   1.00
H510   H     0.75087  -0.04459   0.37488   0.00000  Uiso   1.00
H511   H     0.69463  -0.18685   0.37714   0.00000  Uiso   1.00
H512   H     0.87631  -0.29360   0.41354   0.00000  Uiso   1.00
H513   H     0.87642   0.49435   0.69265   0.00000  Uiso   1.00
C514   C     0.92333   0.50407   0.72544   0.00000  Uiso   1.00
H515   H     0.79767   0.60135   0.70605   0.00000  Uiso   1.00
O516   O     1.02935   0.43705   0.72479   0.00000  Uiso   1.00
C517   C     0.82646   0.42436   0.73248   0.00000  Uiso   1.00
H518   H     0.93444   0.57254   0.73721   0.00000  Uiso   1.00
O519   O     0.80515   0.33315   0.71793   0.00000  Uiso   1.00
H520   H     0.85188   0.38258   0.74704   0.00000  Uiso   1.00
H521   H     0.74662   0.47534   0.73574   0.00000  Uiso   1.00
C522   C     0.69153   0.29390   0.71581   0.00000  Uiso   1.00
C523   C     0.67299   0.17366   0.71303   0.00000  Uiso   1.00
C524   C     0.59370   0.36813   0.71521   0.00000  Uiso   1.00
C525   C     0.56140   0.12943   0.70997   0.00000  Uiso   1.00
H526   H     0.74775   0.11268   0.71343   0.00000  Uiso   1.00
H527   H     0.60304   0.46388   0.71654   0.00000  Uiso   1.00
C528   C     0.48241   0.32168   0.71224   0.00000  Uiso   1.00
H529   H     0.55157   0.03423   0.70803   0.00000  Uiso   1.00
C530   C     0.46284   0.20177   0.70952   0.00000  Uiso   1.00
H531   H     0.40652   0.38145   0.71186   0.00000  Uiso   1.00
C532   C     0.33850   0.15396   0.70681   0.00000  Uiso   1.00
C533   C     0.33849   0.02880   0.69791   0.00000  Uiso   1.00
C534   C     0.28266   0.14965   0.72830   0.00000  Uiso   1.00
C535   C     0.26752   0.22733   0.69177   0.00000  Uiso   1.00
H536   H     0.37870  -0.03242   0.70883   0.00000  Uiso   1.00
H537   H     0.38670   0.02218   0.68335   0.00000  Uiso   1.00
H538   H     0.24861  -0.00293   0.69512   0.00000  Uiso   1.00
H539   H     0.33739   0.09776   0.73886   0.00000  Uiso   1.00
H540   H     0.19631   0.10652   0.72779   0.00000  Uiso   1.00
H541   H     0.27112   0.23746   0.73503   0.00000  Uiso   1.00
C542   C     0.31532   0.25509   0.67278   0.00000  Uiso   1.00
C543   C     0.15358   0.26601   0.69551   0.00000  Uiso   1.00
H544   H     0.40478   0.22560   0.66923   0.00000  Uiso   1.00
C545   C     0.25348   0.31810   0.65830   0.00000  Uiso   1.00
C546   C     0.08981   0.32904   0.68119   0.00000  Uiso   1.00
H547   H     0.11147   0.24590   0.71022   0.00000  Uiso   1.00
H548   H     0.29477   0.33758   0.64350   0.00000  Uiso   1.00
C549   C     0.13939   0.35709   0.66224   0.00000  Uiso   1.00
H550   H    -0.00032   0.35451   0.68508   0.00000  Uiso   1.00
O551   O     0.08201   0.41820   0.64711   0.00000  Uiso   1.00
C552   C    -0.00690   0.50144   0.65250   0.00000  Uiso   1.00
H553   H    -0.07334   0.46057   0.66235   0.00000  Uiso   1.00
H554   H    -0.05133   0.52359   0.63808   0.00000  Uiso   1.00
C555   C     0.04554   0.61481   0.66049   0.00000  Uiso   1.00
H556   H     0.13387   0.61593   0.65369   0.00000  Uiso   1.00
O557   O    -0.00970   0.71618   0.65184   0.00000  Uiso   1.00
H558   H     0.13362   0.69447   0.68635   0.00000  Uiso   1.00
H559   H     0.10755   0.54572   0.69015   0.00000  Uiso   1.00
H560   H     1.09258   0.49276   0.72481   0.00000  Uiso   1.00
H561   H    -0.08173   0.72508   0.65915   0.00000  Uiso   1.00
H562   H     1.27865   0.38604   0.49252   0.00000  Uiso   1.00
C563   C     1.34116   0.40975   0.48051   0.00000  Uiso   1.00
C564   C     1.34094   0.52664   0.47209   0.00000  Uiso   1.00
H565   H     1.36833   0.33396   0.47133   0.00000  Uiso   1.00
O566   O     1.43055   0.49013   0.48614   0.00000  Uiso   1.00
C567   C     1.26271   0.62296   0.48014   0.00000  Uiso   1.00
H568   H     1.37079   0.54193   0.45632   0.00000  Uiso   1.00
O569   O     1.21012   0.59740   0.49940   0.00000  Uiso   1.00
H570   H     1.31498   0.70347   0.48173   0.00000  Uiso   1.00
H571   H     1.19427   0.64011   0.46861   0.00000  Uiso   1.00
C572   C     1.11645   0.67018   0.50292   0.00000  Uiso   1.00
C573   C     1.00840   0.62042   0.50786   0.00000  Uiso   1.00
C574   C     1.12465   0.79231   0.50174   0.00000  Uiso   1.00
C575   C     0.91081   0.69029   0.51056   0.00000  Uiso   1.00
H576   H     1.00189   0.52469   0.50926   0.00000  Uiso   1.00
H577   H     1.20989   0.83447   0.49887   0.00000  Uiso   1.00
C578   C     1.02585   0.86107   0.50473   0.00000  Uiso   1.00
H579   H     0.82603   0.64756   0.51360   0.00000  Uiso   1.00
C580   C     0.91633   0.81248   0.50905   0.00000  Uiso   1.00
H581   H     1.03581   0.95667   0.50362   0.00000  Uiso   1.00
C582   C     0.80507   0.88519   0.51219   0.00000  Uiso   1.00
C583   C     0.75984   0.85128   0.53364   0.00000  Uiso   1.00
C584   C     0.83134   1.01794   0.51183   0.00000  Uiso   1.00
C585   C     0.71092   0.85970   0.49603   0.00000  Uiso   1.00
H586   H     0.74201   0.75696   0.53516   0.00000  Uiso   1.00
H587   H     0.67778   0.89693   0.53735   0.00000  Uiso   1.00
H588   H     0.82452   0.87468   0.54550   0.00000  Uiso   1.00
H589   H     0.87008   1.04604   0.49723   0.00000  Uiso   1.00
H590   H     0.89302   1.04253   0.52410   0.00000  Uiso   1.00
H591   H     0.75113   1.07024   0.51420   0.00000  Uiso   1.00
C592   C     0.59494   0.89555   0.49877   0.00000  Uiso   1.00
C593   C     0.73562   0.79983   0.47789   0.00000  Uiso   1.00
H594   H     0.57189   0.94653   0.51247   0.00000  Uiso   1.00
C595   C     0.50685   0.86720   0.48500   0.00000  Uiso   1.00
C596   C     0.64920   0.77052   0.46387   0.00000  Uiso   1.00
H597   H     0.82657   0.77426   0.47453   0.00000  Uiso   1.00
H598   H     0.41603   0.89488   0.48805   0.00000  Uiso   1.00
C599   C     0.53245   0.80104   0.46757   0.00000  Uiso   1.00
H600   H     0.67198   0.72123   0.44994   0.00000  Uiso   1.00
O601   O     0.44414   0.76384   0.45478   0.00000  Uiso   1.00
C602   C     0.42851   0.83906   0.43763   0.00000  Uiso   1.00
H603   H     0.46395   0.79448   0.42397   0.00000  Uiso   1.00
H604   H     0.48041   0.91973   0.43963   0.00000  Uiso   1.00
C605   C     0.30227   0.87501   0.43351   0.00000  Uiso   1.00
C606   C     0.20802   0.87055   0.44815   0.00000  Uiso   1.00
H607   H     0.29602   0.93966   0.42117   0.00000  Uiso   1.00
O608   O     0.21512   0.78337   0.43254   0.00000  Uiso   1.00
H609   H     0.13440   0.93200   0.44715   0.00000  Uiso   1.00
H610   H     0.22263   0.84149   0.46387   0.00000  Uiso   1.00
H611   H    -0.02443   0.62445   0.60387   0.00000  Uiso   1.00
C612   C    -0.01594   0.68105   0.59040   0.00000  Uiso   1.00
C613   C    -0.07747   0.65632   0.57160   0.00000  Uiso   1.00
H614   H     0.06848   0.72694   0.59003   0.00000  Uiso   1.00
O615   O    -0.11670   0.74859   0.58510   0.00000  Uiso   1.00
C616   C    -0.16224   0.55527   0.56850   0.00000  Uiso   1.00
H617   H    -0.04075   0.68804   0.55708   0.00000  Uiso   1.00
O618   O    -0.18456   0.48298   0.58592   0.00000  Uiso   1.00
H619   H    -0.24692   0.59142   0.56340   0.00000  Uiso   1.00
H620   H    -0.12959   0.50237   0.55560   0.00000  Uiso   1.00
C621   C    -0.11811   0.38236   0.58803   0.00000  Uiso   1.00
C622   C    -0.01021   0.36456   0.57836   0.00000  Uiso   1.00
C623   C    -0.16017   0.29236   0.60062   0.00000  Uiso   1.00
C624   C     0.05233   0.26205   0.58171   0.00000  Uiso   1.00
H625   H     0.02827   0.43143   0.56833   0.00000  Uiso   1.00
H626   H    -0.24544   0.30274   0.60831   0.00000  Uiso   1.00
C627   C    -0.09620   0.19057   0.60360   0.00000  Uiso   1.00
H628   H     0.13776   0.25106   0.57430   0.00000  Uiso   1.00
C629   C     0.01296   0.17296   0.59452   0.00000  Uiso   1.00
H630   H    -0.13150   0.12311   0.61383   0.00000  Uiso   1.00
C631   C     0.09222   0.06880   0.59954   0.00000  Uiso   1.00
C632   C     0.18090   0.11562   0.61551   0.00000  Uiso   1.00
C633   C     0.02524  -0.03281   0.61006   0.00000  Uiso   1.00
C634   C     0.15531   0.01659   0.58089   0.00000  Uiso   1.00
H635   H     0.23402   0.18951   0.60987   0.00000  Uiso   1.00
H636   H     0.24068   0.04576   0.62062   0.00000  Uiso   1.00
H637   H     0.13523   0.14768   0.62924   0.00000  Uiso   1.00
H638   H     0.08332  -0.10878   0.61261   0.00000  Uiso   1.00
H639   H    -0.05126  -0.06331   0.60129   0.00000  Uiso   1.00
H640   H    -0.00674  -0.00679   0.62526   0.00000  Uiso   1.00
C641   C     0.27294   0.04007   0.57670   0.00000  Uiso   1.00
C642   C     0.09970  -0.06252   0.56776   0.00000  Uiso   1.00
H643   H     0.32114   0.10407   0.58600   0.00000  Uiso   1.00
C644   C     0.33453  -0.01874   0.56160   0.00000  Uiso   1.00
C645   C     0.16041  -0.12451   0.55285   0.00000  Uiso   1.00
H646   H     0.00549  -0.07969   0.56977   0.00000  Uiso   1.00
H647   H     0.42783   0.00177   0.55935   0.00000  Uiso   1.00
C648   C     0.28078  -0.10723   0.55013   0.00000  Uiso   1.00
H649   H     0.11481  -0.19144   0.54371   0.00000  Uiso   1.00
O650   O     0.34348  -0.17660   0.53671   0.00000  Uiso   1.00
C651   C     0.43840  -0.22938   0.54769   0.00000  Uiso   1.00
H652   H     0.40413  -0.26515   0.56215   0.00000  Uiso   1.00
H653   H     0.50284  -0.16110   0.55169   0.00000  Uiso   1.00
C654   C     0.51118  -0.32635   0.53810   0.00000  Uiso   1.00
C655   C     0.50988  -0.36621   0.51728   0.00000  Uiso   1.00
H656   H     0.59152  -0.33861   0.54711   0.00000  Uiso   1.00
O657   O     0.45554  -0.43546   0.53281   0.00000  Uiso   1.00
H658   H     0.58937  -0.40262   0.51030   0.00000  Uiso   1.00
H659   H     0.45097  -0.32723   0.50597   0.00000  Uiso   1.00
H660   H    -0.14894   0.03353   0.78009   0.00000  Uiso   1.00
C661   C     0.02894   0.07055   0.76826   0.00000  Uiso   1.00
H662   H    -0.14862   0.10328   0.75623   0.00000  Uiso   1.00
O663   O     0.10110  -0.01231   0.77889   0.00000  Uiso   1.00
C664   C     0.03799   0.18979   0.77783   0.00000  Uiso   1.00
H665   H     0.07030   0.07580   0.75312   0.00000  Uiso   1.00
O666   O    -0.00285   0.18773   0.79854   0.00000  Uiso   1.00
H667   H     0.13033   0.21803   0.77691   0.00000  Uiso   1.00
H668   H    -0.01400   0.25452   0.76918   0.00000  Uiso   1.00
C669   C     0.08147   0.21166   0.81309   0.00000  Uiso   1.00
C670   C     0.08846   0.14172   0.83063   0.00000  Uiso   1.00
C671   C     0.16015   0.30529   0.81131   0.00000  Uiso   1.00
C672   C     0.17379   0.16278   0.84527   0.00000  Uiso   1.00
H673   H     0.02660   0.06862   0.83274   0.00000  Uiso   1.00
H674   H     0.15524   0.36533   0.79816   0.00000  Uiso   1.00
C675   C     0.24599   0.32346   0.82602   0.00000  Uiso   1.00
H676   H     0.17711   0.10700   0.85895   0.00000  Uiso   1.00
C677   C     0.25610   0.25265   0.84333   0.00000  Uiso   1.00
H678   H     0.30798   0.39600   0.82366   0.00000  Uiso   1.00
C679   C     0.35351   0.26721   0.85926   0.00000  Uiso   1.00
C680   C     0.44807   0.17477   0.85427   0.00000  Uiso   1.00
C681   C     0.41323   0.38852   0.85765   0.00000  Uiso   1.00
C682   C     0.30748   0.25288   0.88116   0.00000  Uiso   1.00
H683   H     0.48813   0.19367   0.83930   0.00000  Uiso   1.00
H684   H     0.41356   0.08461   0.85360   0.00000  Uiso   1.00
H685   H     0.51931   0.17638   0.86563   0.00000  Uiso   1.00
H686   H     0.46098   0.39756   0.84311   0.00000  Uiso   1.00
H687   H     0.47860   0.39975   0.86989   0.00000  Uiso   1.00
H688   H     0.35093   0.46197   0.85859   0.00000  Uiso   1.00
C689   C     0.24317   0.34226   0.89044   0.00000  Uiso   1.00
C690   C     0.32538   0.15211   0.89285   0.00000  Uiso   1.00
H691   H     0.22852   0.42391   0.88191   0.00000  Uiso   1.00
C692   C     0.19594   0.33213   0.90990   0.00000  Uiso   1.00
C693   C     0.28033   0.14092   0.91245   0.00000  Uiso   1.00
H694   H     0.37730   0.07901   0.88665   0.00000  Uiso   1.00
H695   H     0.14488   0.40550   0.91615   0.00000  Uiso   1.00
C696   C     0.21222   0.22947   0.92124   0.00000  Uiso   1.00
H697   H     0.29757   0.06047   0.92116   0.00000  Uiso   1.00
O698   O     0.16594   0.21170   0.94051   0.00000  Uiso   1.00
C699   C     0.05757   0.26987   0.94504   0.00000  Uiso   1.00
H700   H     0.01687   0.30328   0.93093   0.00000  Uiso   1.00
H701   H     0.07604   0.34635   0.95483   0.00000  Uiso   1.00
C702   C    -0.02878   0.19067   0.95555   0.00000  Uiso   1.00
H703   H    -0.02669   0.10629   0.94720   0.00000  Uiso   1.00
O704   O     0.00901   0.17057   0.97617   0.00000  Uiso   1.00
H705   H    -0.17805   0.26741   0.93844   0.00000  Uiso   1.00
H706   H    -0.15858   0.32526   0.96330   0.00000  Uiso   1.00
H707   H     0.06671  -0.02484   0.79212   0.00000  Uiso   1.00
H708   H    -0.04553   0.11498   0.98154   0.00000  Uiso   1.00
C709   C     0.44148  -0.32113   0.86612   0.00000  Uiso   1.00
H710   H     0.50671  -0.39201   0.86505   0.00000  Uiso   1.00
C711   C     0.40340  -0.28387   0.88530   0.00000  Uiso   1.00
H712   H     0.43802  -0.32534   0.89929   0.00000  Uiso   1.00
C713   C     0.32098  -0.19299   0.88679   0.00000  Uiso   1.00
N714   N     0.27812  -0.15813   0.90601   0.00000  Uiso   1.00
H715   H     0.19790  -0.12283   0.90505   0.00000  Uiso   1.00
H716   H     0.27393  -0.22672   0.91570   0.00000  Uiso   1.00
C717   C     0.27891  -0.13978   0.86886   0.00000  Uiso   1.00
H718   H     0.21421  -0.06821   0.87006   0.00000  Uiso   1.00
C719   C     0.31715  -0.17742   0.84948   0.00000  Uiso   1.00
H720   H     0.21210  -0.06063   0.83495   0.00000  Uiso   1.00
C721   C     0.39792  -0.27019   0.84828   0.00000  Uiso   1.00
H722   H     0.42975  -0.30100   0.83331   0.00000  Uiso   1.00
C723   C     1.07727  -0.02810   0.32615   0.00000  Uiso   1.00
H724   H     1.16349  -0.05201   0.31987   0.00000  Uiso   1.00
C725   C     1.04149   0.08860   0.32487   0.00000  Uiso   1.00
H726   H     1.09891   0.15377   0.31746   0.00000  Uiso   1.00
C727   C     0.93081   0.12219   0.33211   0.00000  Uiso   1.00
C728   C     0.85970   0.03616   0.34118   0.00000  Uiso   1.00
H729   H     0.77038   0.05759   0.34632   0.00000  Uiso   1.00
C730   C     0.89792  -0.08003   0.34371   0.00000  Uiso   1.00
H731   H     0.85192  -0.24439   0.35267   0.00000  Uiso   1.00
C732   C     1.00692  -0.11272   0.33553   0.00000  Uiso   1.00
H733   H     1.03763  -0.20395   0.33685   0.00000  Uiso   1.00
C734   C     0.92598   0.69152   0.93217   0.00000  Uiso   1.00
H735   H     0.85803   0.70908   0.94375   0.00000  Uiso   1.00
C736   C     0.89872   0.70548   0.91153   0.00000  Uiso   1.00
H737   H     0.80962   0.73229   0.90704   0.00000  Uiso   1.00
C738   C     0.98423   0.68356   0.89659   0.00000  Uiso   1.00
H739   H     1.03682   0.69483   0.86749   0.00000  Uiso   1.00
C740   C     1.09547   0.64374   0.90282   0.00000  Uiso   1.00
H741   H     1.16279   0.62481   0.89113   0.00000  Uiso   1.00
C742   C     1.12503   0.63482   0.92366   0.00000  Uiso   1.00
H743   H     1.28317   0.55496   0.91892   0.00000  Uiso   1.00
C744   C     1.03845   0.65876   0.93833   0.00000  Uiso   1.00
H745   H     1.05821   0.65065   0.95476   0.00000  Uiso   1.00
C746   C     0.68035   0.95376   0.91982   0.00000  Uiso   1.00
H747   H     0.71881   0.92153   0.90546   0.00000  Uiso   1.00
C748   C     0.56947   0.91537   0.92570   0.00000  Uiso   1.00
H749   H     0.52179   0.85232   0.91601   0.00000  Uiso   1.00
C750   C     0.51979   0.95578   0.94405   0.00000  Uiso   1.00
N751   N     0.40759   0.91724   0.94993   0.00000  Uiso   1.00
H752   H     0.35834   0.89710   0.93768   0.00000  Uiso   1.00
H753   H     0.36506   0.97544   0.95866   0.00000  Uiso   1.00
C754   C     0.58246   1.03646   0.95612   0.00000  Uiso   1.00
H755   H     0.54371   1.06854   0.97056   0.00000  Uiso   1.00
C756   C     0.69381   1.07685   0.95001   0.00000  Uiso   1.00
H757   H     0.69803   1.19723   0.97221   0.00000  Uiso   1.00
C758   C     0.74248   1.03346   0.93180   0.00000  Uiso   1.00
H759   H     0.82994   1.06215   0.92682   0.00000  Uiso   1.00
C760   C     0.00207   0.98299   0.70278   0.00000  Uiso   1.00
H761   H     0.04099   1.05663   0.69432   0.00000  Uiso   1.00
C762   C    -0.04591   1.00226   0.72206   0.00000  Uiso   1.00
H763   H    -0.04595   1.09232   0.72810   0.00000  Uiso   1.00
C764   C    -0.09187   0.90836   0.73337   0.00000  Uiso   1.00
C765   C    -0.09800   0.79853   0.72363   0.00000  Uiso   1.00
H766   H    -0.14647   0.72737   0.73114   0.00000  Uiso   1.00
C767   C    -0.04446   0.77621   0.70468   0.00000  Uiso   1.00
C768   C     0.00642   0.87112   0.69433   0.00000  Uiso   1.00
H769   H     0.04683   0.85960   0.67916   0.00000  Uiso   1.00
loop_
_geom_bond_atom_site_label_1
_geom_bond_atom_site_label_2
_geom_bond_distance
_geom_bond_site_symmetry_2
_ccdc_geom_bond_type
Si177  O179    1.610   .     S
Si177  O194    1.610   .     S
Si177  O195    1.607   .     S
Si177  O199    1.538   .     S
Si178  O189    1.610   .     S
Si178  O180    1.610   .     S
Si178  O179    1.607   .     S
Si178  O190    1.607   .     S
O180   H200    1.112   .     S
O181   Si191   1.610   .     S
O181   Si183   1.607   .     S
O182   Si191   1.607   .     S
O182   H201    1.112   .     S
Si183  O184    1.610   .     S
Si183  O185    1.607   .     S
Si183  O202    1.542   .     S
O184   H203    1.108   .     S
O185   H204    1.111   .     S
O186   Si188   1.610   .     S
O186   H205    1.112   .     S
O187   Si188   1.607   .     S
O187   H206    1.111   .     S
Si188  O190    1.610   .     S
Si188  O207    1.538   .     S
O189   H208    1.111   .     S
Si191  O193    1.610   .     S
Si191  O192    1.607   .     S
O192   H209    1.106   .     S
O193   Si196   1.607   .     S
O194   H210    1.108   .     S
O195   H211    1.113   .     S
Si196  O197    1.610   .     S
Si196  O198    1.607   .     S
Si196  O212    1.542   .     S
O197   H213    1.113   .     S
O198   H214    1.108   .     S
O199   H215    1.108   .     S
O202   H216    1.112   .     S
O207   H217    1.111   .     S
O212   H218    1.108   .     S
H219   C220    1.096   .     S
C220   C221    1.443   .     S
C220   H222    1.091   .     S
C220   O223    1.423   .     S
C221   C224    1.510   .     S
C221   H225    1.091   .     S
C221   O223    1.443   .     S
C224   O226    1.423   .     S
C224   H227    1.102   .     S
C224   H228    1.103   .     S
O226   C229    1.374   .     S
C229   C230    1.399   .     A
C229   C231    1.400   .     A
C230   C232    1.384   .     A
C230   H233    1.099   .     S
C231   H234    1.101   .     S
C231   C235    1.389   .     A
C232   H236    1.100   .     S
C232   C237    1.397   .     A
C235   H238    1.102   .     S
C235   C237    1.399   .     A
C237   C239    1.529   .     S
C239   C240    1.546   .     S
C239   C241    1.543   .     S
C239   C242    1.521   .     S
C240   H243    1.101   .     S
C240   H244    1.103   .     S
C240   H245    1.098   .     S
C241   H246    1.105   .     S
C241   H247    1.101   .     S
C241   H248    1.097   .     S
C242   C249    1.394   .     A
C242   C250    1.394   .     A
C249   H251    1.101   .     S
C249   C252    1.381   .     A
C250   C253    1.382   .     A
C250   H254    1.096   .     S
C252   H255    1.098   .     S
C252   C256    1.400   .     A
C253   C256    1.399   .     A
C253   H257    1.100   .     S
C256   O258    1.375   .     S
O258   C259    1.433   .     S
C259   H260    1.104   .     S
C259   H261    1.099   .     S
C259   C262    1.522   .     S
C262   C263    1.443   .     S
C262   H264    1.099   .     S
C262   O265    1.437   .     S
C263   H266    1.096   .     S
C263   H267    1.097   .     S
C263   O265    1.426   .     S
C269   C272    1.546   .     S
C269   H273    1.106   .     S
C269   O271    1.430   .     S
O271   H316    0.960   .     S
C272   O274    1.431   .     S
C272   H275    1.098   .     S
C272   H276    1.105   .     S
O274   C277    1.385   .     S
C277   C278    1.397   .     A
C277   C279    1.398   .     A
C278   C280    1.387   .     A
C278   H281    1.095   .     S
C279   H282    1.101   .     S
C279   C283    1.390   .     A
C280   H284    1.099   .     S
C280   C285    1.392   .     A
C283   H286    1.096   .     S
C283   C285    1.394   .     A
C285   C287    1.535   .     S
C287   C288    1.546   .     S
C287   C289    1.543   .     S
C287   C290    1.535   .     S
C288   H291    1.105   .     S
C288   H292    1.101   .     S
C288   H293    1.096   .     S
C289   H294    1.106   .     S
C289   H295    1.099   .     S
C289   H296    1.105   .     S
C290   C297    1.393   .     A
C290   C298    1.391   .     A
C297   H299    1.095   .     S
C297   C300    1.388   .     A
C298   C301    1.386   .     A
C298   H302    1.096   .     S
C300   H303    1.098   .     S
C300   C304    1.395   .     A
C301   C304    1.396   .     A
C301   H305    1.097   .     S
C304   O306    1.379   .     S
O306   C307    1.426   .     S
C307   H308    1.103   .     S
C307   H309    1.102   .     S
C307   C310    1.504   .     S
C310   H311    1.098   .     S
C310   O312    1.434   .     S
O312   H315    0.952   .     S
C318   C321    1.506   .     S
C318   H322    1.105   .     S
C318   O320    1.431   .     S
O320   H365    0.962   .     S
C321   O323    1.429   .     S
C321   H324    1.100   .     S
C321   H325    1.100   .     S
O323   C326    1.377   .     S
C326   C327    1.401   .     A
C326   C328    1.400   .     A
C327   C329    1.384   .     A
C327   H330    1.098   .     S
C328   H331    1.101   .     S
C328   C332    1.381   .     A
C329   H333    1.101   .     S
C329   C334    1.395   .     A
C332   H335    1.101   .     S
C332   C334    1.396   .     A
C334   C336    1.524   .     S
C336   C337    1.534   .     S
C336   C338    1.544   .     S
C336   C339    1.536   .     S
C337   H340    1.094   .     S
C337   H341    1.106   .     S
C337   H342    1.103   .     S
C338   H343    1.104   .     S
C338   H344    1.101   .     S
C338   H345    1.093   .     S
C339   C346    1.390   .     A
C339   C347    1.392   .     A
C346   H348    1.097   .     S
C346   C349    1.390   .     A
C347   C350    1.388   .     A
C347   H351    1.095   .     S
C349   H352    1.097   .     S
C349   C353    1.396   .     A
C350   C353    1.395   .     A
C350   H354    1.098   .     S
C353   O355    1.383   .     S
O355   C356    1.433   .     S
C356   H357    1.104   .     S
C356   H358    1.101   .     S
C356   C359    1.506   .     S
C359   H360    1.100   .     S
C359   O361    1.433   .     S
O361   H364    0.965   .     S
C367   C370    1.502   .     S
C367   H371    1.102   .     S
C367   O369    1.436   .     S
O369   H414    0.960   .     S
C370   O372    1.423   .     S
C370   H373    1.108   .     S
C370   H374    1.104   .     S
O372   C375    1.375   .     S
C375   C376    1.399   .     A
C375   C377    1.399   .     A
C376   C378    1.385   .     A
C376   H379    1.101   .     S
C377   H380    1.102   .     S
C377   C381    1.387   .     A
C378   H382    1.100   .     S
C378   C383    1.396   .     A
C381   H384    1.100   .     S
C381   C383    1.399   .     A
C383   C385    1.531   .     S
C385   C386    1.541   .     S
C385   C387    1.545   .     S
C385   C388    1.535   .     S
C386   H389    1.103   .     S
C386   H390    1.100   .     S
C386   H391    1.098   .     S
C387   H392    1.101   .     S
C387   H393    1.101   .     S
C387   H394    1.100   .     S
C388   C395    1.390   .     A
C388   C396    1.396   .     A
C395   H397    1.101   .     S
C395   C398    1.385   .     A
C396   C399    1.383   .     A
C396   H400    1.092   .     S
C398   H401    1.098   .     S
C398   C402    1.403   .     A
C399   C402    1.393   .     A
C399   H403    1.101   .     S
C402   O404    1.378   .     S
O404   C405    1.433   .     S
C405   H406    1.105   .     S
C405   H407    1.097   .     S
C405   C408    1.499   .     S
C408   H409    1.099   .     S
C408   O410    1.443   .     S
O410   H413    0.970   .     S
H415   C416    1.093   .     S
C416   C417    1.435   .     S
C416   H418    1.097   .     S
C416   O419    1.432   .     S
C417   C420    1.517   .     S
C417   H421    1.092   .     S
C417   O419    1.436   .     S
C420   O422    1.426   .     S
C420   H423    1.105   .     S
C420   H424    1.100   .     S
O422   C425    1.384   .     S
C425   C426    1.396   .     A
C425   C427    1.398   .     A
C426   C428    1.384   .     A
C426   H429    1.097   .     S
C427   H430    1.098   .     S
C427   C431    1.390   .     A
C428   H432    1.095   .     S
C428   C433    1.395   .     A
C431   H434    1.100   .     S
C431   C433    1.393   .     A
C433   C435    1.532   .     S
C435   C436    1.552   .     S
C435   C437    1.539   .     S
C435   C438    1.528   .     S
C436   H439    1.097   .     S
C436   H440    1.101   .     S
C436   H441    1.104   .     S
C437   H442    1.103   .     S
C437   H443    1.094   .     S
C437   H444    1.103   .     S
C438   C445    1.392   .     A
C438   C446    1.398   .     A
C445   H447    1.101   .     S
C445   C448    1.379   .     A
C446   C449    1.379   .     A
C446   H450    1.097   .     S
C448   H451    1.097   .     S
C448   C452    1.402   .     A
C449   C452    1.396   .     A
C449   H453    1.101   .     S
C452   O454    1.373   .     S
O454   C455    1.430   .     S
C455   H456    1.103   .     S
C455   H457    1.099   .     S
C455   C458    1.522   .     S
C458   C459    1.443   .     S
C458   H460    1.099   .     S
C458   O461    1.442   .     S
C459   H462    1.097   .     S
C459   H463    1.097   .     S
C459   O461    1.421   .     S
H464   C465    1.098   .     S
C465   C466    1.442   .     S
C465   H467    1.094   .     S
C465   O468    1.427   .     S
C466   C469    1.517   .     S
C466   H470    1.094   .     S
C466   O468    1.439   .     S
C469   O471    1.426   .     S
C469   H472    1.101   .     S
C469   H473    1.096   .     S
O471   C474    1.370   .     S
C474   C475    1.401   .     A
C474   C476    1.398   .     A
C475   C477    1.378   .     A
C475   H478    1.102   .     S
C476   H479    1.099   .     S
C476   C480    1.375   .     A
C477   H481    1.100   .     S
C477   C482    1.396   .     A
C480   H483    1.095   .     S
C480   C482    1.390   .     A
C482   C484    1.520   .     S
C484   C485    1.547   .     S
C484   C486    1.559   .     S
C484   C487    1.542   .     S
C485   H488    1.100   .     S
C485   H489    1.095   .     S
C485   H490    1.101   .     S
C486   H491    1.097   .     S
C486   H492    1.103   .     S
C486   H493    1.100   .     S
C487   C494    1.390   .     A
C487   C495    1.398   .     A
C494   H496    1.099   .     S
C494   C497    1.389   .     A
C495   C498    1.388   .     A
C495   H499    1.091   .     S
C497   H500    1.094   .     S
C497   C501    1.400   .     A
C498   C501    1.389   .     A
C498   H502    1.098   .     S
C501   O503    1.381   .     S
O503   C504    1.427   .     S
C504   H505    1.102   .     S
C504   H506    1.101   .     S
C504   C507    1.509   .     S
C507   H508    1.108   .     S
C507   O509    1.431   .     S
O509   H512    0.951   .     S
C514   C517    1.504   .     S
C514   H518    1.102   .     S
C514   O516    1.434   .     S
O516   H560    0.963   .     S
C517   O519    1.428   .     S
C517   H520    1.100   .     S
C517   H521    1.103   .     S
O519   C522    1.380   .     S
C522   C523    1.402   .     A
C522   C524    1.404   .     A
C523   C525    1.386   .     A
C523   H526    1.102   .     S
C524   H527    1.103   .     S
C524   C528    1.391   .     A
C525   H529    1.101   .     S
C525   C530    1.397   .     A
C528   H531    1.104   .     S
C528   C530    1.399   .     A
C530   C532    1.532   .     S
C532   C533    1.543   .     S
C532   C534    1.536   .     S
C532   C535    1.522   .     S
C533   H536    1.097   .     S
C533   H537    1.098   .     S
C533   H538    1.104   .     S
C534   H539    1.102   .     S
C534   H540    1.103   .     S
C534   H541    1.102   .     S
C535   C542    1.387   .     A
C535   C543    1.396   .     A
C542   H544    1.101   .     S
C542   C545    1.380   .     A
C543   C546    1.384   .     A
C543   H547    1.095   .     S
C545   H548    1.095   .     S
C545   C549    1.401   .     A
C546   C549    1.393   .     A
C546   H550    1.100   .     S
C549   O551    1.373   .     S
O551   C552    1.435   .     S
C552   H553    1.097   .     S
C552   H554    1.096   .     S
C552   C555    1.519   .     S
C555   H556    1.102   .     S
C555   O557    1.434   .     S
O557   H561    0.956   .     S
H562   C563    1.092   .     S
C563   C564    1.443   .     S
C563   H565    1.096   .     S
C563   O566    1.421   .     S
C564   C567    1.511   .     S
C564   H568    1.094   .     S
C564   O566    1.434   .     S
C567   O569    1.419   .     S
C567   H570    1.102   .     S
C567   H571    1.101   .     S
O569   C572    1.374   .     S
C572   C573    1.397   .     A
C572   C574    1.400   .     A
C573   C575    1.382   .     A
C573   H576    1.100   .     S
C574   H577    1.102   .     S
C574   C578    1.389   .     A
C575   H579    1.102   .     S
C575   C580    1.401   .     A
C578   H581    1.100   .     S
C578   C580    1.397   .     A
C580   C582    1.532   .     S
C582   C583    1.537   .     S
C582   C584    1.546   .     S
C582   C585    1.531   .     S
C583   H586    1.101   .     S
C583   H587    1.100   .     S
C583   H588    1.101   .     S
C584   H589    1.096   .     S
C584   H590    1.101   .     S
C584   H591    1.105   .     S
C585   C592    1.398   .     A
C585   C593    1.392   .     A
C592   H594    1.096   .     S
C592   C595    1.386   .     A
C593   C596    1.385   .     A
C593   H597    1.101   .     S
C595   H598    1.103   .     S
C595   C599    1.393   .     A
C596   C599    1.399   .     A
C596   H600    1.098   .     S
C599   O601    1.375   .     S
O601   C602    1.419   .     S
C602   H603    1.101   .     S
C602   H604    1.104   .     S
C602   C605    1.523   .     S
C605   C606    1.438   .     S
C605   H607    1.093   .     S
C605   O608    1.446   .     S
C606   H609    1.097   .     S
C606   H610    1.087   .     S
C606   O608    1.425   .     S
H611   C612    1.093   .     S
C612   C613    1.438   .     S
C612   H614    1.098   .     S
C612   O615    1.428   .     S
C613   C616    1.520   .     S
C613   H617    1.095   .     S
C613   O615    1.443   .     S
C616   O618    1.425   .     S
C616   H619    1.103   .     S
C616   H620    1.099   .     S
O618   C621    1.384   .     S
C621   C622    1.399   .     A
C621   C623    1.399   .     A
C622   C624    1.389   .     A
C622   H625    1.096   .     S
C623   H626    1.101   .     S
C623   C627    1.387   .     A
C624   H628    1.096   .     S
C624   C629    1.390   .     A
C627   H630    1.095   .     S
C627   C629    1.394   .     A
C629   C631    1.531   .     S
C631   C632    1.546   .     S
C631   C633    1.549   .     S
C631   C634    1.532   .     S
C632   H635    1.102   .     S
C632   H636    1.102   .     S
C632   H637    1.097   .     S
C633   H638    1.105   .     S
C633   H639    1.100   .     S
C633   H640    1.094   .     S
C634   C641    1.397   .     A
C634   C642    1.396   .     A
C641   H643    1.097   .     S
C641   C644    1.382   .     A
C642   C645    1.386   .     A
C642   H646    1.102   .     S
C644   H647    1.101   .     S
C644   C648    1.398   .     A
C645   C648    1.401   .     A
C645   H649    1.100   .     S
C648   O650    1.379   .     S
O650   C651    1.432   .     S
C651   H652    1.097   .     S
C651   H653    1.104   .     S
C651   C654    1.519   .     S
C654   C655    1.428   .     S
C654   H656    1.098   .     S
C654   O657    1.441   .     S
C655   H658    1.097   .     S
C655   H659    1.092   .     S
C655   O657    1.425   .     S
C661   C664    1.501   .     S
C661   H665    1.093   .     S
C661   O663    1.433   .     S
O663   H707    0.956   .     S
C664   O666    1.425   .     S
C664   H667    1.105   .     S
C664   H668    1.103   .     S
O666   C669    1.378   .     S
C669   C670    1.395   .     A
C669   C671    1.402   .     A
C670   C672    1.384   .     A
C670   H673    1.103   .     S
C671   H674    1.097   .     S
C671   C675    1.385   .     A
C672   H676    1.095   .     S
C672   C677    1.398   .     A
C675   H678    1.101   .     S
C675   C677    1.391   .     A
C677   C679    1.529   .     S
C679   C680    1.545   .     S
C679   C681    1.548   .     S
C679   C682    1.526   .     S
C680   H683    1.097   .     S
C680   H684    1.104   .     S
C680   H685    1.100   .     S
C681   H686    1.096   .     S
C681   H687    1.099   .     S
C681   H688    1.102   .     S
C682   C689    1.395   .     A
C682   C690    1.395   .     A
C689   H691    1.098   .     S
C689   C692    1.380   .     A
C690   C693    1.380   .     A
C690   H694    1.101   .     S
C692   H695    1.099   .     S
C692   C696    1.398   .     A
C693   C696    1.399   .     A
C693   H697    1.098   .     S
C696   O698    1.375   .     S
O698   C699    1.436   .     S
C699   H700    1.097   .     S
C699   H701    1.102   .     S
C699   C702    1.503   .     S
C702   H703    1.107   .     S
C702   O704    1.427   .     S
O704   H708    0.956   .     S
C709   C711    1.388   .     A
C709   C721    1.390   .     A
C709   H710    1.103   .     S
C711   C713    1.405   .     A
C711   H712    1.099   .     S
C713   C717    1.400   .     A
C713   N714    1.400   .     S
N714   H715    1.003   .     S
N714   H716    1.007   .     S
C717   C719    1.401   .     A
C717   H718    1.105   .     S
C719   C721    1.407   .     A
C721   H722    1.097   .     S
C723   C725    1.397   .     A
C723   C732    1.398   .     A
C723   H724    1.101   .     S
C725   C727    1.403   .     A
C725   H726    1.103   .     S
C727   C728    1.405   .     A
C728   C730    1.407   .     A
C728   H729    1.101   .     S
C730   C732    1.405   .     A
C732   H733    1.103   .     S
C734   C736    1.387   .     A
C734   C744    1.397   .     A
C734   H735    1.100   .     S
C736   C738    1.400   .     A
C736   H737    1.102   .     S
C738   C740    1.409   .     A
C740   C742    1.400   .     A
C740   H741    1.103   .     S
C742   C744    1.401   .     A
C744   H745    1.096   .     S
C746   C748    1.394   .     A
C746   C758    1.392   .     A
C746   H747    1.096   .     S
C748   C750    1.399   .     A
C748   H749    1.101   .     S
C750   C754    1.407   .     A
C750   N751    1.408   .     S
N751   H752    1.002   .     S
N751   H753    1.000   .     S
C754   C756    1.410   .     A
C754   H755    1.101   .     S
C756   C758    1.399   .     A
C758   H759    1.100   .     S
C760   C762    1.386   .     A
C760   C768    1.392   .     A
C760   H761    1.099   .     S
C762   C764    1.402   .     A
C762   H763    1.101   .     S
C764   C765    1.407   .     A
C765   C767    1.399   .     A
C765   H766    1.098   .     S
C767   C768    1.402   .     A
C768   H769    1.097   .     S
