# Supplementary material for: Investigation on the Underlying Mechanisms of the Mechanical and Electrical Enhancement of Nano-SiO2-Doped Epoxy Resins: A Molecular Simulation Study
Source: Molecules. 2025 Jul 14;30(14):2960. doi: 10.3390/molecules30142960 (PMC12297980; doi:10.3390/molecules30142960)
Supplement: Supplementary file 1 [file molecules-30-02960-s001.zip › supplementary/layer-Fe.cif]

#======================================================================
# CRYSTAL DATA
#----------------------------------------------------------------------
data_VESTA_phase_1

_chemical_name_common                  'Layer'
_cell_length_a                         11.349800
_cell_length_b                         11.349800
_cell_length_c                         63.509701
_cell_angle_alpha                      90.000000
_cell_angle_beta                       90.000000
_cell_angle_gamma                      90.000000
_cell_volume                           8181.190255
_space_group_name_H-M_alt              'P 1'
_space_group_IT_number                 1

loop_
_space_group_symop_operation_xyz
   'x, y, z'

loop_
   _atom_site_label
   _atom_site_occupancy
   _atom_site_fract_x
   _atom_site_fract_y
   _atom_site_fract_z
   _atom_site_adp_type
   _atom_site_U_iso_or_equiv
   _atom_site_type_symbol
   H1         1.0     0.717200     0.087390     0.322410    Uiso  ? H
   H2         1.0     0.834590     0.189130     0.314530    Uiso  ? H
   H3         1.0     0.990960     0.058410     0.330690    Uiso  ? H
   H4         1.0     0.940770     0.852750     0.342080    Uiso  ? H
   H5         1.0     0.894470     0.961610     0.359590    Uiso  ? H
   H6         1.0     0.576770     0.735250     0.349870    Uiso  ? H
   H7         1.0     0.889950     0.788900     0.312170    Uiso  ? H
   H8         1.0     0.530740     0.555660     0.330170    Uiso  ? H
   H9         1.0     0.846080     0.609010     0.293690    Uiso  ? H
   H10        1.0     0.815820     0.449330     0.277330    Uiso  ? H
   H11        1.0     0.744280     0.311290     0.281420    Uiso  ? H
   H12        1.0     0.825780     0.377790     0.301790    Uiso  ? H
   H13        1.0     0.619310     0.340340     0.322380    Uiso  ? H
   H14        1.0     0.559590     0.289380     0.298610    Uiso  ? H
   H15        1.0     0.486410     0.404050     0.312260    Uiso  ? H
   H16        1.0     0.558180     0.686240     0.288250    Uiso  ? H
   H17        1.0     0.584970     0.337240     0.261290    Uiso  ? H
   H18        1.0     0.435820     0.751380     0.259400    Uiso  ? H
   H19        1.0     0.465440     0.402880     0.231790    Uiso  ? H
   H20        1.0     0.253620     0.478240     0.233710    Uiso  ? H
   H21        1.0     0.323430     0.483240     0.209140    Uiso  ? H
   H22        1.0     0.118770     0.528710     0.202300    Uiso  ? H
   H23        1.0     0.091960     0.751990     0.196810    Uiso  ? H
   H24        1.0     0.221990     0.781940     0.212630    Uiso  ? H
   H25        1.0     0.345850     0.211640     0.034530    Uiso  ? H
   H26        1.0     0.413180     0.349400     0.039840    Uiso  ? H
   H27        1.0     0.351260     0.344380     0.076530    Uiso  ? H
   H28        1.0     0.132070     0.335230     0.073190    Uiso  ? H
   H29        1.0     0.203670     0.425390     0.054690    Uiso  ? H
   H30        1.0     0.005570     0.196230     0.076060    Uiso  ? H
   H31        1.0     0.172110     0.087890     0.018890    Uiso  ? H
   H32        1.0     0.962930     0.989420     0.084030    Uiso  ? H
   H33        1.0     0.125000     0.880560     0.026790    Uiso  ? H
   H34        1.0     0.874960     0.680250     0.074570    Uiso  ? H
   H35        1.0     0.830010     0.813960     0.062640    Uiso  ? H
   H36        1.0     0.892820     0.816510     0.087930    Uiso  ? H
   H37        1.0     0.961990     0.732200     0.031730    Uiso  ? H
   H38        1.0     0.002260     0.611700     0.047870    Uiso  ? H
   H39        1.0     0.114830     0.698850     0.036280    Uiso  ? H
   H40        1.0     0.234390     0.896810     0.073580    Uiso  ? H
   H41        1.0     0.032200     0.580050     0.085600    Uiso  ? H
   H42        1.0     0.389000     0.830900     0.096560    Uiso  ? H
   H43        1.0     0.188710     0.509850     0.109160    Uiso  ? H
   H44        1.0     0.535610     0.656350     0.135460    Uiso  ? H
   H45        1.0     0.476350     0.778650     0.122230    Uiso  ? H
   H46        1.0     0.528450     0.660330     0.088560    Uiso  ? H
   H47        1.0     0.577180     0.468790     0.105890    Uiso  ? H
   H48        1.0     0.690350     0.534750     0.120500    Uiso  ? H
   H49        1.0     0.532350     0.617800     0.598160    Uiso  ? H
   H50        1.0     0.672120     0.547380     0.600310    Uiso  ? H
   H51        1.0     0.600260     0.518710     0.565020    Uiso  ? H
   H52        1.0     0.541750     0.664000     0.541250    Uiso  ? H
   H53        1.0     0.455420     0.679650     0.563630    Uiso  ? H
   H54        1.0     0.507860     0.034590     0.556740    Uiso  ? H
   H55        1.0     0.661810     0.745080     0.522120    Uiso  ? H
   H56        1.0     0.514300     0.159840     0.525720    Uiso  ? H
   H57        1.0     0.660030     0.868440     0.491150    Uiso  ? H
   H58        1.0     0.662820     0.113550     0.455750    Uiso  ? H
   H59        1.0     0.635060     0.968850     0.464760    Uiso  ? H
   H60        1.0     0.760570     0.047730     0.473960    Uiso  ? H
   H61        1.0     0.423760     0.029090     0.475180    Uiso  ? H
   H62        1.0     0.456100     0.171320     0.464790    Uiso  ? H
   H63        1.0     0.400100     0.158180     0.490350    Uiso  ? H
   H64        1.0     0.495020     0.340810     0.484330    Uiso  ? H
   H65        1.0     0.800170     0.144970     0.504760    Uiso  ? H
   H66        1.0     0.591910     0.527200     0.494490    Uiso  ? H
   H67        1.0     0.901070     0.331520     0.514350    Uiso  ? H
   H68        1.0     0.737580     0.669760     0.489620    Uiso  ? H
   H69        1.0     0.837150     0.569160     0.477460    Uiso  ? H
   H70        1.0     0.913180     0.757900     0.508060    Uiso  ? H
   H71        1.0     0.838620     0.857540     0.476170    Uiso  ? H
   H72        1.0     0.906700     0.751930     0.460290    Uiso  ? H
   H73        1.0     0.551210     0.846290     0.688500    Uiso  ? H
   H74        1.0     0.408170     0.900560     0.695100    Uiso  ? H
   H75        1.0     0.569110     0.055390     0.699760    Uiso  ? H
   H76        1.0     0.652540     0.159030     0.669650    Uiso  ? H
   H77        1.0     0.698520     0.008280     0.670690    Uiso  ? H
   H78        1.0     0.529210     0.986410     0.609990    Uiso  ? H
   H79        1.0     0.797000     0.155610     0.648050    Uiso  ? H
   H80        1.0     0.650410     0.024650     0.579510    Uiso  ? H
   H81        1.0     0.914330     0.193010     0.617210    Uiso  ? H
   H82        1.0     0.031390     0.081480     0.563710    Uiso  ? H
   H83        1.0     0.950850     0.976710     0.578500    Uiso  ? H
   H84        1.0     0.032470     0.090890     0.591120    Uiso  ? H
   H85        1.0     0.777150     0.028860     0.554950    Uiso  ? H
   H86        1.0     0.848510     0.148690     0.542680    Uiso  ? H
   H87        1.0     0.712190     0.173850     0.555460    Uiso  ? H
   H88        1.0     0.795080     0.347310     0.600760    Uiso  ? H
   H89        1.0     0.012730     0.256140     0.548580    Uiso  ? H
   H90        1.0     0.873030     0.547560     0.600540    Uiso  ? H
   H91        1.0     0.086500     0.460800     0.546930    Uiso  ? H
   H92        1.0     0.026880     0.647230     0.605850    Uiso  ? H
   H93        1.0     0.948630     0.753150     0.590620    Uiso  ? H
   H94        1.0     0.135020     0.849890     0.581470    Uiso  ? H
   H95        1.0     0.333670     0.778640     0.593680    Uiso  ? H
   H96        1.0     0.266690     0.676440     0.576790    Uiso  ? H
   H97        1.0     0.077200     0.321140     0.382420    Uiso  ? H
   H98        1.0     0.970960     0.199770     0.384680    Uiso  ? H
   H99        1.0     0.853340     0.280140     0.354170    Uiso  ? H
   H100       1.0     0.031730     0.419900     0.334950    Uiso  ? H
   H101       1.0     0.890960     0.476130     0.340840    Uiso  ? H
   H102       1.0     0.119180     0.676950     0.385990    Uiso  ? H
   H103       1.0     0.783290     0.546760     0.362290    Uiso  ? H
   H104       1.0     0.012170     0.823140     0.406840    Uiso  ? H
   H105       1.0     0.680670     0.690820     0.383490    Uiso  ? H
   H106       1.0     0.904150     0.993110     0.411970    Uiso  ? H
   H107       1.0     0.900720     0.894720     0.433510    Uiso  ? H
   H108       1.0     0.791830     0.007680     0.430950    Uiso  ? H
   H109       1.0     0.622570     0.883200     0.386220    Uiso  ? H
   H110       1.0     0.749380     0.975360     0.382920    Uiso  ? H
   H111       1.0     0.646290     0.007950     0.402600    Uiso  ? H
   H112       1.0     0.558330     0.939470     0.428230    Uiso  ? H
   H113       1.0     0.786880     0.633470     0.427230    Uiso  ? H
   H114       1.0     0.432390     0.846000     0.453850    Uiso  ? H
   H115       1.0     0.658100     0.535060     0.452590    Uiso  ? H
   H116       1.0     0.324820     0.738400     0.473000    Uiso  ? H
   H117       1.0     0.444630     0.763020     0.490360    Uiso  ? H
   H118       1.0     0.273850     0.549140     0.490790    Uiso  ? H
   H119       1.0     0.219970     0.620750     0.526750    Uiso  ? H
   H120       1.0     0.320210     0.746980     0.524140    Uiso  ? H
   H121       1.0     0.964570     0.492720     0.239050    Uiso  ? H
   H122       1.0     0.061210     0.438580     0.259390    Uiso  ? H
   H123       1.0     0.975450     0.230370     0.255430    Uiso  ? H
   H124       1.0     0.860690     0.194410     0.221460    Uiso  ? H
   H125       1.0     0.774110     0.249910     0.242340    Uiso  ? H
   H126       1.0     0.717980     0.534190     0.195250    Uiso  ? H
   H127       1.0     0.662700     0.172140     0.215680    Uiso  ? H
   H128       1.0     0.541100     0.519890     0.173480    Uiso  ? H
   H129       1.0     0.489100     0.159210     0.193500    Uiso  ? H
   H130       1.0     0.307510     0.169460     0.183570    Uiso  ? H
   H131       1.0     0.203090     0.269870     0.172880    Uiso  ? H
   H132       1.0     0.277290     0.306970     0.195990    Uiso  ? H
   H133       1.0     0.258250     0.437240     0.151740    Uiso  ? H
   H134       1.0     0.403900     0.496020     0.150880    Uiso  ? H
   H135       1.0     0.318740     0.506260     0.173990    Uiso  ? H
   H136       1.0     0.603330     0.306630     0.147470    Uiso  ? H
   H137       1.0     0.240580     0.189800     0.143920    Uiso  ? H
   H138       1.0     0.653500     0.192110     0.117080    Uiso  ? H
   H139       1.0     0.287160     0.072290     0.113310    Uiso  ? H
   H140       1.0     0.668540     0.999570     0.096410    Uiso  ? H
   H141       1.0     0.645730     0.143770     0.086210    Uiso  ? H
   H142       1.0     0.697830     0.016510     0.058300    Uiso  ? H
   H143       1.0     0.421670     0.032490     0.052620    Uiso  ? H
   H144       1.0     0.528360     0.047350     0.032850    Uiso  ? H
   H145       1.0     0.302180     0.508750     0.453280    Uiso  ? H
   H146       1.0     0.287090     0.417130     0.431380    Uiso  ? H
   H147       1.0     0.083770     0.491580     0.461160    Uiso  ? H
   H148       1.0     0.003780     0.513960     0.425860    Uiso  ? H
   H149       1.0     0.048410     0.365110     0.420280    Uiso  ? H
   H150       1.0     0.894750     0.427550     0.400290    Uiso  ? H
   H151       1.0     0.711520     0.301620     0.454600    Uiso  ? H
   H152       1.0     0.717270     0.386230     0.379720    Uiso  ? H
   H153       1.0     0.534350     0.261540     0.433730    Uiso  ? H
   H154       1.0     0.470140     0.185580     0.363330    Uiso  ? H
   H155       1.0     0.594850     0.140130     0.377850    Uiso  ? H
   H156       1.0     0.604290     0.267430     0.361710    Uiso  ? H
   H157       1.0     0.440140     0.139950     0.407980    Uiso  ? H
   H158       1.0     0.329540     0.207920     0.392450    Uiso  ? H
   H159       1.0     0.371580     0.274780     0.416040    Uiso  ? H
   H160       1.0     0.540470     0.530980     0.403260    Uiso  ? H
   H161       1.0     0.336460     0.322210     0.360310    Uiso  ? H
   H162       1.0     0.461560     0.712940     0.388410    Uiso  ? H
   H163       1.0     0.253850     0.503270     0.345380    Uiso  ? H
   H164       1.0     0.429680     0.849650     0.363220    Uiso  ? H
   H165       1.0     0.299110     0.847570     0.378830    Uiso  ? H
   H166       1.0     0.297610     0.911640     0.332750    Uiso  ? H
   H167       1.0     0.235330     0.117150     0.344030    Uiso  ? H
   H168       1.0     0.254450     0.077290     0.371100    Uiso  ? H
   H169       1.0     0.049290     0.330970     0.108460    Uiso  ? H
   H170       1.0     0.082020     0.174510     0.112660    Uiso  ? H
   H171       1.0     0.009760     0.187890     0.149630    Uiso  ? H
   H172       1.0     0.882550     0.369060     0.158550    Uiso  ? H
   H173       1.0     0.038320     0.385380     0.162110    Uiso  ? H
   H174       1.0     0.960000     0.534330     0.179310    Uiso  ? H
   H175       1.0     0.873150     0.661150     0.117910    Uiso  ? H
   H176       1.0     0.874550     0.713470     0.193820    Uiso  ? H
   H177       1.0     0.779090     0.836050     0.133200    Uiso  ? H
   H178       1.0     0.894150     0.937290     0.197360    Uiso  ? H
   H179       1.0     0.772620     0.854410     0.207410    Uiso  ? H
   H180       1.0     0.755770     0.007450     0.202050    Uiso  ? H
   H181       1.0     0.768930     0.010870     0.145190    Uiso  ? H
   H182       1.0     0.889930     0.027390     0.162570    Uiso  ? H
   H183       1.0     0.750640     0.092230     0.168440    Uiso  ? H
   H184       1.0     0.636100     0.727470     0.194470    Uiso  ? H
   H185       1.0     0.575570     0.018190     0.152740    Uiso  ? H
   H186       1.0     0.424930     0.675030     0.192870    Uiso  ? H
   H187       1.0     0.364680     0.968140     0.151180    Uiso  ? H
   H188       1.0     0.173500     0.696580     0.146730    Uiso  ? H
   H189       1.0     0.274030     0.806480     0.138250    Uiso  ? H
   H190       1.0     0.050550     0.867450     0.163100    Uiso  ? H
   H191       1.0     0.974180     0.958960     0.129410    Uiso  ? H
   H192       1.0     0.103670     0.902810     0.115800    Uiso  ? H
   H193       1.0     0.043050     0.615290     0.325660    Uiso  ? H
   H194       1.0     0.107750     0.749340     0.336400    Uiso  ? H
   H195       1.0     0.286960     0.729320     0.312690    Uiso  ? H
   H196       1.0     0.208010     0.577890     0.281640    Uiso  ? H
   H197       1.0     0.329170     0.543820     0.298310    Uiso  ? H
   H198       1.0     0.308740     0.424970     0.270510    Uiso  ? H
   H199       1.0     0.076080     0.251900     0.314520    Uiso  ? H
   H200       1.0     0.330010     0.237960     0.252130    Uiso  ? H
   H201       1.0     0.099910     0.064540     0.295630    Uiso  ? H
   H202       1.0     0.234740     0.898130     0.286270    Uiso  ? H
   H203       1.0     0.207180     0.829870     0.261970    Uiso  ? H
   H204       1.0     0.094230     0.914670     0.273960    Uiso  ? H
   H205       1.0     0.164730     0.955930     0.230290    Uiso  ? H
   H206       1.0     0.190550     0.112230     0.230240    Uiso  ? H
   H207       1.0     0.066670     0.051590     0.243610    Uiso  ? H
   H208       1.0     0.416130     0.022960     0.287490    Uiso  ? H
   H209       1.0     0.354010     0.977880     0.222440    Uiso  ? H
   H210       1.0     0.630080     0.989180     0.282390    Uiso  ? H
   H211       1.0     0.565830     0.943650     0.216910    Uiso  ? H
   H212       1.0     0.732990     0.829700     0.271350    Uiso  ? H
   H213       1.0     0.851870     0.932580     0.269430    Uiso  ? H
   H214       1.0     0.958750     0.790860     0.247080    Uiso  ? H
   H215       1.0     0.844730     0.636550     0.225680    Uiso  ? H
   H216       1.0     0.705200     0.693280     0.235850    Uiso  ? H
   H217       1.0     0.954940     0.050020     0.476770    Uiso  ? H
   H218       1.0     0.108770     0.036630     0.481430    Uiso  ? H
   H219       1.0     0.912890     0.954270     0.512180    Uiso  ? H
   H220       1.0     0.071160     0.923210     0.537280    Uiso  ? H
   H221       1.0     0.094370     0.826540     0.516170    Uiso  ? H
   H222       1.0     0.250060     0.930310     0.557190    Uiso  ? H
   H223       1.0     0.245680     0.196520     0.508990    Uiso  ? H
   H224       1.0     0.315480     0.082150     0.582010    Uiso  ? H
   H225       1.0     0.316060     0.344950     0.533700    Uiso  ? H
   H226       1.0     0.543860     0.312160     0.557670    Uiso  ? H
   H227       1.0     0.537600     0.202950     0.577370    Uiso  ? H
   H228       1.0     0.561180     0.354420     0.583920    Uiso  ? H
   H229       1.0     0.256020     0.464950     0.568650    Uiso  ? H
   H230       1.0     0.390500     0.467270     0.554220    Uiso  ? H
   H231       1.0     0.392390     0.503720     0.580730    Uiso  ? H
   H232       1.0     0.149700     0.326870     0.588680    Uiso  ? H
   H233       1.0     0.500820     0.257370     0.611660    Uiso  ? H
   H234       1.0     0.067030     0.298330     0.623440    Uiso  ? H
   H235       1.0     0.420010     0.220610     0.646030    Uiso  ? H
   H236       1.0     0.053460     0.140510     0.643430    Uiso  ? H
   H237       1.0     0.036420     0.178740     0.669800    Uiso  ? H
   H238       1.0     0.211080     0.998560     0.652330    Uiso  ? H
   H239       1.0     0.982150     0.947970     0.678060    Uiso  ? H
   H240       1.0     0.083070     0.838570     0.669160    Uiso  ? H
   H241       1.0     0.211280     0.538060     0.677090    Uiso  ? H
   H242       1.0     0.189420     0.493850     0.639710    Uiso  ? H
   H243       1.0     0.227190     0.551070     0.606060    Uiso  ? H
   H244       1.0     0.396140     0.808530     0.625160    Uiso  ? H
   H245       1.0     0.483600     0.905140     0.651840    Uiso  ? H
   H246       1.0     0.323460     0.716920     0.688880    Uiso  ? H
   H247       1.0     0.898760     0.288530     0.036940    Uiso  ? H
   H248       1.0     0.907900     0.445300     0.063940    Uiso  ? H
   H249       1.0     0.813650     0.532640     0.092120    Uiso  ? H
   H250       1.0     0.536350     0.383020     0.077890    Uiso  ? H
   H251       1.0     0.713800     0.173030     0.031200    Uiso  ? H
   H252       1.0     0.826740     0.315350     0.711600    Uiso  ? H
   H253       1.0     0.605760     0.315840     0.711940    Uiso  ? H
   H254       1.0     0.430210     0.428110     0.668860    Uiso  ? H
   H255       1.0     0.428980     0.400000     0.693740    Uiso  ? H
   H256       1.0     0.605050     0.440380     0.648380    Uiso  ? H
   H257       1.0     0.795330     0.522710     0.637730    Uiso  ? H
   H258       1.0     0.920970     0.492920     0.649030    Uiso  ? H
   H259       1.0     0.938600     0.380520     0.680470    Uiso  ? H
   H260       1.0     0.666480     0.672990     0.670740    Uiso  ? H
   H261       1.0     0.584430     0.643750     0.635470    Uiso  ? H
   H262       1.0     0.727220     0.774770     0.589730    Uiso  ? H
   H263       1.0     0.857970     0.875860     0.611000    Uiso  ? H
   H264       1.0     0.015840     0.916450     0.633310    Uiso  ? H
   H265       1.0     0.845330     0.798190     0.676480    Uiso  ? H
   H266       1.0     0.288980     0.997800     0.421830    Uiso  ? H
   H267       1.0     0.152720     0.040830     0.450590    Uiso  ? H
   H268       1.0     0.079120     0.664430     0.456400    Uiso  ? H
   H269       1.0     0.290380     0.595140     0.415050    Uiso  ? H
   H270       1.0     0.327030     0.789950     0.410500    Uiso  ? H
   H271       1.0     0.089810     0.707980     0.488830    Uiso  ? H
   H272       1.0     0.283370     0.057660     0.681640    Uiso  ? H
   H273       1.0     0.674490     0.774870     0.087280    Uiso  ? H
   H274       1.0     0.080580     0.124780     0.520610    Uiso  ? H
   H275       1.0     0.790100     0.553720     0.562390    Uiso  ? H
   H276       1.0     0.172050     0.804580     0.622840    Uiso  ? H
   H277       1.0     0.511450     0.865120     0.068860    Uiso  ? H
   H278       1.0     0.070030     0.295700     0.463840    Uiso  ? H
   H279       1.0     0.366300     0.149570     0.082270    Uiso  ? H
   H280       1.0     0.458300     0.200240     0.681590    Uiso  ? H
   C1         1.0     0.812200     0.098150     0.319130    Uiso  ? C
   C2         1.0     0.900560     0.023450     0.328690    Uiso  ? C
   C3         1.0     0.875510     0.924900     0.344130    Uiso  ? C
   C4         1.0     0.737580     0.776230     0.333040    Uiso  ? C
   C5         1.0     0.637150     0.707410     0.337450    Uiso  ? C
   C6         1.0     0.811650     0.737560     0.317040    Uiso  ? C
   C7         1.0     0.612120     0.605020     0.326350    Uiso  ? C
   C8         1.0     0.785540     0.634580     0.306260    Uiso  ? C
   C9         1.0     0.685180     0.565600     0.310300    Uiso  ? C
   C10        1.0     0.651580     0.461010     0.296220    Uiso  ? C
   C11        1.0     0.765620     0.397040     0.288770    Uiso  ? C
   C12        1.0     0.574820     0.369500     0.308080    Uiso  ? C
   C13        1.0     0.580320     0.504660     0.277490    Uiso  ? C
   C14        1.0     0.537830     0.621090     0.276100    Uiso  ? C
   C15        1.0     0.552610     0.429470     0.261010    Uiso  ? C
   C16        1.0     0.468930     0.659340     0.259710    Uiso  ? C
   C17        1.0     0.484070     0.466140     0.244350    Uiso  ? C
   C18        1.0     0.438230     0.581780     0.243740    Uiso  ? C
   C19        1.0     0.280410     0.538240     0.221050    Uiso  ? C
   C20        1.0     0.168850     0.592210     0.211790    Uiso  ? C
   C21        1.0     0.151430     0.718260     0.208860    Uiso  ? C
   C22        1.0     0.393600     0.261580     0.046650    Uiso  ? C
   C23        1.0     0.309390     0.279950     0.065850    Uiso  ? C
   C24        1.0     0.190840     0.332360     0.059590    Uiso  ? C
   C25        1.0     0.097600     0.157500     0.047260    Uiso  ? C
   C26        1.0     0.034460     0.127340     0.065130    Uiso  ? C
   C27        1.0     0.125140     0.066460     0.033340    Uiso  ? C
   C28        1.0     0.008850     0.009490     0.069450    Uiso  ? C
   C29        1.0     0.098300     0.949230     0.037930    Uiso  ? C
   C30        1.0     0.041570     0.916710     0.056280    Uiso  ? C
   C31        1.0     0.023120     0.786450     0.062600    Uiso  ? C
   C32        1.0     0.898950     0.774330     0.072610    Uiso  ? C
   C33        1.0     0.026420     0.703370     0.043560    Uiso  ? C
   C34        1.0     0.119770     0.744180     0.077610    Uiso  ? C
   C35        1.0     0.222630     0.810300     0.081260    Uiso  ? C
   C36        1.0     0.111080     0.635910     0.088020    Uiso  ? C
   C37        1.0     0.311920     0.772180     0.094440    Uiso  ? C
   C38        1.0     0.199350     0.595830     0.101240    Uiso  ? C
   C39        1.0     0.302310     0.662850     0.104660    Uiso  ? C
   C40        1.0     0.495480     0.683160     0.120600    Uiso  ? C
   C41        1.0     0.581260     0.663060     0.102950    Uiso  ? C
   C42        1.0     0.645730     0.538740     0.105310    Uiso  ? C
   C43        1.0     0.625730     0.623000     0.593040    Uiso  ? C
   C44        1.0     0.630330     0.609790     0.568650    Uiso  ? C
   C45        1.0     0.546150     0.691280     0.557580    Uiso  ? C
   C46        1.0     0.580520     0.879340     0.541760    Uiso  ? C
   C47        1.0     0.541330     0.997030     0.542210    Uiso  ? C
   C48        1.0     0.625420     0.835740     0.523070    Uiso  ? C
   C49        1.0     0.544820     0.067160     0.524690    Uiso  ? C
   C50        1.0     0.626560     0.907120     0.505580    Uiso  ? C
   C51        1.0     0.586860     0.024620     0.505840    Uiso  ? C
   C52        1.0     0.588710     0.107350     0.487100    Uiso  ? C
   C53        1.0     0.666620     0.056840     0.469570    Uiso  ? C
   C54        1.0     0.460140     0.117410     0.478990    Uiso  ? C
   C55        1.0     0.641940     0.227650     0.493160    Uiso  ? C
   C56        1.0     0.585380     0.337090     0.490760    Uiso  ? C
   C57        1.0     0.754950     0.230020     0.502020    Uiso  ? C
   C58        1.0     0.640230     0.443010     0.496280    Uiso  ? C
   C59        1.0     0.811440     0.334430     0.507580    Uiso  ? C
   C60        1.0     0.755600     0.443590     0.504360    Uiso  ? C
   C61        1.0     0.822970     0.623050     0.491540    Uiso  ? C
   C62        1.0     0.922730     0.711020     0.493150    Uiso  ? C
   C63        1.0     0.918820     0.801780     0.474850    Uiso  ? C
   C64        1.0     0.480430     0.908350     0.683690    Uiso  ? C
   C65        1.0     0.528000     0.042370     0.684390    Uiso  ? C
   C66        1.0     0.621220     0.066820     0.668200    Uiso  ? C
   C67        1.0     0.650720     0.070590     0.631400    Uiso  ? C
   C68        1.0     0.613850     0.034440     0.611740    Uiso  ? C
   C69        1.0     0.761040     0.127130     0.633050    Uiso  ? C
   C70        1.0     0.682670     0.057080     0.594460    Uiso  ? C
   C71        1.0     0.828110     0.148590     0.615470    Uiso  ? C
   C72        1.0     0.789840     0.118850     0.595630    Uiso  ? C
   C73        1.0     0.864640     0.151160     0.576600    Uiso  ? C
   C74        1.0     0.976030     0.071280     0.577610    Uiso  ? C
   C75        1.0     0.796460     0.124480     0.556430    Uiso  ? C
   C76        1.0     0.902780     0.282160     0.575470    Uiso  ? C
   C77        1.0     0.862730     0.369510     0.589110    Uiso  ? C
   C78        1.0     0.981530     0.320360     0.560170    Uiso  ? C
   C79        1.0     0.906770     0.484660     0.588920    Uiso  ? C
   C80        1.0     0.023600     0.435930     0.559230    Uiso  ? C
   C81        1.0     0.991310     0.519370     0.574230    Uiso  ? C
   C82        1.0     0.031900     0.702350     0.591800    Uiso  ? C
   C83        1.0     0.137550     0.785080     0.594190    Uiso  ? C
   C84        1.0     0.259400     0.715180     0.592410    Uiso  ? C
   C85        1.0     0.009570     0.267570     0.374510    Uiso  ? C
   C86        1.0     0.942460     0.315400     0.357330    Uiso  ? C
   C87        1.0     0.970310     0.435810     0.347900    Uiso  ? C
   C88        1.0     0.961500     0.598930     0.372500    Uiso  ? C
   C89        1.0     0.021500     0.679610     0.385250    Uiso  ? C
   C90        1.0     0.837410     0.605730     0.372000    Uiso  ? C
   C91        1.0     0.960410     0.762480     0.397030    Uiso  ? C
   C92        1.0     0.778230     0.688640     0.384030    Uiso  ? C
   C93        1.0     0.836680     0.769380     0.396840    Uiso  ? C
   C94        1.0     0.764090     0.857500     0.409800    Uiso  ? C
   C95        1.0     0.844880     0.942200     0.422260    Uiso  ? C
   C96        1.0     0.690980     0.934140     0.394560    Uiso  ? C
   C97        1.0     0.682660     0.794400     0.425320    Uiso  ? C
   C98        1.0     0.581250     0.849100     0.433280    Uiso  ? C
   C99        1.0     0.707530     0.680800     0.432820    Uiso  ? C
   C100       1.0     0.509410     0.796020     0.448060    Uiso  ? C
   C101       1.0     0.635240     0.624920     0.447190    Uiso  ? C
   C102       1.0     0.535210     0.681950     0.455350    Uiso  ? C
   C103       1.0     0.391520     0.693700     0.482710    Uiso  ? C
   C104       1.0     0.328220     0.618210     0.498200    Uiso  ? C
   C105       1.0     0.297680     0.657340     0.518740    Uiso  ? C
   C106       1.0     0.008140     0.414920     0.245820    Uiso  ? C
   C107       1.0     0.957480     0.297970     0.243600    Uiso  ? C
   C108       1.0     0.845270     0.272890     0.231330    Uiso  ? C
   C109       1.0     0.705350     0.355210     0.207150    Uiso  ? C
   C110       1.0     0.666930     0.450890     0.195070    Uiso  ? C
   C111       1.0     0.638140     0.250620     0.206500    Uiso  ? C
   C112       1.0     0.566190     0.442520     0.182880    Uiso  ? C
   C113       1.0     0.538150     0.243780     0.194010    Uiso  ? C
   C114       1.0     0.498270     0.338970     0.182010    Uiso  ? C
   C115       1.0     0.388590     0.326520     0.168090    Uiso  ? C
   C116       1.0     0.289560     0.264410     0.180800    Uiso  ? C
   C117       1.0     0.340500     0.448200     0.160820    Uiso  ? C
   C118       1.0     0.418350     0.255960     0.148560    Uiso  ? C
   C119       1.0     0.532330     0.254720     0.140020    Uiso  ? C
   C120       1.0     0.332130     0.190880     0.138070    Uiso  ? C
   C121       1.0     0.560830     0.189370     0.122510    Uiso  ? C
   C122       1.0     0.358390     0.124500     0.120670    Uiso  ? C
   C123       1.0     0.473550     0.121620     0.112530    Uiso  ? C
   C124       1.0     0.609400     0.053020     0.086500    Uiso  ? C
   C125       1.0     0.608660     0.003140     0.064900    Uiso  ? C
   C126       1.0     0.508700     0.072560     0.048990    Uiso  ? C
   C127       1.0     0.244370     0.490360     0.439890    Uiso  ? C
   C128       1.0     0.117270     0.434050     0.448620    Uiso  ? C
   C129       1.0     0.020660     0.425890     0.432750    Uiso  ? C
   C130       1.0     0.817670     0.364460     0.429170    Uiso  ? C
   C131       1.0     0.816940     0.388640     0.407970    Uiso  ? C
   C132       1.0     0.713570     0.318910     0.437870    Uiso  ? C
   C133       1.0     0.716170     0.365390     0.396310    Uiso  ? C
   C134       1.0     0.613640     0.296820     0.425960    Uiso  ? C
   C135       1.0     0.612100     0.318450     0.404740    Uiso  ? C
   C136       1.0     0.503640     0.296050     0.390890    Uiso  ? C
   C137       1.0     0.545800     0.218930     0.372450    Uiso  ? C
   C138       1.0     0.406150     0.226380     0.402550    Uiso  ? C
   C139       1.0     0.448500     0.411230     0.382620    Uiso  ? C
   C140       1.0     0.477650     0.523610     0.390270    Uiso  ? C
   C141       1.0     0.365610     0.408190     0.366600    Uiso  ? C
   C142       1.0     0.431770     0.627710     0.381920    Uiso  ? C
   C143       1.0     0.318350     0.510670     0.358120    Uiso  ? C
   C144       1.0     0.351880     0.622930     0.365360    Uiso  ? C
   C145       1.0     0.332530     0.837640     0.362960    Uiso  ? C
   C146       1.0     0.276080     0.927500     0.349090    Uiso  ? C
   C147       1.0     0.239770     0.044780     0.355360    Uiso  ? C
   C148       1.0     0.030440     0.251780     0.117770    Uiso  ? C
   C149       1.0     0.990660     0.261080     0.138890    Uiso  ? C
   C150       1.0     0.968190     0.376870     0.150310    Uiso  ? C
   C151       1.0     0.922540     0.582120     0.147240    Uiso  ? C
   C152       1.0     0.922270     0.600400     0.168650    Uiso  ? C
   C153       1.0     0.874070     0.671520     0.134810    Uiso  ? C
   C154       1.0     0.873000     0.702850     0.176950    Uiso  ? C
   C155       1.0     0.821960     0.771180     0.143510    Uiso  ? C
   C156       1.0     0.820420     0.790720     0.164790    Uiso  ? C
   C157       1.0     0.757940     0.899730     0.173910    Uiso  ? C
   C158       1.0     0.797070     0.924770     0.196410    Uiso  ? C
   C159       1.0     0.793190     0.012870     0.161670    Uiso  ? C
   C160       1.0     0.624130     0.875940     0.173490    Uiso  ? C
   C161       1.0     0.576800     0.781070     0.184700    Uiso  ? C
   C162       1.0     0.543910     0.941540     0.161680    Uiso  ? C
   C163       1.0     0.457530     0.751250     0.183890    Uiso  ? C
   C164       1.0     0.424160     0.912990     0.160610    Uiso  ? C
   C165       1.0     0.379150     0.814960     0.171330    Uiso  ? C
   C166       1.0     0.207930     0.786110     0.150250    Uiso  ? C
   C167       1.0     0.109360     0.875140     0.149660    Uiso  ? C
   C168       1.0     0.066010     0.927600     0.130810    Uiso  ? C
   C169       1.0     0.106110     0.687890     0.323290    Uiso  ? C
   C170       1.0     0.208270     0.673780     0.310000    Uiso  ? C
   C171       1.0     0.232830     0.561180     0.297870    Uiso  ? C
   C172       1.0     0.190080     0.354090     0.294190    Uiso  ? C
   C173       1.0     0.262140     0.346800     0.276610    Uiso  ? C
   C174       1.0     0.133280     0.249910     0.300740    Uiso  ? C
   C175       1.0     0.274260     0.240330     0.266110    Uiso  ? C
   C176       1.0     0.147070     0.143940     0.290050    Uiso  ? C
   C177       1.0     0.217780     0.136120     0.272390    Uiso  ? C
   C178       1.0     0.235440     0.022510     0.259800    Uiso  ? C
   C179       1.0     0.190870     0.910700     0.271210    Uiso  ? C
   C180       1.0     0.161140     0.036890     0.239850    Uiso  ? C
   C181       1.0     0.367810     0.002490     0.255520    Uiso  ? C
   C182       1.0     0.449420     0.005010     0.271800    Uiso  ? C
   C183       1.0     0.413740     0.980870     0.235880    Uiso  ? C
   C184       1.0     0.570040     0.985550     0.268970    Uiso  ? C
   C185       1.0     0.533900     0.961580     0.232670    Uiso  ? C
   C186       1.0     0.614220     0.961590     0.249180    Uiso  ? C
   C187       1.0     0.795160     0.871800     0.260430    Uiso  ? C
   C188       1.0     0.864570     0.773510     0.250290    Uiso  ? C
   C189       1.0     0.801520     0.685740     0.238200    Uiso  ? C
   C190       1.0     0.022910     0.991120     0.483580    Uiso  ? C
   C191       1.0     0.001950     0.990180     0.508890    Uiso  ? C
   C192       1.0     0.093480     0.920730     0.520660    Uiso  ? C
   C193       1.0     0.242030     0.052230     0.531270    Uiso  ? C
   C194       1.0     0.260760     0.022720     0.552000    Uiso  ? C
   C195       1.0     0.259580     0.170240     0.525210    Uiso  ? C
   C196       1.0     0.298510     0.108560     0.565890    Uiso  ? C
   C197       1.0     0.298800     0.254290     0.539290    Uiso  ? C
   C198       1.0     0.321050     0.225760     0.559920    Uiso  ? C
   C199       1.0     0.376720     0.313720     0.575140    Uiso  ? C
   C200       1.0     0.512050     0.294510     0.573510    Uiso  ? C
   C201       1.0     0.351350     0.444080     0.569300    Uiso  ? C
   C202       1.0     0.331190     0.294680     0.597200    Uiso  ? C
   C203       1.0     0.210030     0.304600     0.601430    Uiso  ? C
   C204       1.0     0.404350     0.265900     0.613870    Uiso  ? C
   C205       1.0     0.162860     0.286070     0.620940    Uiso  ? C
   C206       1.0     0.359040     0.245640     0.633470    Uiso  ? C
   C207       1.0     0.237090     0.253760     0.637340    Uiso  ? C
   C208       1.0     0.101320     0.147790     0.658230    Uiso  ? C
   C209       1.0     0.146410     0.026820     0.664250    Uiso  ? C
   C210       1.0     0.040840     0.924000     0.665080    Uiso  ? C
   C211       1.0     0.252500     0.597460     0.665630    Uiso  ? C
   C212       1.0     0.240140     0.572510     0.644630    Uiso  ? C
   C213       1.0     0.290020     0.648760     0.629810    Uiso  ? C
   C214       1.0     0.353530     0.749040     0.636550    Uiso  ? C
   C215       1.0     0.367030     0.773730     0.657710    Uiso  ? C
   C216       1.0     0.315300     0.697250     0.672270    Uiso  ? C
   C217       1.0     0.819360     0.308580     0.046240    Uiso  ? C
   C218       1.0     0.824310     0.396810     0.061330    Uiso  ? C
   C219       1.0     0.722780     0.423890     0.073050    Uiso  ? C
   C220       1.0     0.616780     0.362370     0.068900    Uiso  ? C
   C221       1.0     0.612920     0.269990     0.054320    Uiso  ? C
   C222       1.0     0.715710     0.243470     0.043020    Uiso  ? C
   C223       1.0     0.777760     0.343850     0.697730    Uiso  ? C
   C224       1.0     0.653800     0.344340     0.697940    Uiso  ? C
   C225       1.0     0.590700     0.379050     0.680210    Uiso  ? C
   C226       1.0     0.654020     0.414300     0.662480    Uiso  ? C
   C227       1.0     0.779060     0.417180     0.662530    Uiso  ? C
   C228       1.0     0.840650     0.380400     0.680280    Uiso  ? C
   C229       1.0     0.710060     0.716230     0.657490    Uiso  ? C
   C230       1.0     0.664520     0.698640     0.637680    Uiso  ? C
   C231       1.0     0.718500     0.753820     0.620660    Uiso  ? C
   C232       1.0     0.817780     0.827320     0.624070    Uiso  ? C
   C233       1.0     0.865310     0.843500     0.643970    Uiso  ? C
   C234       1.0     0.810370     0.786580     0.660720    Uiso  ? C
   C235       1.0     0.243720     0.923720     0.429650    Uiso  ? C
   C236       1.0     0.167690     0.947550     0.446150    Uiso  ? C
   C237       1.0     0.107830     0.854640     0.456210    Uiso  ? C
   C238       1.0     0.127880     0.738060     0.449220    Uiso  ? C
   C239       1.0     0.207090     0.712560     0.433050    Uiso  ? C
   C240       1.0     0.264070     0.807560     0.423110    Uiso  ? C
   O1         1.0     0.866800     0.005770     0.307390    Uiso  ? O
   O2         1.0     0.757440     0.878230     0.344400    Uiso  ? O
   O3         1.0     0.364930     0.622960     0.228300    Uiso  ? O
   O4         1.0     0.096190     0.660430     0.225890    Uiso  ? O
   O5         1.0     0.289560     0.172510     0.077230    Uiso  ? O
   O6         1.0     0.133010     0.272060     0.042820    Uiso  ? O
   O7         1.0     0.387760     0.617360     0.117810    Uiso  ? O
   O8         1.0     0.660070     0.762700     0.101720    Uiso  ? O
   O9         1.0     0.746650     0.625250     0.559950    Uiso  ? O
   O10        1.0     0.576080     0.814080     0.559750    Uiso  ? O
   O11        1.0     0.814490     0.547140     0.509220    Uiso  ? O
   O12        1.0     0.034070     0.648800     0.493160    Uiso  ? O
   O13        1.0     0.427380     0.120740     0.682930    Uiso  ? O
   O14        1.0     0.576220     0.048290     0.647830    Uiso  ? O
   O15        1.0     0.043440     0.630350     0.573690    Uiso  ? O
   O16        1.0     0.131990     0.853440     0.612830    Uiso  ? O
   O17        1.0     0.037210     0.230690     0.354070    Uiso  ? O
   O18        1.0     0.028060     0.517090     0.361600    Uiso  ? O
   O19        1.0     0.467670     0.622970     0.469910    Uiso  ? O
   O20        1.0     0.395350     0.578010     0.515850    Uiso  ? O
   O21        1.0     0.059980     0.333020     0.231590    Uiso  ? O
   O22        1.0     0.807020     0.369840     0.218770    Uiso  ? O
   O23        1.0     0.492700     0.053200     0.095150    Uiso  ? O
   O24        1.0     0.592190     0.876780     0.064770    Uiso  ? O
   O25        1.0     0.143100     0.320240     0.457620    Uiso  ? O
   O26        1.0     0.913600     0.383280     0.442020    Uiso  ? O
   O27        1.0     0.304390     0.721080     0.355640    Uiso  ? O
   O28        1.0     0.152870     0.953220     0.353160    Uiso  ? O
   O29        1.0     0.908530     0.230490     0.122590    Uiso  ? O
   O30        1.0     0.967750     0.481690     0.137850    Uiso  ? O
   O31        1.0     0.261660     0.780910     0.170320    Uiso  ? O
   O32        1.0     0.141590     0.994880     0.144150    Uiso  ? O
   O33        1.0     0.105000     0.739660     0.303250    Uiso  ? O
   O34        1.0     0.171660     0.457880     0.305140    Uiso  ? O
   O35        1.0     0.732530     0.939720     0.245190    Uiso  ? O
   O36        1.0     0.838890     0.657380     0.258610    Uiso  ? O
   O37        1.0     0.000710     0.109830     0.516340    Uiso  ? O
   O38        1.0     0.209240     0.968410     0.516870    Uiso  ? O
   O39        1.0     0.194920     0.233910     0.657030    Uiso  ? O
   O40        1.0     0.204390     0.027070     0.683960    Uiso  ? O
   N1         1.0     0.275200     0.624850     0.608570    Uiso  ? N
   N2         1.0     0.431780     0.875840     0.663430    Uiso  ? N
   N3         1.0     0.729910     0.511320     0.088640    Uiso  ? N
   N4         1.0     0.506940     0.202330     0.051750    Uiso  ? N
   N5         1.0     0.466170     0.378950     0.680180    Uiso  ? N
   N6         1.0     0.841500     0.459910     0.645240    Uiso  ? N
   N7         1.0     0.675210     0.736180     0.600390    Uiso  ? N
   N8         1.0     0.967400     0.916190     0.646410    Uiso  ? N
   N9         1.0     0.027090     0.875900     0.472980    Uiso  ? N
   N10        1.0     0.229730     0.594890     0.426420    Uiso  ? N
   Fe1        1.0     0.999510     0.999930     0.750670    Uiso  ? Fe
   Fe2        1.0     0.999510     0.999930     0.796570    Uiso  ? Fe
   Fe3        1.0     0.999510     0.999930     0.842470    Uiso  ? Fe
   Fe4        1.0     0.999510     0.999930     0.888370    Uiso  ? Fe
   Fe5        1.0     0.999510     0.999930     0.934260    Uiso  ? Fe
   Fe6        1.0     0.999510     0.999930     0.980160    Uiso  ? Fe
   Fe7        1.0     0.124510     0.124930     0.773620    Uiso  ? Fe
   Fe8        1.0     0.124510     0.124930     0.819520    Uiso  ? Fe
   Fe9        1.0     0.124510     0.124930     0.865420    Uiso  ? Fe
   Fe10       1.0     0.124510     0.124930     0.911310    Uiso  ? Fe
   Fe11       1.0     0.124510     0.124930     0.957210    Uiso  ? Fe
   Fe12       1.0     0.249510     0.999930     0.750670    Uiso  ? Fe
   Fe13       1.0     0.249510     0.999930     0.796570    Uiso  ? Fe
   Fe14       1.0     0.249510     0.999930     0.842470    Uiso  ? Fe
   Fe15       1.0     0.249510     0.999930     0.888370    Uiso  ? Fe
   Fe16       1.0     0.249510     0.999930     0.934260    Uiso  ? Fe
   Fe17       1.0     0.249510     0.999930     0.980160    Uiso  ? Fe
   Fe18       1.0     0.374510     0.124930     0.773620    Uiso  ? Fe
   Fe19       1.0     0.374510     0.124930     0.819520    Uiso  ? Fe
   Fe20       1.0     0.374510     0.124930     0.865420    Uiso  ? Fe
   Fe21       1.0     0.374510     0.124930     0.911310    Uiso  ? Fe
   Fe22       1.0     0.374510     0.124930     0.957210    Uiso  ? Fe
   Fe23       1.0     0.499510     0.999930     0.750670    Uiso  ? Fe
   Fe24       1.0     0.499510     0.999930     0.796570    Uiso  ? Fe
   Fe25       1.0     0.499510     0.999930     0.842470    Uiso  ? Fe
   Fe26       1.0     0.499510     0.999930     0.888370    Uiso  ? Fe
   Fe27       1.0     0.499510     0.999930     0.934260    Uiso  ? Fe
   Fe28       1.0     0.499510     0.999930     0.980160    Uiso  ? Fe
   Fe29       1.0     0.624510     0.124930     0.773620    Uiso  ? Fe
   Fe30       1.0     0.624510     0.124930     0.819520    Uiso  ? Fe
   Fe31       1.0     0.624510     0.124930     0.865420    Uiso  ? Fe
   Fe32       1.0     0.624510     0.124930     0.911310    Uiso  ? Fe
   Fe33       1.0     0.624510     0.124930     0.957210    Uiso  ? Fe
   Fe34       1.0     0.749510     0.999930     0.750670    Uiso  ? Fe
   Fe35       1.0     0.749510     0.999930     0.796570    Uiso  ? Fe
   Fe36       1.0     0.749510     0.999930     0.842470    Uiso  ? Fe
   Fe37       1.0     0.749510     0.999930     0.888370    Uiso  ? Fe
   Fe38       1.0     0.749510     0.999930     0.934260    Uiso  ? Fe
   Fe39       1.0     0.749510     0.999930     0.980160    Uiso  ? Fe
   Fe40       1.0     0.874510     0.124930     0.773620    Uiso  ? Fe
   Fe41       1.0     0.874510     0.124930     0.819520    Uiso  ? Fe
   Fe42       1.0     0.874510     0.124930     0.865420    Uiso  ? Fe
   Fe43       1.0     0.874510     0.124930     0.911310    Uiso  ? Fe
   Fe44       1.0     0.874510     0.124930     0.957210    Uiso  ? Fe
   Fe45       1.0     0.999510     0.249930     0.750670    Uiso  ? Fe
   Fe46       1.0     0.999510     0.249930     0.796570    Uiso  ? Fe
   Fe47       1.0     0.999510     0.249930     0.842470    Uiso  ? Fe
   Fe48       1.0     0.999510     0.249930     0.888370    Uiso  ? Fe
   Fe49       1.0     0.999510     0.249930     0.934260    Uiso  ? Fe
   Fe50       1.0     0.999510     0.249930     0.980160    Uiso  ? Fe
   Fe51       1.0     0.124510     0.374930     0.773620    Uiso  ? Fe
   Fe52       1.0     0.124510     0.374930     0.819520    Uiso  ? Fe
   Fe53       1.0     0.124510     0.374930     0.865420    Uiso  ? Fe
   Fe54       1.0     0.124510     0.374930     0.911310    Uiso  ? Fe
   Fe55       1.0     0.124510     0.374930     0.957210    Uiso  ? Fe
   Fe56       1.0     0.249510     0.249930     0.750670    Uiso  ? Fe
   Fe57       1.0     0.249510     0.249930     0.796570    Uiso  ? Fe
   Fe58       1.0     0.249510     0.249930     0.842470    Uiso  ? Fe
   Fe59       1.0     0.249510     0.249930     0.888370    Uiso  ? Fe
   Fe60       1.0     0.249510     0.249930     0.934260    Uiso  ? Fe
   Fe61       1.0     0.249510     0.249930     0.980160    Uiso  ? Fe
   Fe62       1.0     0.374510     0.374930     0.773620    Uiso  ? Fe
   Fe63       1.0     0.374510     0.374930     0.819520    Uiso  ? Fe
   Fe64       1.0     0.374510     0.374930     0.865420    Uiso  ? Fe
   Fe65       1.0     0.374510     0.374930     0.911310    Uiso  ? Fe
   Fe66       1.0     0.374510     0.374930     0.957210    Uiso  ? Fe
   Fe67       1.0     0.499510     0.249930     0.750670    Uiso  ? Fe
   Fe68       1.0     0.499510     0.249930     0.796570    Uiso  ? Fe
   Fe69       1.0     0.499510     0.249930     0.842470    Uiso  ? Fe
   Fe70       1.0     0.499510     0.249930     0.888370    Uiso  ? Fe
   Fe71       1.0     0.499510     0.249930     0.934260    Uiso  ? Fe
   Fe72       1.0     0.499510     0.249930     0.980160    Uiso  ? Fe
   Fe73       1.0     0.624510     0.374930     0.773620    Uiso  ? Fe
   Fe74       1.0     0.624510     0.374930     0.819520    Uiso  ? Fe
   Fe75       1.0     0.624510     0.374930     0.865420    Uiso  ? Fe
   Fe76       1.0     0.624510     0.374930     0.911310    Uiso  ? Fe
   Fe77       1.0     0.624510     0.374930     0.957210    Uiso  ? Fe
   Fe78       1.0     0.749510     0.249930     0.750670    Uiso  ? Fe
   Fe79       1.0     0.749510     0.249930     0.796570    Uiso  ? Fe
   Fe80       1.0     0.749510     0.249930     0.842470    Uiso  ? Fe
   Fe81       1.0     0.749510     0.249930     0.888370    Uiso  ? Fe
   Fe82       1.0     0.749510     0.249930     0.934260    Uiso  ? Fe
   Fe83       1.0     0.749510     0.249930     0.980160    Uiso  ? Fe
   Fe84       1.0     0.874510     0.374930     0.773620    Uiso  ? Fe
   Fe85       1.0     0.874510     0.374930     0.819520    Uiso  ? Fe
   Fe86       1.0     0.874510     0.374930     0.865420    Uiso  ? Fe
   Fe87       1.0     0.874510     0.374930     0.911310    Uiso  ? Fe
   Fe88       1.0     0.874510     0.374930     0.957210    Uiso  ? Fe
   Fe89       1.0     0.999510     0.499930     0.750670    Uiso  ? Fe
   Fe90       1.0     0.999510     0.499930     0.796570    Uiso  ? Fe
   Fe91       1.0     0.999510     0.499930     0.842470    Uiso  ? Fe
   Fe92       1.0     0.999510     0.499930     0.888370    Uiso  ? Fe
   Fe93       1.0     0.999510     0.499930     0.934260    Uiso  ? Fe
   Fe94       1.0     0.999510     0.499930     0.980160    Uiso  ? Fe
   Fe95       1.0     0.124510     0.624930     0.773620    Uiso  ? Fe
   Fe96       1.0     0.124510     0.624930     0.819520    Uiso  ? Fe
   Fe97       1.0     0.124510     0.624930     0.865420    Uiso  ? Fe
   Fe98       1.0     0.124510     0.624930     0.911310    Uiso  ? Fe
   Fe99       1.0     0.124510     0.624930     0.957210    Uiso  ? Fe
   Fe100      1.0     0.249510     0.499930     0.750670    Uiso  ? Fe
   Fe101      1.0     0.249510     0.499930     0.796570    Uiso  ? Fe
   Fe102      1.0     0.249510     0.499930     0.842470    Uiso  ? Fe
   Fe103      1.0     0.249510     0.499930     0.888370    Uiso  ? Fe
   Fe104      1.0     0.249510     0.499930     0.934260    Uiso  ? Fe
   Fe105      1.0     0.249510     0.499930     0.980160    Uiso  ? Fe
   Fe106      1.0     0.374510     0.624930     0.773620    Uiso  ? Fe
   Fe107      1.0     0.374510     0.624930     0.819520    Uiso  ? Fe
   Fe108      1.0     0.374510     0.624930     0.865420    Uiso  ? Fe
   Fe109      1.0     0.374510     0.624930     0.911310    Uiso  ? Fe
   Fe110      1.0     0.374510     0.624930     0.957210    Uiso  ? Fe
   Fe111      1.0     0.499510     0.499930     0.750670    Uiso  ? Fe
   Fe112      1.0     0.499510     0.499930     0.796570    Uiso  ? Fe
   Fe113      1.0     0.499510     0.499930     0.842470    Uiso  ? Fe
   Fe114      1.0     0.499510     0.499930     0.888370    Uiso  ? Fe
   Fe115      1.0     0.499510     0.499930     0.934260    Uiso  ? Fe
   Fe116      1.0     0.499510     0.499930     0.980160    Uiso  ? Fe
   Fe117      1.0     0.624510     0.624930     0.773620    Uiso  ? Fe
   Fe118      1.0     0.624510     0.624930     0.819520    Uiso  ? Fe
   Fe119      1.0     0.624510     0.624930     0.865420    Uiso  ? Fe
   Fe120      1.0     0.624510     0.624930     0.911310    Uiso  ? Fe
   Fe121      1.0     0.624510     0.624930     0.957210    Uiso  ? Fe
   Fe122      1.0     0.749510     0.499930     0.750670    Uiso  ? Fe
   Fe123      1.0     0.749510     0.499930     0.796570    Uiso  ? Fe
   Fe124      1.0     0.749510     0.499930     0.842470    Uiso  ? Fe
   Fe125      1.0     0.749510     0.499930     0.888370    Uiso  ? Fe
   Fe126      1.0     0.749510     0.499930     0.934260    Uiso  ? Fe
   Fe127      1.0     0.749510     0.499930     0.980160    Uiso  ? Fe
   Fe128      1.0     0.874510     0.624930     0.773620    Uiso  ? Fe
   Fe129      1.0     0.874510     0.624930     0.819520    Uiso  ? Fe
   Fe130      1.0     0.874510     0.624930     0.865420    Uiso  ? Fe
   Fe131      1.0     0.874510     0.624930     0.911310    Uiso  ? Fe
   Fe132      1.0     0.874510     0.624930     0.957210    Uiso  ? Fe
   Fe133      1.0     0.999510     0.749930     0.750670    Uiso  ? Fe
   Fe134      1.0     0.999510     0.749930     0.796570    Uiso  ? Fe
   Fe135      1.0     0.999510     0.749930     0.842470    Uiso  ? Fe
   Fe136      1.0     0.999510     0.749930     0.888370    Uiso  ? Fe
   Fe137      1.0     0.999510     0.749930     0.934260    Uiso  ? Fe
   Fe138      1.0     0.999510     0.749930     0.980160    Uiso  ? Fe
   Fe139      1.0     0.124510     0.874930     0.773620    Uiso  ? Fe
   Fe140      1.0     0.124510     0.874930     0.819520    Uiso  ? Fe
   Fe141      1.0     0.124510     0.874930     0.865420    Uiso  ? Fe
   Fe142      1.0     0.124510     0.874930     0.911310    Uiso  ? Fe
   Fe143      1.0     0.124510     0.874930     0.957210    Uiso  ? Fe
   Fe144      1.0     0.249510     0.749930     0.750670    Uiso  ? Fe
   Fe145      1.0     0.249510     0.749930     0.796570    Uiso  ? Fe
   Fe146      1.0     0.249510     0.749930     0.842470    Uiso  ? Fe
   Fe147      1.0     0.249510     0.749930     0.888370    Uiso  ? Fe
   Fe148      1.0     0.249510     0.749930     0.934260    Uiso  ? Fe
   Fe149      1.0     0.249510     0.749930     0.980160    Uiso  ? Fe
   Fe150      1.0     0.374510     0.874930     0.773620    Uiso  ? Fe
   Fe151      1.0     0.374510     0.874930     0.819520    Uiso  ? Fe
   Fe152      1.0     0.374510     0.874930     0.865420    Uiso  ? Fe
   Fe153      1.0     0.374510     0.874930     0.911310    Uiso  ? Fe
   Fe154      1.0     0.374510     0.874930     0.957210    Uiso  ? Fe
   Fe155      1.0     0.499510     0.749930     0.750670    Uiso  ? Fe
   Fe156      1.0     0.499510     0.749930     0.796570    Uiso  ? Fe
   Fe157      1.0     0.499510     0.749930     0.842470    Uiso  ? Fe
   Fe158      1.0     0.499510     0.749930     0.888370    Uiso  ? Fe
   Fe159      1.0     0.499510     0.749930     0.934260    Uiso  ? Fe
   Fe160      1.0     0.499510     0.749930     0.980160    Uiso  ? Fe
   Fe161      1.0     0.624510     0.874930     0.773620    Uiso  ? Fe
   Fe162      1.0     0.624510     0.874930     0.819520    Uiso  ? Fe
   Fe163      1.0     0.624510     0.874930     0.865420    Uiso  ? Fe
   Fe164      1.0     0.624510     0.874930     0.911310    Uiso  ? Fe
   Fe165      1.0     0.624510     0.874930     0.957210    Uiso  ? Fe
   Fe166      1.0     0.749510     0.749930     0.750670    Uiso  ? Fe
   Fe167      1.0     0.749510     0.749930     0.796570    Uiso  ? Fe
   Fe168      1.0     0.749510     0.749930     0.842470    Uiso  ? Fe
   Fe169      1.0     0.749510     0.749930     0.888370    Uiso  ? Fe
   Fe170      1.0     0.749510     0.749930     0.934260    Uiso  ? Fe
   Fe171      1.0     0.749510     0.749930     0.980160    Uiso  ? Fe
   Fe172      1.0     0.874510     0.874930     0.773620    Uiso  ? Fe
   Fe173      1.0     0.874510     0.874930     0.819520    Uiso  ? Fe
   Fe174      1.0     0.874510     0.874930     0.865420    Uiso  ? Fe
   Fe175      1.0     0.874510     0.874930     0.911310    Uiso  ? Fe
   Fe176      1.0     0.874510     0.874930     0.957210    Uiso  ? Fe
